# Supplementary material for: Crystal structure and Hirshfeld-surface analysis of a monoclinic polymorph of 2-amino-5-chloro­benzo­phenone oxime at 90 K
Source: Acta Crystallogr E Crystallogr Commun. 2023 Jun 6;79(Pt 7):610–3. doi: 10.1107/S2056989023004668 (PMC10439431; doi:10.1107/S2056989023004668)
Supplement: Supplementary file 1 [file e-79-00610-sup1.cif]

##############################################################################
#                                                                            #
# This CIF contains the data in a paper accepted for publication in          #
# Acta Crystallographica Section E. It conforms to the requirements of       #
# Notes for Authors for Acta Crystallographica Section E, and has been       #
# peer reviewed under the auspices of the IUCr Commission on Journals.       #
#                                                                            #
# Full details of the Crystallographic Information File format               #
# are given in the paper "The Crystallographic Information File (CIF):       #
# a New Standard Archive File for Crystallography" by S. R. Hall, F. H.      #
# Allen and I. D. Brown [Acta Cryst. (1991), A47, 655-685].                  #
#                                                                            #
# The current version of the core CIF dictionary is obtainable from          #
# ftp://ftp.iucr.org/pub/cif_core.dic.                                       #
#                                                                            #
# Software is freely available for graphical display of the structure(s)     #
# in this CIF. For information consult the CIF software page                 #
# http://www.iucr.org/resources/cif/software.                                #
#                                                                            #
# This file may be used for bona fide research purposes within the           #
# scientific community so long as proper attribution is given to the journal # 
# article from which it was obtained.                                        #
#                                                                            #
##############################################################################
data_I
_audit_creation_method     'SHELXL-2019/2 and CIFFIX'
_chemical_name_systematic
;
4-Chloro-2-[(hydroxyimino)(phenyl)methyl]aniline
;
_chemical_name_common
;
2-Amino-5-chlorobenzophenone oxime
;
_chemical_formula_moiety     'C13 H11 Cl N2 O'
_chemical_formula_sum     'C13 H11 Cl N2 O'
_chemical_formula_iupac     'C13 H11 Cl N2 O'
_chemical_formula_weight     246.69
_chemical_melting_point     ?
_space_group_crystal_system     monoclinic
_space_group_name_H-M_alt     'P 21/n'
_space_group_name_Hall     '-P 2yn'
loop_
    _space_group_symop_operation_xyz
    'x, y, z'
    '-x+1/2, y+1/2, -z+1/2'
    '-x, -y, -z'
    'x-1/2, -y-1/2, z-1/2'
_cell_length_a     12.8264(3)
_cell_length_b     5.54230(10)
_cell_length_c     17.4082(4)
_cell_angle_alpha     90
_cell_angle_beta     109.5220(10)
_cell_angle_gamma     90
_cell_volume     1166.37(4)
_cell_formula_units_Z     4
_cell_measurement_reflns_used     9975
_cell_measurement_theta_min     2.48
_cell_measurement_theta_max     27.53
_cell_measurement_temperature     90.0(2)
_exptl_crystal_description     'semi-regular block'
_exptl_crystal_colour     'pale yellow'
_exptl_crystal_size_max     0.300
_exptl_crystal_size_mid     0.240
_exptl_crystal_size_min     0.020
_exptl_crystal_density_diffrn     1.405
_exptl_crystal_density_meas     ?
_exptl_crystal_density_method     ?
_exptl_crystal_F_000     512
_exptl_absorpt_coefficient_mu     0.311
_exptl_absorpt_correction_type     multi-scan
_exptl_absorpt_process_details
;
(<i>SADABS</i>; Krause <i>et al.</i>, 2015)
;
_exptl_absorpt_correction_T_min     0.924
_exptl_absorpt_correction_T_max     0.971
_exptl_special_details
;
The crystal was mounted using polyisobutene oil on the tip of a fine glass
fibre, which was fastened in a copper mounting pin with electrical solder.
It was placed directly into the cold gas stream of a liquid-nitrogen based
cryostat (Hope, 1994; Parkin & Hope, 1998).
Diffraction data were collected with the crystal at 90K, which is standard
practice in this laboratory for the majority of flash-cooled crystals.
;
_diffrn_ambient_temperature     90.0(2)
_diffrn_source     'microsource'
_diffrn_radiation_type     MoK\a
_diffrn_radiation_wavelength     0.71073
_diffrn_measurement_device_type     'Bruker D8 Venture dual source'
_diffrn_measurement_method     '\f and \w scans'
_diffrn_detector_area_resol_mean     7.41
_diffrn_reflns_number     26003
_diffrn_reflns_av_R_equivalents     0.0420
_diffrn_reflns_av_unetI/netI     0.0222
_diffrn_reflns_theta_min     2.404
_diffrn_reflns_theta_max     27.531
_diffrn_reflns_theta_full     25.242
_diffrn_measured_fraction_theta_max     0.997
_diffrn_measured_fraction_theta_full     0.996
_diffrn_reflns_limit_h_min     -16
_diffrn_reflns_limit_h_max     16
_diffrn_reflns_limit_k_min     -7
_diffrn_reflns_limit_k_max     7
_diffrn_reflns_limit_l_min     -22
_diffrn_reflns_limit_l_max     22
_refine_special_details     ?
_reflns_number_total     2680
_reflns_number_gt     2294
_reflns_threshold_expression     'I > 2\s(I)'
_refine_ls_structure_factor_coef     Fsqd
_refine_ls_matrix_type     full
_refine_ls_R_factor_all     0.0429
_refine_ls_R_factor_gt     0.0333
_refine_ls_wR_factor_gt     0.0781
_refine_ls_wR_factor_ref     0.0827
_refine_ls_goodness_of_fit_ref     1.045
_refine_ls_restrained_S_all     1.045
_refine_ls_number_reflns     2680
_refine_ls_number_parameters     166
_refine_ls_number_restraints     0
_refine_ls_hydrogen_treatment     mixed
_refine_ls_weighting_scheme     calc
_refine_ls_weighting_details
              'w=1/[\s^2^(Fo^2^)+(0.0334P)^2^+0.6832P] where P=(Fo^2^+2Fc^2^)/3'
_atom_sites_solution_hydrogens     mixed
_atom_sites_solution_primary     direct
_atom_sites_solution_secondary     difmap
_refine_ls_shift/su_max     0.001
_refine_ls_shift/su_mean     0.000
_refine_diff_density_max     0.320
_refine_diff_density_min     -0.269
_refine_ls_extinction_method     none
_refine_ls_extinction_coef     .
loop_
    _atom_type_symbol
    _atom_type_description
    _atom_type_scat_dispersion_real
    _atom_type_scat_dispersion_imag
    _atom_type_scat_source
    'C' 'C' 0.0033 0.0016
                         'International Tables Vol C Tables 4.2.6.8 and 6.1.1.4'
    'H' 'H' 0.0000 0.0000
                         'International Tables Vol C Tables 4.2.6.8 and 6.1.1.4'
    'Cl' 'Cl' 0.1484 0.1585
                         'International Tables Vol C Tables 4.2.6.8 and 6.1.1.4'
    'N' 'N' 0.0061 0.0033
                         'International Tables Vol C Tables 4.2.6.8 and 6.1.1.4'
    'O' 'O' 0.0106 0.0060
                         'International Tables Vol C Tables 4.2.6.8 and 6.1.1.4'
_computing_data_collection
;
<i>APEX3</i> (Bruker, 2016)
;
_computing_cell_refinement
;
<i>APEX3</i> (Bruker, 2016)
;
_computing_data_reduction
;
<i>APEX3</i> (Bruker, 2016)
;
_computing_structure_solution
;
<i>SHELXT</i> (Sheldrick, 2015a)
;
_computing_structure_refinement
;
<i>SHELXL2019/2</i> (Sheldrick, 2015b)
;
_computing_molecular_graphics
;
<i>XP</i> in <i>SHELXTL</i> (Sheldrick,
2008)
;
_computing_publication_material
;
<i>SHELX</i> (Sheldrick, 2008) and <i>publCIF</i> (Westrip,
2010)'
;
loop_
    _atom_site_type_symbol
    _atom_site_label
    _atom_site_fract_x
    _atom_site_fract_y
    _atom_site_fract_z
    _atom_site_U_iso_or_equiv
    _atom_site_adp_type
    _atom_site_calc_flag
    _atom_site_occupancy
    _atom_site_disorder_assembly
    _atom_site_disorder_group
    Cl Cl1 0.63274(3) 0.54249(7) 0.94134(2) 0.03072(12) Uani d 1 . .
    O O1 0.58250(8) 0.6496(2) 0.57328(6) 0.0249(2) Uani d 1 . .
    H H1O 0.5830(17) 0.572(4) 0.5245(14) 0.055(6) Uiso d 1 . .
    N N1 0.58120(12) 1.1196(3) 0.64451(9) 0.0292(3) Uani d 1 . .
    H H1NA 0.5690(15) 1.042(4) 0.5962(12) 0.037(5) Uiso d 1 . .
    H H1NB 0.6301(17) 1.238(4) 0.6523(12) 0.045(6) Uiso d 1 . .
    N N2 0.47023(9) 0.6201(2) 0.56650(7) 0.0198(3) Uani d 1 . .
    C C1 0.59550(11) 0.9785(3) 0.71326(9) 0.0203(3) Uani d 1 . .
    C C2 0.66473(11) 1.0555(3) 0.79012(9) 0.0235(3) Uani d 1 . .
    H H2 0.705557 1.200830 0.794290 0.028 Uiso calc 1 . .
    C C3 0.67496(11) 0.9256(3) 0.85971(9) 0.0223(3) Uani d 1 . .
    H H3 0.720922 0.983038 0.911337 0.027 Uiso calc 1 . .
    C C4 0.61783(11) 0.7109(3) 0.85389(8) 0.0197(3) Uani d 1 . .
    C C5 0.54751(10) 0.6311(3) 0.77926(8) 0.0172(3) Uani d 1 . .
    H H5 0.507391 0.485190 0.776017 0.021 Uiso calc 1 . .
    C C6 0.53533(10) 0.7638(3) 0.70891(8) 0.0165(3) Uani d 1 . .
    C C7 0.45154(10) 0.6753(2) 0.63216(8) 0.0165(3) Uani d 1 . .
    C C8 0.33591(10) 0.6438(2) 0.63101(7) 0.0156(3) Uani d 1 . .
    C C9 0.29101(11) 0.8182(3) 0.66846(8) 0.0189(3) Uani d 1 . .
    H H9 0.335250 0.950014 0.695888 0.023 Uiso calc 1 . .
    C C10 0.18202(11) 0.8003(3) 0.66587(9) 0.0226(3) Uani d 1 . .
    H H10 0.151395 0.920969 0.690712 0.027 Uiso calc 1 . .
    C C11 0.11782(11) 0.6062(3) 0.62701(9) 0.0229(3) Uani d 1 . .
    H H11 0.043042 0.594435 0.624967 0.028 Uiso calc 1 . .
    C C12 0.16249(12) 0.4292(3) 0.59117(9) 0.0226(3) Uani d 1 . .
    H H12 0.118668 0.294962 0.565375 0.027 Uiso calc 1 . .
    C C13 0.27141(11) 0.4477(3) 0.59285(8) 0.0189(3) Uani d 1 . .
    H H13 0.301768 0.326585 0.567964 0.023 Uiso calc 1 . .
loop_
    _atom_site_aniso_label
    _atom_site_aniso_U_11
    _atom_site_aniso_U_22
    _atom_site_aniso_U_33
    _atom_site_aniso_U_12
    _atom_site_aniso_U_13
    _atom_site_aniso_U_23
    Cl1 0.0381(2) 0.0335(2) 0.01636(17) -0.00308(17) 0.00354(14) 0.00155(15)
    O1 0.0139(5) 0.0399(7) 0.0236(5) -0.0007(4) 0.0097(4) -0.0040(5)
    N1 0.0323(7) 0.0244(7) 0.0325(7) -0.0064(6) 0.0128(6) 0.0057(6)
    N2 0.0127(5) 0.0282(7) 0.0205(6) 0.0008(5) 0.0081(4) 0.0002(5)
    C1 0.0172(6) 0.0191(7) 0.0269(7) 0.0009(5) 0.0105(5) 0.0007(6)
    C2 0.0178(6) 0.0199(7) 0.0342(8) -0.0042(6) 0.0107(6) -0.0058(6)
    C3 0.0149(6) 0.0262(8) 0.0247(7) -0.0012(5) 0.0051(5) -0.0081(6)
    C4 0.0177(6) 0.0235(7) 0.0176(6) 0.0017(5) 0.0057(5) -0.0005(5)
    C5 0.0142(6) 0.0178(7) 0.0200(6) -0.0010(5) 0.0063(5) -0.0023(5)
    C6 0.0132(6) 0.0182(7) 0.0192(6) 0.0009(5) 0.0069(5) -0.0019(5)
    C7 0.0158(6) 0.0167(7) 0.0172(6) 0.0018(5) 0.0060(5) 0.0020(5)
    C8 0.0153(6) 0.0188(7) 0.0135(6) 0.0016(5) 0.0057(5) 0.0029(5)
    C9 0.0194(6) 0.0191(7) 0.0191(6) -0.0007(5) 0.0077(5) -0.0010(5)
    C10 0.0209(7) 0.0246(8) 0.0260(7) 0.0029(6) 0.0128(6) -0.0001(6)
    C11 0.0158(6) 0.0295(8) 0.0248(7) -0.0003(6) 0.0086(5) 0.0053(6)
    C12 0.0211(7) 0.0240(8) 0.0216(7) -0.0059(6) 0.0055(5) 0.0002(6)
    C13 0.0207(6) 0.0197(7) 0.0171(6) 0.0003(5) 0.0073(5) 0.0001(5)
_geom_special_details
;
 All esds (except the esd in the dihedral angle between two l.s. planes)
 are estimated using the full covariance matrix.  The cell esds are taken
 into account individually in the estimation of esds in distances, angles
 and torsion angles; correlations between esds in cell parameters are only
 used when they are defined by crystal symmetry.  An approximate (isotropic)
 treatment of cell esds is used for estimating esds involving l.s. planes.
;
loop_
    _geom_bond_atom_site_label_1
    _geom_bond_atom_site_label_2
    _geom_bond_site_symmetry_2
    _geom_bond_distance
    _geom_bond_publ_flag
    Cl1 C4 . 1.7409(14) ?
    O1 N2 . 1.4145(14) ?
    O1 H1O . 0.95(2) ?
    N1 C1 . 1.3894(19) ?
    N1 H1NA . 0.91(2) ?
    N1 H1NB . 0.89(2) ?
    N2 C7 . 1.2809(17) ?
    C1 C2 . 1.402(2) ?
    C1 C6 . 1.4065(19) ?
    C2 C3 . 1.377(2) ?
    C2 H2 . 0.9500 ?
    C3 C4 . 1.383(2) ?
    C3 H3 . 0.9500 ?
    C4 C5 . 1.3834(18) ?
    C5 C6 . 1.3920(19) ?
    C5 H5 . 0.9500 ?
    C6 C7 . 1.4903(18) ?
    C7 C8 . 1.4869(17) ?
    C8 C13 . 1.3927(19) ?
    C8 C9 . 1.3937(19) ?
    C9 C10 . 1.3871(18) ?
    C9 H9 . 0.9500 ?
    C10 C11 . 1.386(2) ?
    C10 H10 . 0.9500 ?
    C11 C12 . 1.385(2) ?
    C11 H11 . 0.9500 ?
    C12 C13 . 1.3913(19) ?
    C12 H12 . 0.9500 ?
    C13 H13 . 0.9500 ?
loop_
    _geom_angle_atom_site_label_1
    _geom_angle_atom_site_label_2
    _geom_angle_atom_site_label_3
    _geom_angle_site_symmetry_1
    _geom_angle_site_symmetry_3
    _geom_angle
    _geom_angle_publ_flag
    N2 O1 H1O . . 100.5(13) ?
    C1 N1 H1NA . . 117.7(13) ?
    C1 N1 H1NB . . 113.8(13) ?
    H1NA N1 H1NB . . 112.5(17) ?
    C7 N2 O1 . . 112.76(11) ?
    N1 C1 C2 . . 120.65(14) ?
    N1 C1 C6 . . 121.17(13) ?
    C2 C1 C6 . . 118.03(13) ?
    C3 C2 C1 . . 121.59(13) ?
    C3 C2 H2 . . 119.2 ?
    C1 C2 H2 . . 119.2 ?
    C2 C3 C4 . . 119.53(13) ?
    C2 C3 H3 . . 120.2 ?
    C4 C3 H3 . . 120.2 ?
    C3 C4 C5 . . 120.47(13) ?
    C3 C4 Cl1 . . 119.77(11) ?
    C5 C4 Cl1 . . 119.76(11) ?
    C4 C5 C6 . . 120.23(13) ?
    C4 C5 H5 . . 119.9 ?
    C6 C5 H5 . . 119.9 ?
    C5 C6 C1 . . 120.10(12) ?
    C5 C6 C7 . . 116.75(12) ?
    C1 C6 C7 . . 123.03(12) ?
    N2 C7 C8 . . 116.31(12) ?
    N2 C7 C6 . . 125.78(12) ?
    C8 C7 C6 . . 117.90(11) ?
    C13 C8 C9 . . 119.48(12) ?
    C13 C8 C7 . . 121.94(12) ?
    C9 C8 C7 . . 118.58(12) ?
    C10 C9 C8 . . 120.30(13) ?
    C10 C9 H9 . . 119.9 ?
    C8 C9 H9 . . 119.9 ?
    C11 C10 C9 . . 119.97(13) ?
    C11 C10 H10 . . 120.0 ?
    C9 C10 H10 . . 120.0 ?
    C12 C11 C10 . . 120.11(13) ?
    C12 C11 H11 . . 119.9 ?
    C10 C11 H11 . . 119.9 ?
    C11 C12 C13 . . 120.14(13) ?
    C11 C12 H12 . . 119.9 ?
    C13 C12 H12 . . 119.9 ?
    C12 C13 C8 . . 119.98(13) ?
    C12 C13 H13 . . 120.0 ?
    C8 C13 H13 . . 120.0 ?
loop_
    _geom_torsion_atom_site_label_1
    _geom_torsion_atom_site_label_2
    _geom_torsion_atom_site_label_3
    _geom_torsion_atom_site_label_4
    _geom_torsion_site_symmetry_1
    _geom_torsion_site_symmetry_2
    _geom_torsion_site_symmetry_3
    _geom_torsion_site_symmetry_4
    _geom_torsion
    _geom_torsion_publ_flag
    N1 C1 C2 C3 . . . . 176.07(13) ?
    C6 C1 C2 C3 . . . . 0.5(2) ?
    C1 C2 C3 C4 . . . . 1.5(2) ?
    C2 C3 C4 C5 . . . . -2.5(2) ?
    C2 C3 C4 Cl1 . . . . 178.60(11) ?
    C3 C4 C5 C6 . . . . 1.4(2) ?
    Cl1 C4 C5 C6 . . . . -179.73(10) ?
    C4 C5 C6 C1 . . . . 0.7(2) ?
    C4 C5 C6 C7 . . . . -175.41(12) ?
    N1 C1 C6 C5 . . . . -177.17(13) ?
    C2 C1 C6 C5 . . . . -1.63(19) ?
    N1 C1 C6 C7 . . . . -1.3(2) ?
    C2 C1 C6 C7 . . . . 174.25(12) ?
    O1 N2 C7 C8 . . . . -178.54(11) ?
    O1 N2 C7 C6 . . . . 0.5(2) ?
    C5 C6 C7 N2 . . . . -123.16(15) ?
    C1 C6 C7 N2 . . . . 60.8(2) ?
    C5 C6 C7 C8 . . . . 55.87(17) ?
    C1 C6 C7 C8 . . . . -120.15(14) ?
    N2 C7 C8 C13 . . . . 39.36(18) ?
    C6 C7 C8 C13 . . . . -139.76(13) ?
    N2 C7 C8 C9 . . . . -139.76(13) ?
    C6 C7 C8 C9 . . . . 41.12(17) ?
    C13 C8 C9 C10 . . . . -1.7(2) ?
    C7 C8 C9 C10 . . . . 177.41(12) ?
    C8 C9 C10 C11 . . . . 1.0(2) ?
    C9 C10 C11 C12 . . . . 0.4(2) ?
    C10 C11 C12 C13 . . . . -1.1(2) ?
    C11 C12 C13 C8 . . . . 0.3(2) ?
    C9 C8 C13 C12 . . . . 1.05(19) ?
    C7 C8 C13 C12 . . . . -178.07(12) ?
loop_
    _geom_hbond_atom_site_label_D
    _geom_hbond_atom_site_label_H
    _geom_hbond_atom_site_label_A
    _geom_hbond_site_symmetry_A
    _geom_hbond_distance_DH
    _geom_hbond_distance_HA
    _geom_hbond_distance_DA
    _geom_hbond_angle_DHA
    _geom_hbond_publ_flag
    N1 H1NA O1 . 0.91(2) 2.23(2) 2.8875(19) 128.7(16) yes
    O1 H1O N2 3_666 0.95(2) 1.84(2) 2.7411(16) 156.4(19) yes
_shelx_space_group_comment
;
The symmetry employed for this shelxl refinement is uniquely defined
by the following loop, which should always be used as a source of
symmetry information in preference to the above space-group names.
They are only intended as comments.
;
_shelx_estimated_absorpt_T_min     0.913
_shelx_estimated_absorpt_T_max     0.994
_shelx_hkl_file
;
   2   0   0 222.032 7.26447   5
   2   0   0 221.892 6.82600   4
  -2   0   0 216.120 7.31890   5
   2   0   0 220.906 7.64959   1
   2   0   0 213.809 7.49020   2
  -2   0   0 225.490 6.85554   4
  -2   0   0 217.836 7.36449   2
  -2   0   0 224.482 7.76944   1
  -3   0   0 1.01322 0.88824   2
  -3   0   0 1.61781 0.94153   4
   3   0   0 0.24469 0.92077   2
  -3   0   0 0.34557 1.02249   1
   3   0   0 2.00996 1.27222   5
   3   0   0 1.21942 0.89530   4
  -3   0   0 0.53695 1.05420   5
   3   0   0 1.81234 1.39248   1
   5   0   0 -0.6720 1.38177   4
   5   0   0 1.95443 2.01154   2
  -5   0   0 -0.2328 1.27334   4
  -5   0   0 0.31298 1.54481   5
   5   0   0 -0.2656 1.49162   1
  -5   0   0 3.75639 1.85469   2
   5   0   0 -0.1290 2.21754   5
  -5   0   0 0.37423 1.67369   1
  -6   0   0 189.005 10.9317   1
   6   0   0 181.782 9.73567   5
  -6   0   0 178.398 9.80242   2
   6   0   0 190.903 9.13986   4
   6   0   0 182.839 10.6131   1
   6   0   0 184.399 10.6523   2
  -6   0   0 186.217 10.2446   5
  -6   0   0 184.851 9.01917   4
  -7   0   0 -0.6088 2.42398   5
   7   0   0 0.47533 2.34781   4
  -7   0   0 15.5292 3.47911   4
   7   0   0 3.89352 3.32416   2
   7   0   0 2.60742 2.91342   5
  -7   0   0 2.34769 3.02635   2
  -7   0   0 1.86316 2.81766   1
   7   0   0 3.60636 2.92264   1
   8   0   0 60.2822 7.44231   1
   8   0   0 61.6270 6.56213   4
   8   0   0 77.2927 8.83840   2
  -8   0   0 70.2721 6.60843   4
  -8   0   0 74.2426 8.39882   5
  -8   0   0 65.4437 7.97099   1
  -8   0   0 73.6539 7.84957   2
   8   0   0 78.6222 7.85711   5
   9   0   0 1.55460 3.47602   4
   9   0   0 1.17746 3.58365   1
  -9   0   0 -3.2609 2.82754   4
  -9   0   0 0.24795 4.71965   1
  -9   0   0 -3.1079 4.14865   2
  -9   0   0 4.24393 3.75757   5
   9   0   0 6.11610 4.98454   2
   9   0   0 3.46147 4.93084   5
  10   0   0 176.472 13.6711   5
 -10   0   0 205.925 16.2816   1
 -10   0   0 176.165 13.2970   2
 -10   0   0 200.474 13.9635   5
  10   0   0 229.919 16.5378   2
  10   0   0 187.091 12.1253   4
  10   0   0 203.313 14.9468   1
 -11   0   0 -8.9583 7.74709   1
  11   0   0 -8.5883 6.12290   5
 -11   0   0 0.54436 4.54996   5
 -11   0   0 4.04385 6.11847   2
  11   0   0 5.55348 6.71404   1
  11   0   0 -1.5242 6.20150   2
  11   0   0 3.42948 5.05512   4
  12   0   0 69.6223 12.3289   1
 -12   0   0 75.8948 11.4067   5
 -12   0   0 84.9853 12.8290   2
  12   0   0 74.5800 11.7879   5
  12   0   0 67.5103 10.6826   4
 -12   0   0 74.5381 12.4287   1
  12   0   0 102.637 14.2366   2
  12   0   0 91.9247 12.5443   5
 -13   0   0 1.33519 9.11620   2
  13   0   0 7.57131 7.32296   5
 -13   0   0 4.83672 9.26705   1
 -13   0   0 11.5462 8.36990   5
  13   0   0 3.80079 8.29278   4
  13   0   0 -11.143 8.42575   2
  14   0   0 166.257 20.9940   2
 -14   0   0 194.397 22.0301   1
  14   0   0 158.514 21.1627   1
  14   0   0 179.665 17.4339   5
 -14   0   0 161.932 18.7989   5
  14   0   0 190.275 19.1390   4
 -15   0   0 0.36251 15.0710   1
  15   0   0 -3.0134 12.2686   2
  15   0   0 1.42452 10.2043   5
  15   0   0 -7.0918 14.5593   1
   0  -1   0 1.03110 0.72275   1
   0  -1   0 -0.0592 0.45640   3
   0  -1   0 1.40284 0.96146   2
   0   1   0 -0.2564 0.88791   2
   0   1   0 0.52285 0.54827   3
   0   1   0 -0.4687 0.60300   5
   0   1   0 1.17175 0.71928   1
  -1  -1   0 910.406 23.9836   2
   1  -1   0 849.777 21.3024   2
  -1  -1   0 817.849 22.3656   1
  -1  -1   0 851.477 21.3790   3
   1  -1   0 857.512 21.5624   3
  -1  -1   0 864.762 21.1737   5
   1  -1   0 866.981 20.7797   5
   1  -1   0 854.771 21.3733   1
   1   1   0 860.428 22.6501   1
  -1   1   0 858.491 21.2461   5
   1   1   0 847.066 23.8612   2
   1   1   0 871.385 21.3917   5
   1   1   0 832.805 21.4258   3
  -1   1   0 856.715 21.3615   1
  -1   1   0 855.985 21.3402   3
  -2  -1   0 1207.96 29.5924   5
  -2  -1   0 1170.36 32.1966   2
   2  -1   0 1217.96 28.4171   5
  -2  -1   0 1178.05 30.2650   3
  -2  -1   0 1178.64 31.0880   1
  -2   1   0 1200.17 29.1077   5
   2   1   0 1196.59 32.7632   2
   2   1   0 1208.46 29.7888   5
  -2   1   0 1179.11 30.2037   3
  -2   1   0 1210.21 29.8990   4
  -2   1   0 1197.37 29.5181   1
   2   1   0 1182.45 31.1228   1
   3  -1   0 509.500 14.3275   5
  -3  -1   0 489.379 16.9626   1
   3  -1   0 494.654 13.0886   2
  -3  -1   0 511.974 15.6869   5
   3  -1   0 504.995 15.0979   4
  -3  -1   0 499.656 17.8800   2
   3   1   0 527.049 15.9957   5
  -3   1   0 505.789 15.1559   5
   3   1   0 498.073 16.5965   4
  -3   1   0 503.721 15.6296   1
   3   1   0 519.388 18.6224   2
   3   1   0 530.074 17.3069   1
  -3   1   0 510.337 15.0902   4
  -4  -1   0 285.641 11.2627   5
   4  -1   0 282.329 9.11654   2
   4  -1   0 271.968 9.82958   5
  -4  -1   0 289.110 13.1602   2
   4  -1   0 268.538 10.0813   4
  -4  -1   0 272.548 12.3744   1
   4   1   0 284.568 11.4182   5
  -4   1   0 265.402 10.9744   1
   4   1   0 254.961 11.3694   4
   4   1   0 272.161 12.2672   1
  -4   1   0 264.619 9.95309   4
   4   1   0 268.696 13.4412   2
  -4   1   0 276.379 10.9442   5
  -5  -1   0 16.1986 4.19583   1
   5  -1   0 8.55647 2.22809   2
   5  -1   0 9.86164 2.45482   4
  -5  -1   0 11.2974 2.70048   5
  -5  -1   0 16.8274 4.60703   2
   5  -1   0 14.3554 2.59589   5
   5   1   0 12.7073 3.37967   1
  -5   1   0 12.9224 3.21869   1
   5   1   0 6.26307 3.22443   2
   5   1   0 12.5924 2.90433   4
  -5   1   0 8.67196 2.16768   4
  -5   1   0 9.34630 2.10961   2
   5   1   0 8.59144 2.97085   5
  -6  -1   0 383.314 17.5995   1
  -6  -1   0 386.289 15.9177   5
  -6  -1   0 419.258 18.2164   2
   6  -1   0 392.254 14.1900   4
   6  -1   0 385.826 14.3030   5
   6  -1   0 394.490 14.3478   2
   6   1   0 398.701 19.1437   2
   6   1   0 389.954 16.2904   5
  -6   1   0 397.587 14.0163   4
  -6   1   0 376.328 16.1555   1
   6   1   0 401.364 17.6547   1
  -6   1   0 383.198 13.3787   2
  -6   1   0 420.480 16.4205   5
  -7  -1   0 175.471 10.7951   5
   7  -1   0 178.014 9.78234   2
   7  -1   0 167.698 9.24177   4
  -7  -1   0 160.172 11.5377   2
  -7  -1   0 146.121 12.0204   1
  -7   1   0 185.970 9.06630   2
  -7   1   0 179.643 11.3099   5
  -7   1   0 184.477 11.7063   1
   7   1   0 172.646 10.3345   4
  -7   1   0 177.204 8.97751   4
   7   1   0 153.382 12.3615   2
   7   1   0 190.083 11.9077   5
  -8  -1   0 56.9983 8.68133   1
   8  -1   0 83.7364 7.64618   5
   8  -1   0 59.6458 7.05566   1
  -8  -1   0 74.7094 8.10191   5
   8  -1   0 69.9557 6.77947   4
  -8  -1   0 70.3816 8.81055   2
   8  -1   0 69.3939 7.49755   2
  -8   1   0 61.6421 8.33230   1
   8   1   0 65.2840 7.77427   4
   8   1   0 72.3282 8.56895   5
  -8   1   0 70.9005 6.21891   2
  -8   1   0 70.6888 6.09267   4
   8   1   0 63.2130 9.84471   2
  -8   1   0 79.4685 8.46815   5
   8   1   0 70.1545 8.68242   1
  -9  -1   0 74.3754 9.21635   5
  -9  -1   0 73.7159 9.86242   2
   9  -1   0 70.4494 7.08911   4
   9  -1   0 76.9299 8.25006   2
   9  -1   0 64.9067 7.99832   1
   9  -1   0 82.9211 8.37344   5
  -9  -1   0 89.2388 10.7144   1
  -9   1   0 65.3758 6.28057   4
  -9   1   0 57.3764 6.51610   2
   9   1   0 66.4741 9.20280   5
   9   1   0 65.7278 8.74937   4
  -9   1   0 73.0972 9.00135   1
   9   1   0 66.4895 9.35212   1
   9   1   0 84.4535 10.8510   2
  -9   1   0 51.6319 7.70236   5
  10  -1   0 68.4938 9.34571   2
 -10  -1   0 38.5512 9.15633   2
 -10  -1   0 65.7474 8.85143   5
  10  -1   0 45.1619 6.93529   4
 -10  -1   0 60.1863 9.85424   1
  10  -1   0 61.8956 9.67308   1
  10  -1   0 62.2368 8.56410   5
  10   1   0 54.7145 9.17596   4
  10   1   0 67.1552 10.3211   5
 -10   1   0 38.1558 7.04240   5
  10   1   0 56.7892 9.60852   1
  10   1   0 62.2884 10.8135   2
 -10   1   0 42.7053 6.61665   4
 -10   1   0 56.4818 9.10596   1
 -10   1   0 39.6039 6.79843   2
  11  -1   0 1050.70 37.1303   2
  11  -1   0 999.473 38.0566   1
 -11  -1   0 920.615 38.1876   2
  11  -1   0 1014.87 33.2287   5
 -11  -1   0 1039.81 41.3090   1
  11  -1   0 1007.33 32.7982   4
  11   1   0 1102.23 39.5412   5
  11   1   0 1025.66 40.0275   1
 -11   1   0 1073.06 39.7878   1
  11   1   0 994.516 35.3035   4
 -11   1   0 1081.08 39.0301   5
 -11   1   0 1016.70 32.3331   4
  11   1   0 1090.90 44.0526   2
 -11   1   0 1055.79 33.8839   2
 -12  -1   0 62.9996 12.0362   1
  12  -1   0 64.5085 10.3156   4
  12  -1   0 72.4043 10.7581   5
  12  -1   0 48.0230 8.08430   5
  12  -1   0 34.8277 9.36916   1
  12  -1   0 60.0018 10.9167   2
 -12  -1   0 63.9621 10.4430   5
 -12   1   0 85.0430 11.7536   5
  12   1   0 60.9140 12.4683   1
 -12   1   0 51.7625 9.29181   2
  12   1   0 57.6335 10.2294   5
  12   1   0 66.3212 13.7884   2
 -12   1   0 58.4365 11.3704   1
  12   1   0 47.4959 10.0225   4
  13  -1   0 21.1918 7.87726   5
 -13  -1   0 8.28461 7.05460   5
  13  -1   0 17.6181 8.29267   2
  13  -1   0 17.7682 9.25927   5
  13  -1   0 13.4441 9.41069   1
  13  -1   0 10.4286 7.80991   4
 -13  -1   0 22.8714 11.9162   1
 -13   1   0 18.8268 9.02514   2
  13   1   0 20.5159 9.94362   4
  13   1   0 30.5085 10.5170   1
  13   1   0 27.8518 10.1124   5
 -13   1   0 17.9057 10.5299   1
 -13   1   0 20.9872 8.01906   5
  14  -1   0 79.2800 13.7970   1
  14  -1   0 68.9898 14.1836   2
 -14  -1   0 92.3790 16.3127   1
  14  -1   0 49.3234 10.6350   4
  14  -1   0 84.8093 12.1563   5
  14   1   0 59.6435 15.6315   1
 -14   1   0 66.1947 13.2031   1
  14   1   0 64.2063 15.0470   2
 -14   1   0 48.2534 11.0290   5
  14   1   0 70.5522 13.4046   5
  14   1   0 81.2395 15.2653   4
 -14   1   0 60.8638 13.0208   2
  15  -1   0 81.9937 15.4131   2
 -15  -1   0 72.3194 20.1352   1
 -15  -1   0 72.7932 13.6778   5
  15  -1   0 61.9128 10.8610   5
  15   1   0 66.0072 15.0005   5
 -15   1   0 69.8531 18.3279   1
  15   1   0 52.5434 17.5862   2
  15   1   0 62.5054 17.0248   1
   0  -2   0 1166.14 32.7377   2
   0  -2   0 1175.80 31.1027   1
   0  -2   0 1136.39 29.1121   3
   0   2   0 1139.33 29.2097   5
   0   2   0 1171.69 29.5723   3
   0   2   0 1141.84 31.3833   1
   0   2   0 1146.78 33.1038   2
   0   2   0 1212.00 31.4592   5
   1  -2   0 2632.35 61.5883   3
   1  -2   0 2663.18 63.4298   2
  -1  -2   0 2594.30 61.1432   3
  -1  -2   0 2592.38 60.6747   5
  -1  -2   0 2596.45 63.6846   1
   1  -2   0 2631.55 62.3196   1
  -1  -2   0 2697.89 66.2091   2
   1   2   0 2643.80 61.6834   5
   1   2   0 2616.31 63.7931   5
  -1   2   0 2621.97 62.5555   5
  -1   2   0 2740.96 63.0150   1
   1   2   0 2542.46 61.5569   3
   1   2   0 2609.83 64.1784   1
  -1   2   0 2686.88 63.8947   2
  -1   2   0 2628.57 61.2614   3
   1   2   0 2567.52 66.5376   2
   2  -2   0 585.823 17.9731   2
   2  -2   0 630.076 18.9975   3
  -2  -2   0 584.474 17.6145   5
   2  -2   0 585.948 16.5463   5
  -2  -2   0 621.333 20.4338   1
  -2  -2   0 579.381 21.6255   2
  -2  -2   0 573.883 17.9697   3
   2   2   0 598.586 22.4943   2
   2   2   0 579.198 18.2716   5
   2   2   0 593.516 20.2877   1
  -2   2   0 596.707 18.0367   3
  -2   2   0 619.994 18.5174   1
   2   2   0 577.626 18.4838   3
  -2   2   0 587.149 18.2658   5
  -2   2   0 585.885 18.2805   1
   2   2   0 623.163 20.2995   5
  -3  -2   0 236.436 10.6886   3
   3  -2   0 236.335 8.47938   5
   3  -2   0 226.652 8.84732   2
  -3  -2   0 244.328 12.2599   1
  -3  -2   0 205.235 12.4521   2
  -3  -2   0 229.568 10.0071   5
  -3   2   0 237.047 10.4551   3
   3   2   0 250.505 10.8047   5
   3   2   0 250.146 12.1929   1
  -3   2   0 235.422 10.1390   1
   3   2   0 226.940 13.7505   2
  -3   2   0 247.304 10.3546   1
  -3   2   0 245.565 10.3644   5
   3   2   0 226.053 11.5207   5
  -3   2   0 248.718 11.4318   4
   4  -2   0 1556.65 40.7622   1
  -4  -2   0 1594.35 46.4560   2
  -4  -2   0 1602.26 41.2896   5
   4  -2   0 1532.17 37.5938   2
  -4  -2   0 1562.93 44.4032   1
  -4  -2   0 1540.85 42.3984   3
   4  -2   0 1538.05 37.6789   5
   4   2   0 1580.46 44.5035   1
   4   2   0 1561.56 41.7749   5
   4   2   0 1503.48 47.7832   2
  -4   2   0 1556.42 41.6539   4
  -4   2   0 1566.21 40.8479   5
  -4   2   0 1552.14 41.1977   1
  -4   2   0 1540.67 42.3968   3
  -5  -2   0 23.0441 5.41025   2
   5  -2   0 16.3451 2.26629   2
  -5  -2   0 21.1051 4.82669   1
   5  -2   0 19.1766 3.56766   1
  -5  -2   0 23.7631 4.75289   3
   5  -2   0 13.0266 2.61458   5
  -5  -2   0 23.2806 4.22564   5
   5   2   0 17.5110 4.41609   4
  -5   2   0 19.7464 4.22066   3
   5   2   0 18.7318 4.39530   5
   5   2   0 18.2144 4.29710   1
  -5   2   0 21.7870 3.97639   1
  -5   2   0 20.9626 4.07974   4
   5   2   0 30.9079 6.55019   2
  -5   2   0 14.3025 3.45841   5
   6  -2   0 80.3742 4.59552   2
  -6  -2   0 87.8565 7.37338   5
  -6  -2   0 77.9971 8.50787   1
   6  -2   0 81.3588 6.92797   1
  -6  -2   0 77.4413 7.83576   3
   6  -2   0 70.8373 5.21791   5
  -6  -2   0 83.7842 9.41702   2
  -6   2   0 83.2032 6.87968   4
   6   2   0 70.8567 7.70757   5
  -6   2   0 66.1900 8.07994   3
   6   2   0 70.9011 7.90948   4
   6   2   0 69.5963 8.30865   1
  -6   2   0 79.0858 7.07380   1
   6   2   0 61.5981 9.21512   2
   7  -2   0 378.471 13.5696   5
  -7  -2   0 372.042 17.2656   5
   7  -2   0 376.017 12.9930   2
  -7  -2   0 351.849 20.2680   2
  -7  -2   0 402.778 19.6209   3
   7  -2   0 388.323 17.1181   1
  -7  -2   0 394.524 20.0992   1
   7   2   0 398.156 22.8764   2
   7   2   0 375.062 19.4869   1
  -7   2   0 390.970 17.3478   5
   7   2   0 357.623 17.9276   4
   7   2   0 385.434 17.9472   5
  -7   2   0 383.928 15.5498   4
  -7   2   0 352.125 16.9192   1
  -7   2   0 377.203 18.6318   3
  -8  -2   0 485.940 23.9779   1
  -8  -2   0 490.029 23.8665   3
  -8  -2   0 479.732 21.1389   5
   8  -2   0 487.438 16.7077   5
   8  -2   0 551.744 21.9050   1
   8  -2   0 490.703 16.7320   2
  -8   2   0 491.928 21.3325   1
   8   2   0 473.311 22.4083   5
   8   2   0 444.054 21.3416   4
  -8   2   0 513.967 18.8451   4
   8   2   0 518.550 24.2516   1
  -8   2   0 476.935 20.9377   5
   8   2   0 500.731 26.7355   2
   9  -2   0 205.112 10.8524   2
  -9  -2   0 201.567 16.3581   1
  -9  -2   0 208.021 13.7974   5
   9  -2   0 193.773 13.3213   1
  -9  -2   0 230.707 16.6523   3
  -9  -2   0 208.417 16.8618   2
   9   2   0 198.333 15.1326   4
   9   2   0 238.850 19.1398   2
  -9   2   0 211.464 11.4755   4
  -9   2   0 203.070 13.8754   5
   9   2   0 196.752 15.1244   5
   9   2   0 199.044 15.4280   5
  -9   2   0 206.077 14.0275   1
   9   2   0 224.104 16.5229   1
  10  -2   0 57.5440 8.65267   1
 -10  -2   0 48.6426 9.52050   3
 -10  -2   0 43.0735 9.43688   1
  10  -2   0 49.2589 7.28524   2
 -10  -2   0 59.4856 8.89333   5
 -10   2   0 52.7348 9.25762   5
  10   2   0 75.8683 14.4839   2
  10   2   0 49.6759 9.99008   4
  10   2   0 44.9470 9.61483   1
 -10   2   0 44.2501 6.91861   4
 -10   2   0 57.4534 9.39967   1
  10   2   0 49.8120 9.39393   5
 -11  -2   0 84.6293 10.9285   5
 -11  -2   0 67.0788 12.1883   1
  11  -2   0 80.9141 7.69559   5
  11  -2   0 94.0222 9.59981   2
  11   2   0 85.4597 12.5460   5
 -11   2   0 74.3268 8.37153   4
 -11   2   0 70.9079 11.1986   1
  11   2   0 83.8957 13.9200   4
  11   2   0 90.4637 14.2025   1
 -11   2   0 78.4971 12.0016   5
  11   2   0 89.4973 14.5635   2
 -12  -2   0 73.2402 11.3145   5
 -12  -2   0 99.7828 16.5383   3
  12  -2   0 89.4462 8.51325   5
 -12  -2   0 92.7556 14.9384   1
  12  -2   0 86.5698 10.7876   2
  12   2   0 90.5105 15.7203   1
 -12   2   0 70.1619 11.8381   5
 -12   2   0 97.0564 10.5409   4
  12   2   0 76.8568 16.1978   2
 -12   2   0 90.2091 15.0460   1
  12   2   0 115.796 14.8570   5
  13  -2   0 119.269 8.86366   5
 -13  -2   0 154.759 18.7051   3
 -13  -2   0 96.4529 14.9784   5
  13  -2   0 111.603 12.9934   2
 -13  -2   0 80.4545 15.5508   1
  13   2   0 63.9729 16.7652   1
  13   2   0 91.7223 18.4827   2
  13   2   0 99.6342 15.5045   5
 -13   2   0 126.754 16.2518   1
 -13   2   0 118.099 15.3229   5
 -14  -2   0 44.9854 12.3094   3
 -14  -2   0 56.0021 16.2068   1
 -14  -2   0 38.9992 10.0335   5
  14   2   0 49.2706 14.7032   1
 -14   2   0 41.7570 13.9699   1
  14   2   0 43.9233 14.1417   5
 -14   2   0 54.5514 12.5257   5
  14   2   0 46.5133 15.3105   2
 -15  -2   0 93.5520 15.3438   5
 -15  -2   0 46.3798 14.2512   3
 -15  -2   0 51.1182 19.3139   1
  15  -2   0 47.5728 12.6753   2
 -15   2   0 44.3673 15.2110   5
  15   2   0 80.3435 20.9712   2
  15   2   0 88.0723 18.5206   5
   0  -3   0 1.29990 1.61426   3
   0  -3   0 0.76734 2.72834   2
   0  -3   0 0.48294 2.13720   1
   0   3   0 2.27519 3.42833   2
   0   3   0 1.43530 2.05864   3
   0   3   0 0.19646 2.17054   1
   0   3   0 0.91959 2.33736   5
   0   3   0 1.53164 2.27749   5
  -1  -3   0 819.271 26.8103   1
   1  -3   0 805.908 26.9296   2
   1  -3   0 844.345 25.7655   1
  -1  -3   0 740.644 28.0353   2
   1  -3   0 814.284 24.2318   3
  -1  -3   0 831.542 23.6901   3
   1   3   0 824.480 30.0586   2
  -1   3   0 824.663 24.1472   3
  -1   3   0 811.456 26.1737   5
  -1   3   0 843.684 27.9088   2
   1   3   0 761.706 24.1414   3
   1   3   0 831.120 27.6091   1
  -1   3   0 809.973 26.1922   1
   1   3   0 809.244 24.5937   5
   2  -3   0 131.949 8.73454   2
   2  -3   0 121.426 8.00073   3
  -2  -3   0 99.2328 10.5122   2
  -2  -3   0 124.631 6.98704   5
  -2  -3   0 121.126 9.08799   1
   2  -3   0 116.235 7.76035   1
  -2  -3   0 114.269 7.20532   3
   2   3   0 121.485 8.01731   3
   2   3   0 136.579 8.31783   5
  -2   3   0 125.579 8.81548   5
   2   3   0 132.926 9.53021   5
  -2   3   0 132.233 8.54950   1
   2   3   0 118.280 10.8558   2
   2   3   0 130.824 9.62596   1
  -2   3   0 124.339 7.62162   3
  -3  -3   0 74.6737 7.83202   1
  -3  -3   0 96.0535 7.04983   3
  -3  -3   0 80.7532 7.17180   5
   3  -3   0 88.6620 7.00115   2
  -3  -3   0 75.5433 9.20331   2
   3   3   0 95.1509 7.90800   3
  -3   3   0 76.9329 6.58534   1
   3   3   0 84.6685 10.5331   2
   3   3   0 71.7258 7.05697   5
  -3   3   0 92.0601 6.83898   3
   3   3   0 62.3369 7.60359   5
  -3   3   0 85.3838 6.99324   1
   3   3   0 85.9848 8.57917   1
  -3   3   0 94.0254 7.37643   5
   4  -3   0 14.2537 3.29688   2
  -4  -3   0 8.65579 3.40035   3
  -4  -3   0 2.92487 3.53214   1
  -4  -3   0 6.05667 2.95870   5
  -4  -3   0 6.29603 4.84610   2
   4   3   0 -0.2322 4.99376   2
   4   3   0 -0.0051 3.62082   1
   4   3   0 11.5159 4.14312   5
   4   3   0 1.16819 3.34782   5
  -4   3   0 15.3708 3.79933   1
  -4   3   0 11.2925 3.82353   3
  -4   3   0 4.62217 3.17148   4
  -4   3   0 0.35675 2.74713   1
  -5  -3   0 4.76786 3.75998   3
  -5  -3   0 -2.7854 5.57719   2
  -5  -3   0 -1.6668 3.50604   1
   5  -3   0 1.44690 2.29844   2
  -5  -3   0 -0.6818 2.47856   5
   5   3   0 6.23166 4.58683   5
  -5   3   0 4.07577 3.40699   1
  -5   3   0 3.18305 3.26387   4
   5   3   0 8.50969 5.86274   2
   5   3   0 2.26201 3.76980   5
  -5   3   0 0.78319 2.29522   1
  -5   3   0 -5.1255 2.56432   5
  -5   3   0 5.77805 3.87872   3
   5   3   0 5.46868 4.30634   1
  -6  -3   0 322.652 18.7033   1
  -6  -3   0 309.046 15.0899   5
  -6  -3   0 321.726 16.8476   3
   6  -3   0 293.515 10.4983   2
   6  -3   0 291.920 9.57504   2
  -6  -3   0 276.770 19.1056   2
   6   3   0 308.502 17.9790   5
  -6   3   0 307.213 15.4071   5
   6   3   0 298.762 18.0875   1
   6   3   0 309.157 17.9972   4
  -6   3   0 296.508 14.6189   1
  -6   3   0 315.540 16.0274   4
   6   3   0 328.519 19.3841   5
  -6   3   0 286.380 16.0705   3
  -6   3   0 303.733 15.4027   1
   6   3   0 332.285 21.5593   2
  -7  -3   0 98.2813 9.12183   5
  -7  -3   0 92.6087 12.4956   2
   7  -3   0 98.5635 4.55221   2
  -7  -3   0 107.001 10.4351   3
   7  -3   0 96.9167 5.05032   2
  -7  -3   0 100.678 11.8581   1
   7   3   0 101.484 11.4247   5
   7   3   0 115.223 12.4747   1
   7   3   0 125.297 12.8508   5
   7   3   0 111.981 12.2083   4
  -7   3   0 107.436 10.6300   3
  -7   3   0 97.7481 10.3408   5
  -7   3   0 92.8611 9.26863   4
  -7   3   0 102.057 10.0195   1
   7   3   0 101.901 13.3461   2
  -8  -3   0 350.044 20.2684   3
  -8  -3   0 306.180 20.6301   1
  -8  -3   0 305.532 16.9168   5
   8  -3   0 362.640 17.8703   1
  -8   3   0 326.364 19.0705   3
   8   3   0 335.157 21.2839   1
  -8   3   0 371.100 18.6968   5
   8   3   0 307.971 20.6365   4
  -8   3   0 358.286 18.0990   1
   8   3   0 362.538 24.7579   2
   8   3   0 320.469 20.1098   5
   9  -3   0 591.478 25.2246   1
  -9  -3   0 604.074 30.3509   1
  -9  -3   0 613.034 25.9825   5
  -9  -3   0 612.051 28.4663   3
   9   3   0 522.501 28.5830   1
  -9   3   0 585.213 25.9767   1
   9   3   0 621.481 29.5825   5
  -9   3   0 585.925 27.1586   4
  -9   3   0 590.883 26.4872   5
   9   3   0 554.759 33.4825   2
 -10  -3   0 204.563 19.1280   1
  10  -3   0 194.195 14.3217   1
 -10  -3   0 197.121 17.2664   3
 -10  -3   0 226.753 15.7644   5
 -10   3   0 198.163 15.2867   1
 -10   3   0 192.450 12.6877   4
  10   3   0 196.823 17.6635   5
  10   3   0 147.076 17.8602   1
  10   3   0 189.002 22.5243   2
 -10   3   0 211.592 16.0772   5
 -11  -3   0 244.015 20.5022   3
 -11  -3   0 248.569 22.4681   1
  11  -3   0 237.926 17.7786   1
 -11  -3   0 256.976 17.6332   5
 -11   3   0 254.436 19.6698   5
 -11   3   0 236.414 13.8601   4
 -11   3   0 228.886 18.7308   1
  11   3   0 246.849 25.9107   2
  11   3   0 258.188 21.0068   5
 -12  -3   0 98.9080 12.8816   5
 -12  -3   0 44.5958 13.4517   1
 -12  -3   0 67.6845 13.0534   3
  12  -3   0 57.0409 10.2319   1
 -12   3   0 59.1391 12.2571   5
 -12   3   0 88.1724 10.5366   4
  12   3   0 47.4914 15.8130   1
  12   3   0 57.8546 14.6812   5
  12   3   0 100.918 19.1208   2
 -12   3   0 54.4472 12.0173   1
  13  -3   0 -10.603 9.47452   1
 -13  -3   0 13.3454 9.92877   3
 -13  -3   0 -5.4410 7.16949   5
 -13  -3   0 3.09825 13.3870   1
 -13   3   0 9.18889 11.3327   1
  13   3   0 6.40934 12.1148   5
 -13   3   0 17.7013 6.91261   4
  13   3   0 8.73645 15.9532   1
  13   3   0 4.55495 15.0723   2
 -13   3   0 11.7765 9.14037   5
 -14  -3   0 124.284 21.9563   1
 -14  -3   0 120.013 20.8155   3
 -14  -3   0 168.995 18.1862   5
  14   3   0 168.018 22.5868   5
  14   3   0 108.061 24.3648   1
  14   3   0 159.182 28.6339   2
 -14   3   0 145.469 19.1816   5
   0  -4   0 151.901 11.1484   1
   0  -4   0 167.323 12.8023   2
   0  -4   0 148.839 9.00865   3
   0   4   0 163.696 14.0576   2
   0   4   0 175.300 12.1292   5
   0   4   0 162.151 10.0312   5
   0   4   0 133.233 11.9264   1
   0   4   0 144.704 9.77243   3
   1  -4   0 87.5562 9.99015   2
   1  -4   0 89.8949 7.85373   3
  -1  -4   0 115.216 9.66717   1
  -1  -4   0 84.7757 7.17749   3
   1  -4   0 96.9387 9.05416   1
  -1  -4   0 97.2032 11.7891   2
  -1   4   0 121.947 10.6583   5
   1   4   0 92.1044 8.36200   3
   1   4   0 85.9385 8.15191   5
  -1   4   0 98.7884 8.35791   5
  -1   4   0 105.050 8.29838   3
  -1   4   0 100.346 9.60023   1
   1   4   0 117.073 11.1403   5
  -1   4   0 123.053 13.9051   2
   1   4   0 104.716 12.2650   2
   2  -4   0 177.385 12.2514   2
   2  -4   0 188.355 12.0696   1
  -2  -4   0 190.939 12.9369   1
  -2  -4   0 186.379 15.8354   2
   2  -4   0 205.530 13.5188   3
  -2  -4   0 187.259 10.1482   3
   2   4   0 186.894 11.9835   3
  -2   4   0 188.122 12.3541   5
  -2   4   0 184.539 10.9035   3
   2   4   0 213.097 14.1260   5
   2   4   0 186.495 12.3781   5
  -2   4   0 200.674 13.0142   1
   2   4   0 167.076 16.0230   2
  -3  -4   0 56.8064 8.18217   1
  -3  -4   0 52.9628 6.07021   3
  -3  -4   0 35.1403 9.43505   2
   3   4   0 58.4544 8.09903   3
   3   4   0 58.1178 11.0564   2
  -3   4   0 64.9102 7.83402   5
  -3   4   0 43.3471 6.71345   1
  -3   4   0 62.4558 7.16088   1
   3   4   0 54.3070 8.43800   5
  -3   4   0 48.2573 6.84537   3
   4  -4   0 37.2664 5.95415   2
  -4  -4   0 28.7321 6.70821   1
  -4  -4   0 40.4022 6.15686   3
  -4  -4   0 38.7852 10.7082   2
  -4  -4   0 44.8975 5.58995   5
  -4   4   0 37.0333 7.07521   5
   4   4   0 39.3480 9.31127   2
  -4   4   0 33.6547 5.79736   1
   4   4   0 28.8530 7.55139   1
   4   4   0 40.8955 7.05768   5
   4   4   0 30.4685 6.97747   5
  -4   4   0 34.7575 6.00678   3
  -4   4   0 27.5174 5.87694   1
  -5  -4   0 142.151 15.3060   2
  -5  -4   0 164.316 13.6803   1
   5  -4   0 146.360 9.42000   2
  -5  -4   0 160.563 10.8768   5
  -5  -4   0 160.195 11.3674   3
  -5   4   0 129.652 11.4311   1
  -5   4   0 145.888 12.2798   5
   5   4   0 139.741 16.8748   2
   5   4   0 134.411 13.2554   5
  -5   4   0 163.717 11.8123   3
  -5   4   0 140.524 12.7517   4
  -5   4   0 158.075 11.3020   1
   5   4   0 178.522 15.3857   1
   5   4   0 153.528 13.6202   5
   6  -4   0 29.5530 5.16143   2
  -6  -4   0 34.4584 6.19508   5
  -6  -4   0 31.1601 8.00096   1
  -6  -4   0 30.0076 6.57445   3
   6   4   0 36.7043 8.58460   5
  -6   4   0 22.5847 6.71946   5
   6   4   0 11.9196 8.04193   1
  -6   4   0 38.9155 8.25729   4
   6   4   0 20.6606 8.79146   2
  -6   4   0 38.2346 7.23211   1
  -6   4   0 24.9053 5.76967   1
  -6   4   0 46.9114 9.38698   3
  -7  -4   0 8.84056 4.56848   5
  -7  -4   0 14.0791 5.78038   3
  -7  -4   0 8.62189 6.35832   1
  -7   4   0 1.28561 5.82997   4
  -7   4   0 3.85569 4.22087   1
   7   4   0 1.88552 6.79223   1
  -7   4   0 13.6530 5.68941   1
  -7   4   0 0.66231 6.44940   3
  -7   4   0 9.20602 5.14415   5
  -8  -4   0 318.633 19.5555   3
  -8  -4   0 267.833 20.9714   1
  -8  -4   0 292.423 17.5575   5
   8   4   0 283.282 20.8713   5
   8   4   0 305.322 24.0491   1
  -8   4   0 289.222 18.1160   4
   8   4   0 288.007 25.5035   2
  -8   4   0 265.711 18.0908   1
  -8   4   0 307.801 18.8126   5
  -9  -4   0 680.512 28.5836   5
  -9  -4   0 693.310 31.2454   3
  -9  -4   0 624.833 33.4194   1
  -9   4   0 585.030 32.4664   5
  -9   4   0 670.186 28.3386   1
   9   4   0 633.054 32.8583   5
   9   4   0 683.757 40.8464   2
  -9   4   0 651.352 29.0623   1
   9   4   0 744.088 35.7867   1
  -9   4   0 703.762 28.7933   4
 -10  -4   0 -4.9776 11.0086   1
 -10  -4   0 -0.7474 7.01630   5
  10   4   0 22.5907 11.6737   1
 -10   4   0 6.19914 7.19929   5
 -10   4   0 -0.0764 6.21605   4
  10   4   0 26.0878 12.0385   2
  10   4   0 15.9388 9.65996   5
 -11  -4   0 131.363 21.2816   1
 -11  -4   0 161.392 17.7887   3
 -11  -4   0 145.224 14.5616   5
  11   4   0 151.114 24.0676   2
 -11   4   0 129.683 16.8141   1
  11   4   0 152.414 19.0128   5
 -11   4   0 132.671 16.6120   5
 -11   4   0 143.770 13.6389   4
  11   4   0 169.852 23.8145   1
 -12  -4   0 30.2547 12.4936   3
 -12  -4   0 24.0368 9.53969   5
 -12  -4   0 54.5726 18.1608   1
  12   4   0 32.1493 12.1003   5
  12   4   0 39.6505 16.4146   2
 -12   4   0 37.1946 9.44776   4
 -12   4   0 22.0306 11.9884   1
 -12   4   0 38.8303 11.8770   5
  12   4   0 30.4709 16.3301   1
 -13  -4   0 64.1636 12.3587   5
 -13  -4   0 9.51491 20.5761   1
 -13  -4   0 30.3879 13.5406   3
  13   4   0 31.6567 17.4115   5
  13   4   0 39.1102 17.3067   2
 -13   4   0 47.1130 14.5898   5
 -13   4   0 53.1989 9.49831   4
   0  -5   0 -0.9980 3.23542   3
   0  -5   0 2.46308 5.31419   1
   0  -5   0 -3.7926 7.92393   2
   0   5   0 0.55976 5.60268   3
   0   5   0 3.06424 7.37359   2
   0   5   0 -3.3661 4.91055   5
   0   5   0 5.31447 6.48539   1
   0   5   0 1.90770 6.29868   5
   1  -5   0 60.8594 7.90006   3
  -1  -5   0 74.7601 7.95181   3
  -1  -5   0 66.0009 9.29711   1
   1  -5   0 57.0883 10.9618   2
   1  -5   0 64.0329 8.60333   1
  -1  -5   0 65.6624 12.4084   2
  -1   5   0 62.7523 8.85400   5
  -1   5   0 62.3600 10.1259   1
   1   5   0 72.7197 11.3319   5
  -1   5   0 91.7593 10.5897   3
   1   5   0 60.6335 10.2254   1
   1   5   0 66.4037 10.5618   3
  -1   5   0 68.6317 10.3392   5
   1   5   0 53.4038 10.2585   5
   1   5   0 53.6397 11.5093   2
  -2  -5   0 473.929 19.0758   3
  -2  -5   0 406.427 26.4349   2
  -2  -5   0 472.981 23.1894   1
   2  -5   0 538.080 21.7987   3
   2  -5   0 426.442 22.6344   2
   2  -5   0 492.294 21.9822   1
   2   5   0 466.863 25.4128   5
  -2   5   0 490.377 24.1955   1
   2   5   0 466.979 24.5532   1
  -2   5   0 454.689 22.9201   5
   2   5   0 444.141 27.3462   2
  -2   5   0 462.380 20.3855   3
   2   5   0 463.302 21.9328   3
  -2   5   0 470.404 20.0748   5
  -3  -5   0 325.694 19.3786   1
  -3  -5   0 285.173 14.8199   3
   3  -5   0 287.082 17.2414   2
  -3   5   0 287.731 18.7517   5
   3   5   0 309.219 24.5057   2
  -3   5   0 297.436 18.8335   1
   3   5   0 296.983 18.3882   3
   3   5   0 287.172 21.5475   1
  -3   5   0 323.952 17.7773   1
  -3   5   0 313.660 16.5547   3
   3   5   0 297.734 20.2712   5
  -4  -5   0 5.65131 4.08199   3
  -4  -5   0 2.10085 5.71613   1
   4  -5   0 7.90564 6.10172   2
  -4   5   0 8.39211 5.97028   1
  -4   5   0 9.95560 6.12784   3
   4   5   0 -3.3408 6.73733   1
  -4   5   0 2.52273 5.06874   5
   4   5   0 7.36364 6.57929   5
   4   5   0 5.36261 9.21529   2
  -5  -5   0 48.6330 11.1451   1
  -5  -5   0 52.5571 8.74966   3
  -5   5   0 59.1382 9.50647   3
   5   5   0 48.0191 10.6828   1
   5   5   0 75.6933 12.7984   5
  -5   5   0 40.3692 8.70706   1
   5   5   0 56.1639 13.3848   2
  -5   5   0 64.6205 10.1727   5
  -5   5   0 40.6941 9.47440   4
  -6  -5   0 6.70175 5.21695   5
  -6  -5   0 6.20505 9.09823   1
   6  -5   0 5.46577 4.71557   2
  -6  -5   0 2.63225 4.94946   3
   6   5   0 13.6502 10.3240   2
  -6   5   0 6.64816 6.80955   1
  -6   5   0 4.37636 6.98292   5
   6   5   0 7.80292 8.64935   1
  -6   5   0 -0.3367 7.06754   3
  -6   5   0 20.2816 9.38809   4
   6   5   0 0.25624 8.92846   5
  -7  -5   0 64.2996 8.93571   5
  -7  -5   0 51.7472 11.4383   1
  -7  -5   0 81.2191 11.0806   3
  -7   5   0 64.4331 10.7592   1
   7   5   0 79.7114 15.9468   1
  -7   5   0 81.6940 11.6826   1
  -7   5   0 59.9977 11.2856   4
  -7   5   0 48.0865 11.2500   5
   7   5   0 80.3626 16.1294   2
   7   5   0 72.8375 13.0921   5
  -8  -5   0 14.1819 6.27508   5
  -8  -5   0 15.9294 7.84988   3
  -8  -5   0 5.65486 9.42755   1
  -8   5   0 5.36383 8.70714   4
   8   5   0 19.3864 9.40634   5
  -8   5   0 35.0617 8.71603   1
  -8   5   0 -2.2872 8.36470   5
   8   5   0 -12.513 13.2642   2
  -9  -5   0 11.4895 6.55205   5
   9   5   0 16.7150 15.8508   2
  -9   5   0 18.0211 9.42177   4
  -9   5   0 22.9772 8.51890   1
  -9   5   0 7.72376 8.63826   5
   9   5   0 8.59914 10.2462   5
 -10  -5   0 302.826 20.5941   5
 -10  -5   0 299.598 22.4272   3
 -10  -5   0 219.289 26.4426   1
  10   5   0 299.523 35.7721   2
 -10   5   0 277.737 23.0065   1
  10   5   0 308.188 25.8945   5
 -10   5   0 255.577 21.2279   4
  10   5   0 277.624 29.2100   1
 -10   5   0 273.910 21.9367   5
 -11  -5   0 26.4970 11.3410   3
 -11  -5   0 3.17550 18.4100   1
 -11  -5   0 1.73229 9.68146   5
  11   5   0 15.2195 17.6764   1
 -11   5   0 18.9223 12.3796   5
  11   5   0 29.2978 13.4621   5
 -11   5   0 3.10837 10.2231   1
 -11   5   0 19.7937 11.4965   4
  11   5   0 -3.2991 14.6287   2
   0  -6   0 3.05172 7.28120   1
   0  -6   0 -3.0672 4.72640   3
   0   6   0 6.37073 8.77100   1
   0   6   0 6.05854 7.98877   3
   0   6   0 1.89709 9.17696   5
   1  -6   0 528.475 23.6032   3
  -1  -6   0 527.227 22.1765   3
   1  -6   0 493.468 24.9642   1
   1  -6   0 436.706 27.8883   2
  -1  -6   0 504.443 25.9700   1
  -1   6   0 460.016 23.8317   3
  -1   6   0 558.242 30.4462   1
   1   6   0 537.540 29.3854   1
   1   6   0 492.427 29.3036   5
   1   6   0 531.171 33.6780   2
  -1   6   0 506.269 28.9101   5
   1   6   0 487.149 25.0512   3
  -2  -6   0 -1.9145 6.66145   1
   2  -6   0 9.32914 12.4136   2
  -2  -6   0 6.84033 5.38378   3
   2   6   0 -12.722 8.78634   1
   2   6   0 -0.2564 8.50394   3
   2   6   0 9.94831 10.1383   2
  -2   6   0 -1.7242 7.38821   5
   2   6   0 7.00211 9.65532   5
  -2   6   0 -3.0508 9.45617   1
  -2   6   0 1.84647 8.51056   3
  -3  -6   0 13.0835 5.43930   3
  -3  -6   0 12.5603 8.90802   1
   3  -6   0 -4.5453 10.5456   2
   3   6   0 12.8713 9.81352   3
   3   6   0 19.3526 9.12414   5
  -3   6   0 11.3998 8.66457   3
  -3   6   0 24.8343 10.3884   5
   3   6   0 22.3801 11.1705   1
  -3   6   0 3.68196 7.20741   1
   3   6   0 9.78024 12.9615   2
   4  -6   0 13.5697 9.61494   2
  -4  -6   0 -11.246 7.67016   1
  -4  -6   0 9.59511 5.54939   3
   4   6   0 22.7500 14.6581   2
   4   6   0 11.8370 13.2750   1
  -4   6   0 -4.3759 8.52609   4
   4   6   0 0.65146 8.35882   5
  -4   6   0 7.82404 9.11043   3
  -4   6   0 -2.0332 8.91903   5
  -5  -6   0 575.164 24.6139   3
   5  -6   0 565.446 24.3548   2
  -5  -6   0 486.965 29.4442   1
  -5   6   0 591.045 29.3194   1
   5   6   0 615.804 39.4322   2
   5   6   0 606.157 33.4553   5
   5   6   0 543.470 33.5298   1
  -5   6   0 574.749 34.7684   4
  -5   6   0 641.932 30.9596   5
  -6  -6   0 63.8524 9.85748   3
  -6   6   0 44.1344 13.6999   4
  -6   6   0 105.523 15.7597   1
  -6   6   0 63.0403 13.1916   5
   6   6   0 57.1167 13.6173   5
   6   6   0 68.4096 16.9712   2
  -7  -6   0 3.30583 7.86844   3
   7   6   0 4.89063 13.5780   2
   7   6   0 -12.722 10.9390   5
  -7   6   0 1.64781 10.4671   1
  -7   6   0 17.7299 11.0414   5
  -7   6   0 6.72076 12.0244   4
   8   6   0 31.5972 20.1387   2
   8   6   0 35.4312 15.7852   5
  -8   6   0 35.1900 11.0612   5
  -8   6   0 -6.4765 11.2676   1
  -8   6   0 8.87807 10.6394   4
   0  -7   0 5.03167 7.86370   3
   0   7   0 -4.6755 10.8686   5
  -1  -7   0 36.9438 9.55876   3
   1   7   0 75.2495 16.7595   5
  -1   7   0 46.4412 14.9422   5
  -2  -7   0 41.6169 9.58487   3
   2   7   0 28.9141 15.7590   2
  -2   7   0 34.9820 12.7505   5
  -3  -7   0 -15.449 6.95694   3
   3   7   0 -3.2154 11.9173   5
  -3   7   0 -9.2245 12.5783   4
  -3   7   0 -1.0779 10.8606   5
   3   7   0 -16.223 17.1127   2
 -15   0   1 126.944 21.1710   1
  15   0  -1 86.7804 13.7122   4
  15   0  -1 123.699 20.3857   2
  15   0  -1 143.594 16.4101   5
 -15   0   1 142.455 16.9046   5
  14   0  -1 -0.6602 8.59884   4
  14   0  -1 -10.872 11.3397   5
 -14   0   1 8.09307 7.47818   5
  14   0  -1 3.82230 10.0701   2
  14   0  -1 -5.2490 10.5449   1
  14   0  -1 1.98451 7.61352   5
  13   0  -1 234.978 20.9136   1
  13   0  -1 278.601 18.0649   5
  13   0  -1 282.815 23.0172   2
 -13   0   1 268.312 23.6372   1
 -13   0   1 274.063 20.4368   5
  13   0  -1 271.237 18.8998   5
 -13   0   1 270.585 19.3504   2
  13   0  -1 267.896 17.0518   4
 -12   0   1 8.96094 8.21770   1
 -12   0   1 4.33525 6.35438   5
  12   0  -1 7.06441 6.11295   5
  12   0  -1 -5.3927 4.97838   4
  12   0  -1 -4.1175 5.52898   1
  12   0  -1 6.54846 7.34324   2
 -12   0   1 2.87176 6.95260   2
  11   0  -1 40.0824 6.83362   5
  11   0  -1 48.6210 7.42292   4
  11   0  -1 66.5871 11.2689   2
  11   0  -1 60.5675 9.60258   1
 -11   0   1 69.7404 9.89441   2
 -11   0   1 51.9988 9.48910   1
 -11   0   1 60.7916 9.19881   5
  11   0  -1 51.7503 8.64842   5
 -10   0   1 -6.4804 4.56615   2
  10   0  -1 -4.1180 3.74217   4
 -10   0   1 -1.5892 3.73278   5
  10   0  -1 -1.9294 3.96423   1
  10   0  -1 3.17418 5.21418   5
  10   0  -1 0.63829 4.97653   2
  10   0  -1 5.54490 4.49924   5
 -10   0   1 5.40246 4.75260   1
   9   0  -1 50.5986 7.02618   5
   9   0  -1 44.8316 7.23073   1
  -9   0   1 51.3792 7.17452   5
  -9   0   1 46.5262 7.44587   1
   9   0  -1 52.5000 8.48993   2
  -9   0   1 47.0076 7.26246   2
   9   0  -1 44.9905 6.31325   4
  -8   0   1 2.27156 3.10880   1
   8   0  -1 -1.3479 2.11539   4
   8   0  -1 4.12317 3.54786   1
  -8   0   1 -1.7004 2.52757   5
   8   0  -1 2.52013 3.67554   2
  -8   0   1 2.31305 3.52262   2
   8   0  -1 -0.4980 3.09906   5
   7   0  -1 6630.88 153.228   2
  -7   0   1 6602.19 153.047   1
  -7   0   1 6554.26 147.852   4
  -7   0   1 6753.54 151.474   5
  -7   0   1 6449.23 150.543   2
   7   0  -1 6629.38 152.499   1
   7   0  -1 6514.97 149.399   5
   7   0  -1 6329.36 147.218   4
   6   0  -1 0.04047 1.50509   4
  -6   0   1 -0.1557 2.13705   2
  -6   0   1 -0.0516 1.41600   4
  -6   0   1 -0.7111 1.89656   1
   6   0  -1 0.23348 1.76892   5
   6   0  -1 2.88697 2.38041   1
  -6   0   1 1.50140 1.90459   5
   6   0  -1 -0.4853 2.35489   2
   5   0  -1 554.942 16.3127   4
  -5   0   1 548.366 18.1758   5
  -5   0   1 559.418 16.4747   4
   5   0  -1 563.158 18.9726   1
   5   0  -1 571.651 17.7438   5
   5   0  -1 578.279 19.4175   2
  -5   0   1 581.999 18.6739   2
  -5   0   1 580.854 19.3135   1
   4   0  -1 -0.5681 1.06924   1
   4   0  -1 -0.0799 1.17823   5
  -4   0   1 1.81226 1.03596   4
  -4   0   1 1.57280 1.57730   2
   4   0  -1 3.16196 1.77472   2
  -4   0   1 0.10754 1.21659   5
   4   0  -1 2.18103 1.14522   4
  -4   0   1 2.70024 1.47074   1
   2   0  -1 0.69026 0.40946   4
   2   0  -1 1.09678 0.65659   5
  -2   0   1 0.41233 0.49806   5
   2   0  -1 0.50926 0.48163   5
  -2   0   1 0.51946 0.55345   1
  -2   0   1 1.31767 0.83166   2
   2   0  -1 0.86224 0.83556   2
   1   0   1 4.66553 0.96280   1
   1   0   1 2.65481 0.76973   5
   1   0   1 2.16755 0.69842   4
   1   0   1 2.61580 0.76092   2
  -1   0  -1 1.48935 0.69104   1
  -1   0  -1 1.57008 0.74991   5
  -1   0  -1 2.58568 0.79146   2
  -1   0  -1 1.57329 0.74294   4
  -2   0  -1 -1.1009 0.60844   4
  -2   0  -1 0.05367 0.87854   1
  -2   0  -1 -0.1241 0.73149   2
   2   0   1 0.79319 0.93281   2
   2   0   1 1.42763 1.04810   1
   2   0   1 0.56557 0.79821   4
   2   0   1 -0.4683 1.00042   5
  -2   0  -1 0.12479 0.93379   5
   3   0   1 48.7986 4.14456   1
  -3   0  -1 44.9797 3.85192   5
  -3   0  -1 45.3827 3.55104   4
  -3   0  -1 59.3603 4.47931   1
   3   0   1 50.5579 4.01652   2
   3   0   1 53.8201 3.86087   4
   3   0   1 52.9545 4.17962   5
  -3   0  -1 56.1772 4.02942   2
  -4   0  -1 0.05483 1.35280   4
  -4   0  -1 1.53860 1.78694   1
  -4   0  -1 1.81879 1.84414   2
   4   0   1 3.12033 2.27395   5
   4   0   1 7.89589 2.64178   2
   4   0   1 0.76382 1.65374   4
   4   0   1 0.84700 1.44888   1
  -4   0  -1 3.83701 2.15916   5
  -5   0  -1 61.4238 5.67442   5
   5   0   1 69.6851 6.08886   1
   5   0   1 60.7518 6.09167   2
  -5   0  -1 58.2345 5.27656   2
  -5   0  -1 62.9891 5.23353   4
   5   0   1 72.0062 5.42165   4
  -5   0  -1 59.9063 6.31262   1
  -6   0  -1 2.58219 2.21223   2
  -6   0  -1 -0.7072 2.08465   5
   6   0   1 0.40171 2.27739   1
  -6   0  -1 -1.8572 2.17276   1
   6   0   1 1.83221 2.52888   4
   6   0   1 1.18050 2.63527   2
   6   0   1 -0.7755 2.34758   5
  -6   0  -1 1.55913 1.66039   4
  -7   0  -1 1940.60 52.4920   2
  -7   0  -1 1985.28 53.7217   5
   7   0   1 1981.16 55.0472   4
  -7   0  -1 1949.00 55.1148   1
  -7   0  -1 2000.49 51.7378   4
   7   0   1 1927.53 52.5775   5
   7   0   1 2031.36 55.4370   2
   7   0   1 1883.07 54.1978   1
  -8   0  -1 -2.3046 3.21977   1
   8   0   1 4.00593 3.44535   2
   8   0   1 -0.6294 3.82130   5
  -8   0  -1 1.21281 3.03755   4
  -8   0  -1 3.65223 3.51941   2
  -8   0  -1 4.63729 3.38715   5
   8   0   1 2.13502 3.51140   4
   8   0   1 4.44500 3.59970   1
  -9   0  -1 23.1616 7.31234   1
   9   0   1 18.8981 5.76253   2
   9   0   1 16.5674 5.40277   1
  -9   0  -1 19.7039 5.85886   5
   9   0   1 18.3125 5.05738   4
  -9   0  -1 20.9703 6.02090   2
   9   0   1 27.1593 6.94635   5
 -10   0  -1 1.35239 5.13147   1
 -10   0  -1 3.28612 4.16468   5
  10   0   1 -0.2617 4.97158   4
  10   0   1 7.62128 6.28012   2
 -10   0  -1 -4.7740 3.63302   4
 -10   0  -1 -9.5340 5.17609   2
 -11   0  -1 165.852 12.9934   4
 -11   0  -1 138.947 12.8611   2
  11   0   1 178.795 14.4773   5
  11   0   1 168.472 13.6865   4
  11   0   1 162.055 16.0698   2
 -11   0  -1 138.461 14.9272   1
  11   0   1 167.044 15.0034   1
 -12   0  -1 -0.3786 5.54788   5
  12   0   1 -6.9892 7.56421   2
 -12   0  -1 3.60110 8.26916   2
  12   0   1 -3.2265 6.74027   1
 -12   0  -1 -7.6548 6.98735   1
  12   0   1 2.60072 7.23838   4
  13   0   1 38.9175 10.2060   4
  13   0   1 43.2426 12.8633   1
 -13   0  -1 33.3954 13.2954   1
 -13   0  -1 36.3733 9.56869   5
  13   0   1 46.3189 10.7717   5
  13   0   1 13.4627 10.0300   2
  14   0   1 8.69095 12.5567   4
  14   0   1 7.96087 12.8488   2
  14   0   1 0.63480 9.55820   5
  14   0   1 1.25339 12.2242   1
 -14   0  -1 10.9006 9.64604   5
 -14   0  -1 8.42538 13.5666   1
  15   0   1 131.746 22.1066   2
 -15   0  -1 136.366 18.4077   5
 -15   0  -1 91.9628 18.6180   1
 -15  -1   1 219.673 28.4172   3
  15  -1  -1 242.321 22.4139   2
 -15  -1   1 234.671 29.2108   1
 -15   1   1 170.156 26.0394   1
  15   1  -1 232.643 27.4834   2
  15   1  -1 177.056 22.7575   4
 -15   1   1 197.582 20.2669   2
  15   1  -1 257.591 21.9474   5
 -15   1   1 225.700 20.2603   5
  14  -1  -1 710.636 33.0675   2
 -14  -1   1 786.943 38.9874   1
 -14  -1   1 696.282 33.0818   5
  14  -1  -1 586.933 32.3969   5
  14  -1  -1 700.260 34.4579   1
  14  -1  -1 729.060 26.4757   4
 -14   1   1 680.485 29.1557   2
 -14   1   1 767.390 36.5003   1
  14   1  -1 675.002 37.2609   1
  14   1  -1 752.802 40.8354   2
  14   1  -1 730.828 33.8452   5
  13  -1  -1 144.422 16.1044   2
  13  -1  -1 143.243 13.0514   5
 -13  -1   1 190.389 20.0907   1
  13  -1  -1 198.005 13.5150   4
  13  -1  -1 164.900 15.8003   1
 -13  -1   1 185.130 17.2102   5
  13   1  -1 193.666 16.4265   4
 -13   1   1 164.369 19.0291   1
 -13   1   1 170.458 13.7331   2
 -13   1   1 177.954 16.0536   5
  13   1  -1 154.953 17.7999   1
  13   1  -1 165.496 16.9159   5
  13   1  -1 173.240 21.0450   2
 -12  -1   1 92.2688 15.7247   1
 -12  -1   1 61.9520 10.5506   5
  12  -1  -1 72.2683 9.18843   5
  12  -1  -1 66.0465 10.6144   2
 -12   1   1 74.6650 10.7553   5
 -12   1   1 68.8913 11.2124   1
  12   1  -1 62.3698 13.0647   2
  12   1  -1 78.1172 12.8713   5
 -12   1   1 83.5703 10.2297   2
  12   1  -1 86.8307 11.3348   4
  12   1  -1 95.1727 13.5365   1
  11  -1  -1 2.30957 6.04297   1
 -11  -1   1 5.83651 8.37367   2
  11  -1  -1 21.4513 5.80596   5
 -11  -1   1 1.37917 6.07911   1
  11  -1  -1 15.5142 5.10219   5
 -11  -1   1 12.8412 6.27877   5
  11  -1  -1 13.0538 4.84713   4
  11   1  -1 25.8425 7.52173   1
 -11   1   1 17.1993 4.29105   4
 -11   1   1 18.1745 6.18427   1
 -11   1   1 11.6375 6.58627   5
 -11   1   1 12.1702 5.51451   2
  11   1  -1 11.2473 6.70818   5
  11   1  -1 18.2175 6.32105   4
  11   1  -1 18.6904 6.44435   5
  11   1  -1 6.73029 7.72457   2
  10  -1  -1 316.453 13.8360   4
 -10  -1   1 283.512 18.2581   2
  10  -1  -1 308.058 14.3748   5
 -10  -1   1 319.208 19.5923   1
 -10  -1   1 302.617 17.0265   5
  10  -1  -1 302.451 16.1544   2
  10  -1  -1 293.629 13.8146   5
 -10   1   1 299.715 17.4464   5
 -10   1   1 282.115 17.6966   1
 -10   1   1 307.226 13.2281   4
 -10   1   1 340.756 14.9351   2
  10   1  -1 306.841 18.1943   5
  10   1  -1 334.967 21.5897   2
  10   1  -1 288.669 18.3553   1
  10   1  -1 321.922 16.5337   4
  -9  -1   1 40.1660 7.55152   1
  -9  -1   1 47.0006 7.56954   5
  -9  -1   1 40.0573 7.57575   2
   9  -1  -1 44.6245 6.76942   2
   9  -1  -1 45.5329 5.67674   4
   9  -1  -1 49.6016 6.20286   5
  -9   1   1 36.3622 5.71093   2
   9   1  -1 34.6955 6.83320   5
   9   1  -1 42.9327 6.08865   4
   9   1  -1 45.1182 8.74022   2
  -9   1   1 31.1961 4.53089   4
  -9   1   1 36.2080 7.29974   5
   9   1  -1 51.6971 8.57355   5
  -9   1   1 29.9765 6.49435   1
  -8  -1   1 465.611 22.2673   1
   8  -1  -1 470.022 16.1169   4
  -8  -1   1 443.268 21.4804   2
   8  -1  -1 486.948 18.3112   2
   8  -1  -1 478.223 16.8155   5
  -8  -1   1 503.257 20.1347   5
   8   1  -1 452.849 20.9741   1
   8   1  -1 439.825 18.2665   4
   8   1  -1 433.933 19.0940   5
  -8   1   1 446.745 16.1100   2
  -8   1   1 461.204 20.0830   1
   8   1  -1 470.331 20.5849   5
   8   1  -1 448.969 22.6812   2
  -8   1   1 486.669 15.8462   4
  -8   1   1 462.168 19.1971   5
   7  -1  -1 107.542 6.43020   4
  -7  -1   1 98.4884 9.30926   1
  -7  -1   1 98.8318 7.96678   5
  -7  -1   1 87.5724 9.39727   2
   7  -1  -1 113.840 7.34529   2
   7  -1  -1 107.646 6.59647   5
  -7   1   1 99.7682 6.12753   2
   7   1  -1 91.3356 8.14429   5
   7   1  -1 106.617 8.93114   4
  -7   1   1 100.776 5.88044   4
   7   1  -1 96.4799 8.86503   1
   7   1  -1 91.8638 9.42966   2
  -7   1   1 102.811 8.21079   1
   6  -1  -1 233.634 9.65591   2
   6  -1  -1 228.071 11.1716   1
   6  -1  -1 211.801 8.81473   4
  -6  -1   1 211.284 12.4543   1
  -6  -1   1 239.093 13.5588   2
   6  -1  -1 217.945 8.90254   5
  -6  -1   1 202.053 12.2765   5
  -6   1   1 232.183 8.84395   4
  -6   1   1 229.108 10.9367   5
   6   1  -1 206.046 10.9757   5
   6   1  -1 227.917 13.7785   2
   6   1  -1 247.238 12.9584   1
  -6   1   1 211.546 8.46991   2
   6   1  -1 223.634 11.0598   4
  -6   1   1 225.618 11.3063   1
   5  -1  -1 33.6126 3.10620   2
  -5  -1   1 28.0485 4.55987   1
   5  -1  -1 32.5753 2.96906   5
  -5  -1   1 32.9729 4.17188   5
   5  -1  -1 28.3407 3.59854   1
   5  -1  -1 28.1878 3.01452   4
   5   1  -1 32.4431 4.72276   1
  -5   1   1 25.0619 3.84491   1
   5   1  -1 28.3356 4.82642   5
   5   1  -1 30.0017 4.31142   4
  -5   1   1 28.4025 3.79911   5
  -5   1   1 31.1038 2.95719   4
   5   1  -1 26.5609 5.22324   2
  -5   1   1 29.0112 2.63567   2
   4  -1  -1 2426.98 54.3980   2
   4  -1  -1 2402.58 57.4731   1
   4  -1  -1 2452.77 54.5313   5
  -4  -1   1 2471.00 60.8090   3
  -4  -1   1 2401.61 60.3259   1
  -4  -1   1 2423.97 58.3081   5
  -4  -1   1 2271.57 61.1139   2
   4   1  -1 2447.53 58.4536   5
  -4   1   1 2451.41 57.7065   1
  -4   1   1 2406.86 55.5344   4
   4   1  -1 2469.69 59.8353   5
   4   1  -1 2443.76 62.6384   2
  -4   1   1 2368.89 53.8563   2
   4   1  -1 2454.25 60.4452   1
  -4   1   1 2379.48 56.7164   5
  -3  -1   1 1463.48 38.1512   1
  -3  -1   1 1487.80 36.5448   5
   3  -1  -1 1453.91 35.3553   1
  -3  -1   1 1478.23 39.7460   2
  -3  -1   1 1462.09 38.0515   3
   3  -1  -1 1439.43 32.1441   5
  -3   1   1 1452.52 34.5864   5
   3   1  -1 1454.32 38.1604   1
   3   1  -1 1466.93 37.7354   5
  -3   1   1 1451.78 35.5357   1
   3   1  -1 1449.63 36.4462   5
   3   1  -1 1484.18 40.2006   2
  -3   1   1 1479.93 34.8774   4
  -2  -1   1 560.911 15.4831   5
  -2  -1   1 547.237 18.0937   2
  -2  -1   1 551.424 16.2912   3
   2  -1  -1 535.355 14.2757   1
  -2  -1   1 523.916 16.5533   1
   2   1  -1 548.546 16.4216   3
   2   1  -1 547.121 18.2543   2
  -2   1   1 539.698 14.4153   1
  -2   1   1 545.298 13.5205   5
   2   1  -1 565.462 16.6461   5
   2   1  -1 540.865 16.6949   1
   2   1  -1 531.040 15.3432   5
   0  -1   1 584.611 16.3552   5
   0  -1   1 588.338 15.8778   3
   0  -1  -1 603.567 14.1821   3
   0  -1   1 611.948 17.5195   2
   0  -1  -1 606.881 16.7643   2
   0  -1   1 614.385 16.4830   1
   0  -1  -1 605.095 15.9021   1
   0   1   1 613.487 17.0187   2
   0   1   1 610.241 14.6331   5
   0   1  -1 600.305 15.9705   3
   0   1   1 602.790 15.9821   1
   0   1  -1 619.578 16.6555   5
   0   1  -1 586.999 16.4195   1
   0   1   1 590.444 14.2884   3
   0   1  -1 584.203 17.3112   2
   1  -1   1 338.432 10.8969   3
   1  -1   1 350.140 10.7423   5
  -1  -1  -1 341.243 9.86172   3
  -1  -1  -1 339.157 11.9810   2
  -1  -1  -1 344.031 9.91996   5
  -1  -1  -1 333.813 11.1476   1
   1   1   1 355.223 12.4175   2
  -1   1  -1 333.377 10.6698   3
  -1   1  -1 343.678 10.9753   1
  -1   1  -1 344.005 11.6950   4
  -1   1  -1 342.986 10.8644   1
  -1   1  -1 353.742 10.9746   5
   1   1   1 332.549 11.1083   1
   1   1   1 343.533 10.1278   5
  -2  -1  -1 74.5741 5.52329   2
   2  -1   1 73.9265 4.84314   4
  -2  -1  -1 85.8773 5.42828   1
   2  -1   1 77.7970 4.53808   5
  -2  -1  -1 79.4095 4.46222   5
   2   1   1 83.6891 4.70981   5
  -2   1  -1 80.7675 5.02165   4
  -2   1  -1 91.4193 5.25984   3
   2   1   1 92.3086 5.65071   4
   2   1   1 81.0524 6.11671   2
  -2   1  -1 90.0619 5.07410   1
   2   1   1 71.3545 5.01935   1
  -2   1  -1 94.2610 5.17812   5
  -3  -1  -1 21.1847 2.84351   5
  -3  -1  -1 16.5542 3.36832   2
   3  -1   1 15.5815 2.82579   4
   3  -1   1 19.3162 3.14125   5
   3  -1   1 18.6733 2.18650   2
   3  -1   1 10.5620 2.37792   1
  -3   1  -1 19.7114 3.04774   4
   3   1   1 23.3950 3.41884   1
   3   1   1 20.0528 2.96593   5
   3   1   1 18.0995 3.31242   4
  -3   1  -1 17.3192 2.95914   5
   3   1   1 9.88060 3.12118   2
  -3   1  -1 14.8574 2.83051   3
  -3   1  -1 20.0770 2.91064   1
   4  -1   1 684.271 19.2826   2
   4  -1   1 712.679 20.6023   5
  -4  -1  -1 670.667 21.0209   5
  -4  -1  -1 651.045 22.6266   1
  -4  -1  -1 685.262 23.3211   2
   4  -1   1 681.409 21.5080   1
   4  -1   1 678.862 20.7167   4
   4   1   1 715.974 23.5743   5
   4   1   1 681.984 24.1769   2
  -4   1  -1 704.576 21.5781   5
   4   1   1 664.361 22.5448   1
  -4   1  -1 708.459 21.9842   1
  -4   1  -1 695.141 20.7582   4
   4   1   1 672.619 21.8830   4
  -5  -1  -1 244.735 12.9373   1
   5  -1   1 238.470 11.8286   1
  -5  -1  -1 259.697 11.7945   5
   5  -1   1 247.944 11.0784   5
  -5  -1  -1 252.162 13.3193   2
   5  -1   1 253.874 11.1505   4
   5  -1   1 255.001 10.3703   2
  -5   1  -1 266.155 12.0620   5
   5   1   1 248.604 13.8776   2
  -5   1  -1 256.997 11.0579   4
   5   1   1 254.937 12.0983   5
  -5   1  -1 258.389 12.2402   1
   5   1   1 265.330 12.3761   4
   5   1   1 224.068 14.6393   1
  -6  -1  -1 421.561 18.7982   2
   6  -1   1 446.467 16.6471   5
   6  -1   1 423.981 16.1076   4
   6  -1   1 421.413 15.9100   2
  -6  -1  -1 431.226 17.4211   5
  -6  -1  -1 459.350 19.7011   1
   6  -1   1 441.311 17.9357   1
  -6   1  -1 448.055 18.3465   1
   6   1   1 423.461 17.4887   4
   6   1   1 408.127 23.2097   2
   6   1   1 450.401 19.2300   1
  -6   1  -1 469.483 20.6638   5
   6   1   1 419.421 17.8005   5
  -6   1  -1 451.760 16.3001   4
  -6   1  -1 435.274 15.3185   2
   7  -1   1 191.037 10.7504   4
   7  -1   1 190.866 11.9203   1
  -7  -1  -1 209.430 13.6140   1
  -7  -1  -1 202.649 12.3415   5
   7  -1   1 196.613 11.1738   2
   7  -1   1 206.727 11.1304   5
  -7  -1  -1 183.673 12.5771   2
   7   1   1 200.721 14.5526   2
   7   1   1 194.464 11.6136   4
   7   1   1 204.379 13.1285   1
  -7   1  -1 209.403 10.5898   2
   7   1   1 197.255 12.8232   5
  -7   1  -1 192.470 10.5743   4
  -7   1  -1 207.940 12.2741   5
  -7   1  -1 206.780 12.7048   1
   8  -1   1 523.509 20.6378   2
  -8  -1  -1 530.533 24.1007   1
   8  -1   1 475.192 19.3558   5
   8  -1   1 526.555 22.0496   1
  -8  -1  -1 498.482 21.2710   5
  -8  -1  -1 479.092 22.6922   2
   8  -1   1 488.977 21.6933   4
  -8   1  -1 512.217 22.5584   1
   8   1   1 491.358 21.4166   5
   8   1   1 460.278 24.4839   2
  -8   1  -1 549.080 19.4858   4
   8   1   1 511.625 23.0331   1
   8   1   1 478.255 20.5583   4
  -8   1  -1 536.954 22.2623   5
  -8   1  -1 497.978 20.9773   2
  -9  -1  -1 332.426 17.9589   5
  -9  -1  -1 399.944 22.0206   1
   9  -1   1 360.358 16.6182   4
   9  -1   1 336.944 16.9014   5
   9  -1   1 341.488 17.6297   2
   9  -1   1 317.381 17.8204   1
  -9  -1  -1 350.533 19.2435   2
   9   1   1 388.504 20.6358   1
  -9   1  -1 341.391 18.3882   5
  -9   1  -1 329.424 15.4553   4
  -9   1  -1 337.455 15.7616   2
   9   1   1 365.204 18.9814   5
   9   1   1 405.174 23.1886   2
  -9   1  -1 323.250 19.1038   1
   9   1   1 339.774 17.4210   4
  10  -1   1 332.121 18.4126   2
 -10  -1  -1 348.637 21.6131   1
 -10  -1  -1 328.533 18.5213   5
 -10  -1  -1 307.972 20.0140   2
  10  -1   1 310.542 18.9425   1
  10  -1   1 286.073 16.4895   5
  10  -1   1 319.016 16.3048   4
  10   1   1 291.285 20.6674   2
  10   1   1 303.234 18.4673   5
  10   1   1 316.880 19.9165   1
 -10   1  -1 314.158 19.2305   1
  10   1   1 307.556 17.4161   4
 -10   1  -1 298.292 15.5543   2
 -10   1  -1 337.397 19.5096   5
 -11  -1  -1 493.751 29.4062   2
 -11  -1  -1 566.370 26.1533   5
  11  -1   1 550.071 23.0869   4
  11  -1   1 516.316 25.9153   1
  11  -1   1 590.173 26.4747   2
 -11  -1  -1 564.057 29.4494   1
  11   1   1 522.537 27.5706   1
 -11   1  -1 524.835 22.6409   2
 -11   1  -1 549.048 22.3738   4
  11   1   1 531.470 25.2356   4
  11   1   1 537.482 29.9589   2
 -11   1  -1 558.951 27.7025   1
  12  -1   1 438.619 21.5026   4
  12  -1   1 420.864 24.3995   1
  12  -1   1 436.814 21.7781   5
 -12  -1  -1 427.720 27.3614   1
  12  -1   1 461.862 25.1227   2
 -12  -1  -1 396.041 22.9834   5
 -12   1  -1 407.279 25.0628   1
 -12   1  -1 426.687 21.9315   2
  12   1   1 449.465 24.2625   4
  12   1   1 423.789 25.7499   1
  12   1   1 428.370 28.8583   2
 -12   1  -1 459.323 20.9664   4
 -12   1  -1 421.446 24.1458   5
  13  -1   1 24.9453 10.0545   5
 -13  -1  -1 19.3535 10.2271   5
  13  -1   1 25.6034 9.71621   4
  13  -1   1 33.7774 10.8063   2
  13  -1   1 31.1247 9.49205   1
 -13  -1  -1 6.02616 10.0252   1
  13  -1   1 24.0877 8.05969   5
  13   1   1 32.3101 10.1306   5
 -13   1  -1 33.9951 7.60524   4
 -13   1  -1 5.86466 10.7546   1
 -13   1  -1 11.8797 9.34821   5
  13   1   1 14.5908 12.1214   1
  13   1   1 23.5429 12.4563   2
  13   1   1 28.5485 10.9640   4
 -14  -1  -1 20.4747 9.42972   5
  14  -1   1 11.1399 12.6804   1
  14  -1   1 28.6332 10.3446   5
  14  -1   1 18.0388 11.2462   4
 -14  -1  -1 55.6305 14.8325   1
  14  -1   1 35.0633 11.2579   2
  14   1   1 34.7702 12.6566   5
  14   1   1 42.0650 13.3799   1
 -14   1  -1 5.15149 15.1534   1
 -14   1  -1 26.8263 10.9695   5
  14   1   1 29.6671 13.5820   2
 -15  -1  -1 21.0013 12.9238   5
 -15  -1  -1 11.8671 15.7719   1
  15  -1   1 19.5834 12.0409   2
  15  -1   1 13.9043 10.9334   5
  15   1   1 21.2674 16.0876   2
 -15   1  -1 -1.4036 17.1234   1
  15   1   1 -4.2794 12.8561   5
 -15   1  -1 21.4008 12.1009   5
  15   1   1 23.2620 16.2919   1
  15  -2  -1 32.6883 11.6485   2
 -15  -2   1 17.3010 11.7620   5
 -15  -2   1 46.6906 16.7676   1
  15   2  -1 46.8030 18.6701   2
  15   2  -1 4.53099 10.8806   5
  15   2  -1 -9.5222 15.7850   1
  14  -2  -1 34.4170 10.3150   1
 -14  -2   1 44.0572 13.9245   1
 -14  -2   1 36.3256 9.93105   5
 -14  -2   1 52.8435 13.7225   3
  14  -2  -1 24.5143 8.63805   2
  14   2  -1 23.0058 12.0468   5
  14   2  -1 54.7849 15.3114   2
 -14   2   1 38.6754 12.3671   5
 -14   2   1 28.4447 10.8048   1
  14   2  -1 35.6360 13.1847   1
  13  -2  -1 4.64825 8.57731   1
 -13  -2   1 3.15298 6.47768   5
 -13  -2   1 14.0300 10.7472   1
 -13  -2   1 7.73767 8.28382   3
  13  -2  -1 9.62799 6.97648   2
  13   2  -1 8.64946 12.1463   2
  13   2  -1 19.6156 11.1269   5
 -13   2   1 1.52876 7.70287   1
  13   2  -1 -4.0601 9.80264   1
 -13   2   1 6.55010 4.57543   4
 -13   2   1 3.34535 9.07764   5
 -12  -2   1 14.8487 7.13345   5
  12  -2  -1 30.1276 7.93610   1
 -12  -2   1 40.5241 11.1376   3
 -12  -2   1 19.3793 10.7057   1
  12  -2  -1 16.5931 6.13587   2
 -12   2   1 30.6120 8.30280   5
  12   2  -1 8.33537 8.58544   1
  12   2  -1 29.4917 8.52894   4
 -12   2   1 11.5447 4.56613   4
  12   2  -1 10.8190 11.6056   2
 -12   2   1 29.5155 9.41706   1
  11  -2  -1 24.3649 3.58140   5
 -11  -2   1 30.6864 10.9426   3
 -11  -2   1 12.2509 7.61765   1
 -11  -2   1 20.6642 6.70626   5
  11  -2  -1 21.9025 6.36944   1
  11  -2  -1 20.7959 5.31414   2
  11   2  -1 23.6028 7.17005   4
  11   2  -1 33.2023 8.52569   5
 -11   2   1 32.6178 8.27539   5
 -11   2   1 20.6398 7.57191   1
  11   2  -1 20.1300 10.9128   2
  11   2  -1 18.2849 7.68883   1
 -11   2   1 24.0768 4.64371   4
 -10  -2   1 -8.5602 5.73115   3
 -10  -2   1 -6.6459 5.50436   1
  10  -2  -1 2.90044 3.56352   2
  10  -2  -1 -0.1252 3.97274   1
  10  -2  -1 0.05452 2.24135   5
  10  -2  -1 0.96558 2.42974   5
 -10  -2   1 -1.4671 4.99645   5
 -10   2   1 3.01479 5.25463   1
  10   2  -1 -3.7168 6.25617   5
  10   2  -1 -1.8387 6.04077   2
  10   2  -1 1.66755 6.10750   4
 -10   2   1 3.97106 3.11999   4
  10   2  -1 -1.9438 5.48552   1
 -10   2   1 4.47352 5.64374   5
  -9  -2   1 5.11190 4.01286   5
   9  -2  -1 27.9071 5.64984   1
   9  -2  -1 18.6238 2.74551   5
   9  -2  -1 19.6243 3.24889   5
   9  -2  -1 22.3544 3.81990   2
  -9  -2   1 17.1256 6.55582   1
  -9  -2   1 21.5224 6.74616   3
  -9  -2   1 15.0206 8.66278   2
   9   2  -1 13.8686 8.16364   2
  -9   2   1 27.5361 5.60289   1
  -9   2   1 24.5010 4.36988   4
   9   2  -1 21.0297 6.72080   5
   9   2  -1 25.6128 7.01610   4
   9   2  -1 18.4870 6.95263   5
   9   2  -1 11.9328 6.07451   1
  -9   2   1 23.3231 6.19289   5
  -8  -2   1 1553.03 51.2367   2
  -8  -2   1 1585.09 50.3904   3
   8  -2  -1 1577.74 37.0986   5
   8  -2  -1 1562.40 38.8342   2
  -8  -2   1 1592.90 46.6415   5
  -8  -2   1 1633.35 50.7830   1
   8  -2  -1 1555.03 36.9779   5
   8  -2  -1 1649.81 45.9448   1
   8   2  -1 1469.82 49.0808   1
  -8   2   1 1570.87 45.7466   5
   8   2  -1 1591.93 50.8368   5
   8   2  -1 1644.43 49.7943   5
   8   2  -1 1550.35 53.9443   2
  -8   2   1 1577.12 41.6703   4
   8   2  -1 1587.22 47.4774   4
  -8   2   1 1628.07 46.5804   1
   7  -2  -1 242.556 7.26461   5
  -7  -2   1 261.846 16.7205   2
   7  -2  -1 234.640 7.24470   5
  -7  -2   1 240.720 15.7411   1
   7  -2  -1 245.449 8.23390   2
  -7  -2   1 235.622 14.7747   3
   7  -2  -1 229.827 12.2201   1
  -7  -2   1 254.615 13.4386   5
   7   2  -1 209.242 13.1316   5
  -7   2   1 244.024 11.1936   4
   7   2  -1 228.797 14.7291   1
   7   2  -1 224.926 14.1740   5
  -7   2   1 226.523 12.3499   5
   7   2  -1 239.191 17.8070   2
   7   2  -1 208.075 13.2474   4
  -7   2   1 238.861 12.6328   1
   6  -2  -1 374.943 15.0674   1
  -6  -2   1 379.727 18.3665   1
  -6  -2   1 358.380 15.5867   5
  -6  -2   1 363.114 17.6416   3
  -6  -2   1 329.057 19.0308   2
   6  -2  -1 367.471 9.65213   2
  -6   2   1 361.596 15.0663   5
  -6   2   1 348.940 13.7964   4
   6   2  -1 391.099 17.9813   5
   6   2  -1 357.245 17.7235   1
  -6   2   1 363.095 15.1175   1
   6   2  -1 353.680 20.3960   2
   6   2  -1 337.910 16.6136   4
   6   2  -1 355.106 16.1804   5
  -5  -2   1 246.074 11.6551   5
   5  -2  -1 246.883 10.9347   1
  -5  -2   1 244.592 13.0096   3
  -5  -2   1 255.197 15.0959   2
  -5  -2   1 243.116 13.7696   1
   5   2  -1 256.243 13.9510   1
  -5   2   1 233.673 10.7274   4
   5   2  -1 229.947 12.9602   5
  -5   2   1 232.206 11.0149   1
   5   2  -1 233.052 15.2375   2
  -5   2   1 233.923 12.4050   3
  -5   2   1 238.924 10.8160   5
   5   2  -1 230.484 11.9398   5
  -4  -2   1 1263.94 34.3957   5
  -4  -2   1 1263.52 35.9164   3
  -4  -2   1 1200.24 39.0547   2
  -4  -2   1 1240.92 37.2777   1
   4  -2  -1 1240.50 28.8175   2
   4   2  -1 1260.29 40.6035   2
   4   2  -1 1260.50 34.8677   5
   4   2  -1 1277.89 37.5453   1
  -4   2   1 1269.56 34.2984   4
  -4   2   1 1238.92 32.8737   5
  -4   2   1 1196.03 34.5749   3
  -4   2   1 1271.97 33.5958   1
   4   2  -1 1269.43 37.1163   5
  -3  -2   1 807.254 24.1755   3
  -3  -2   1 714.056 26.8841   2
  -3  -2   1 786.321 25.4734   1
   3  -2  -1 778.706 20.1070   2
  -3  -2   1 793.117 23.0364   5
  -3   2   1 771.024 21.9932   1
   3   2  -1 808.066 28.5335   2
  -3   2   1 811.887 22.0205   5
   3   2  -1 782.312 24.4205   3
  -3   2   1 769.300 22.8533   3
   3   2  -1 777.261 25.6084   1
   3   2  -1 757.251 23.2149   5
  -3   2   1 778.198 22.2367   1
   3   2  -1 811.788 25.5650   5
  -2  -2   1 3707.55 91.9388   2
   2  -2  -1 3721.32 85.7728   1
  -2  -2   1 3878.28 87.3302   3
  -2  -2   1 3745.67 89.1652   1
   2  -2  -1 3761.73 85.4960   2
  -2   2   1 3673.55 85.4812   5
   2   2  -1 3776.24 86.9340   5
  -2   2   1 3857.48 86.1437   1
   2   2  -1 3836.92 92.9964   2
   2   2  -1 3656.20 89.5318   1
  -2   2   1 3744.67 86.0081   2
  -2   2   1 3642.84 85.3251   3
   2   2  -1 3784.26 89.3163   5
   2   2  -1 3786.69 87.7574   3
   1  -2  -1 39.2905 3.13724   3
   1  -2  -1 39.1341 3.39064   1
  -1  -2   1 29.6645 4.63757   2
   1  -2  -1 32.4796 3.69347   2
  -1  -2   1 37.1641 4.22784   1
  -1  -2   1 29.0162 3.89640   5
  -1  -2   1 34.2469 3.30765   3
   1   2  -1 34.4026 4.45989   1
   1   2  -1 38.8662 5.21895   2
  -1   2   1 32.6670 2.89630   3
   1   2  -1 33.8153 4.14713   5
  -1   2   1 33.9710 3.41834   5
  -1   2   1 33.4127 4.03107   2
   1   2  -1 39.4353 3.75348   3
   1   2  -1 36.5176 3.60462   5
  -1   2   1 36.2119 3.44264   1
   0  -2  -1 2484.12 60.0524   1
   0  -2  -1 2517.77 57.3328   3
   0  -2   1 2545.29 59.3902   3
   0  -2  -1 2480.45 61.7213   2
   0  -2   1 2505.77 62.8153   2
   0  -2   1 2515.52 60.8205   1
   0  -2   1 2555.78 60.4134   5
   0   2  -1 2480.14 59.5331   3
   0   2  -1 2590.40 59.0503   5
   0   2   1 2577.43 60.6436   1
   0   2  -1 2557.20 61.3356   5
   0   2   1 2483.68 62.5207   2
   0   2   1 2456.93 57.9568   5
   0   2   1 2466.54 59.8100   5
   0   2  -1 2467.66 62.8970   2
   0   2   1 2518.86 57.7541   3
   0   2  -1 2552.84 61.3789   1
   1  -2   1 3510.48 81.0379   5
   1  -2   1 3413.16 82.7983   2
  -1  -2  -1 3548.44 79.1855   3
   1  -2   1 3474.40 81.8041   1
  -1  -2  -1 3497.70 79.0698   5
   1  -2   1 3551.08 81.4052   3
  -1  -2  -1 3447.16 82.4555   1
  -1  -2  -1 3498.99 84.6361   2
   1   2   1 3488.20 79.6834   3
  -1   2  -1 3598.62 82.3837   1
  -1   2  -1 3428.56 80.8489   3
   1   2   1 3514.12 80.2794   5
   1   2   1 3564.12 82.8569   1
  -1   2  -1 3457.74 82.1085   5
   1   2   1 3543.34 85.7888   2
  -2  -2  -1 1151.38 33.6168   1
   2  -2   1 1204.52 32.9035   3
   2  -2   1 1178.20 32.1298   2
  -2  -2  -1 1217.09 31.0046   3
  -2  -2  -1 1150.40 35.2291   2
   2  -2   1 1187.63 31.1848   5
  -2  -2  -1 1229.47 30.8748   5
  -2   2  -1 1184.16 31.9299   3
   2   2   1 1173.04 33.7530   1
  -2   2  -1 1199.00 32.5274   1
   2   2   1 1195.98 36.6673   2
  -2   2  -1 1184.79 32.2037   1
   2   2   1 1189.81 31.5900   5
  -2   2  -1 1211.30 32.5835   5
   3  -2   1 635.887 19.2256   5
  -3  -2  -1 631.822 22.3294   1
  -3  -2  -1 618.629 23.7134   2
  -3  -2  -1 648.845 19.7632   5
  -3  -2  -1 656.953 20.3797   3
   3   2   1 619.066 20.2535   5
   3   2   1 612.138 24.4277   2
  -3   2  -1 636.027 20.7007   1
  -3   2  -1 634.075 20.4124   1
  -3   2  -1 659.604 20.7873   5
  -3   2  -1 642.500 21.0480   3
   3   2   1 670.722 22.7121   1
  -3   2  -1 631.216 21.8175   4
  -4  -2  -1 125.666 7.62601   5
  -4  -2  -1 117.087 7.91708   3
   4  -2   1 122.340 7.01481   5
  -4  -2  -1 112.362 8.75824   1
  -4  -2  -1 111.711 9.52698   2
  -4   2  -1 120.158 8.26121   3
   4   2   1 125.102 8.23964   5
  -4   2  -1 112.661 7.94992   1
   4   2   1 117.264 9.07650   4
  -4   2  -1 113.494 7.79278   5
   4   2   1 117.782 8.96391   1
  -4   2  -1 127.307 8.28266   4
   4   2   1 108.530 12.3658   2
  -5  -2  -1 573.881 20.0215   5
   5  -2   1 541.579 18.1562   5
  -5  -2  -1 550.452 21.2855   3
   5  -2   1 543.027 16.5535   2
  -5  -2  -1 543.117 23.7187   2
  -5  -2  -1 552.074 22.6088   1
   5   2   1 545.422 22.0332   4
  -5   2  -1 539.181 22.6382   5
   5   2   1 576.573 21.0590   5
   5   2   1 594.319 25.8063   2
  -5   2  -1 561.058 21.5063   3
  -5   2  -1 563.935 20.8199   1
  -5   2  -1 560.096 20.1685   4
   5   2   1 583.681 22.8456   1
  -6  -2  -1 65.1080 8.46729   1
  -6  -2  -1 69.1077 6.92466   5
  -6  -2  -1 68.7433 8.27122   3
  -6  -2  -1 77.7504 9.36010   2
   6  -2   1 62.0223 4.98850   2
   6  -2   1 58.6727 5.85634   5
  -6   2  -1 66.8457 6.81370   4
  -6   2  -1 74.5365 7.47470   1
   6   2   1 91.2203 10.8585   2
   6   2   1 68.7571 8.48379   1
   6   2   1 63.3531 7.79824   4
  -6   2  -1 63.1222 7.04765   5
   6   2   1 68.9292 7.77037   5
  -6   2  -1 67.6447 7.98748   3
  -7  -2  -1 562.446 24.3622   3
   7  -2   1 577.285 18.7063   2
  -7  -2  -1 602.996 26.0024   1
  -7  -2  -1 536.698 25.9123   2
   7  -2   1 575.881 19.7608   5
  -7  -2  -1 568.558 22.3190   5
  -7   2  -1 585.898 21.4263   4
   7   2   1 543.842 27.4597   2
   7   2   1 578.665 23.9760   4
   7   2   1 562.341 23.1201   5
  -7   2  -1 560.013 22.8804   1
  -7   2  -1 574.203 24.2944   3
   7   2   1 579.845 25.2935   1
  -7   2  -1 601.002 23.2460   5
  -8  -2  -1 1112.97 36.9960   5
  -8  -2  -1 1170.25 41.5764   1
   8  -2   1 1140.03 35.7260   4
   8  -2   1 1142.16 33.4818   5
   8  -2   1 1186.81 33.2916   2
  -8  -2  -1 1105.79 40.9604   2
  -8   2  -1 1105.96 39.4723   3
  -8   2  -1 1192.32 35.3900   4
   8   2   1 1131.17 38.8176   4
   8   2   1 1197.30 45.3982   2
  -8   2  -1 1207.36 38.5186   5
   8   2   1 1162.77 41.0007   1
  -8   2  -1 1168.32 38.6988   1
   8   2   1 1159.96 39.0135   5
  -9  -2  -1 358.116 18.5450   5
  -9  -2  -1 277.283 20.8774   2
   9  -2   1 359.404 17.2774   4
  -9  -2  -1 323.631 20.8926   1
   9  -2   1 329.700 15.3986   5
   9  -2   1 360.966 15.6846   2
  -9   2  -1 356.508 16.5665   4
  -9   2  -1 351.769 19.4740   1
   9   2   1 321.231 23.7316   2
   9   2   1 354.811 22.4663   4
   9   2   1 329.513 20.7633   1
  -9   2  -1 382.769 19.7745   5
  10  -2   1 568.368 22.0954   2
  10  -2   1 561.319 21.3800   5
 -10  -2  -1 556.923 28.8724   5
 -10  -2  -1 540.003 28.6376   1
  10  -2   1 550.269 23.0582   4
 -10   2  -1 545.992 26.7740   1
  10   2   1 560.642 31.5806   2
 -10   2  -1 605.492 26.0416   4
  10   2   1 616.053 29.9922   1
  10   2   1 506.118 25.3244   4
 -10   2  -1 599.382 26.7988   5
 -11  -2  -1 209.544 21.0082   1
 -11  -2  -1 207.106 16.7113   5
  11  -2   1 218.323 14.2821   5
  11  -2   1 234.155 15.1463   2
 -11  -2  -1 238.013 22.9122   3
  11  -2   1 185.056 16.3475   1
  11   2   1 204.466 19.4199   1
  11   2   1 211.470 18.1562   5
  11   2   1 197.457 17.3240   4
 -11   2  -1 187.470 18.2963   1
 -11   2  -1 239.083 13.7317   4
 -11   2  -1 214.019 17.7162   5
  11   2   1 272.674 27.1364   2
  12  -2   1 16.4947 7.35601   5
  12  -2   1 13.0614 7.18646   1
 -12  -2  -1 10.0715 9.82041   3
 -12  -2  -1 -0.4632 7.32031   5
 -12  -2  -1 23.5782 10.3676   1
 -12   2  -1 16.3062 8.45737   1
 -12   2  -1 17.0396 7.53615   5
 -12   2  -1 16.0542 5.55746   4
  12   2   1 13.8078 11.6050   2
  12   2   1 8.77045 10.0850   5
  12   2   1 -0.1460 8.87656   1
 -13  -2  -1 6.90710 11.5403   1
  13  -2   1 -2.2345 8.40866   5
  13  -2   1 1.53499 8.28187   2
 -13  -2  -1 16.8890 11.3118   3
  13  -2   1 12.2665 8.24359   1
 -13  -2  -1 -3.5581 7.08806   5
  13   2   1 9.75519 11.5812   1
  13   2   1 -4.9379 10.3022   5
 -13   2  -1 11.4674 6.50284   4
  13   2   1 9.64359 13.4727   2
 -13   2  -1 22.8437 9.11904   5
 -13   2  -1 9.25551 10.7339   1
 -14  -2  -1 7.31969 12.3084   3
  14  -2   1 -1.6735 9.96419   2
  14  -2   1 -3.4165 9.58696   1
  14  -2   1 1.21179 8.11567   5
 -14  -2  -1 2.86214 13.8740   1
 -14   2  -1 3.66246 11.0981   5
  14   2   1 9.02653 11.1365   5
  14   2   1 3.86305 15.4886   2
 -14   2  -1 -7.3794 10.6142   1
 -14   2  -1 10.5708 7.99947   4
 -14  -3   1 -20.923 9.80391   5
  14  -3  -1 2.61635 11.5672   1
 -14  -3   1 13.7014 18.0259   1
 -14  -3   1 -17.872 10.1656   3
  14   3  -1 15.6553 18.3204   2
 -14   3   1 2.02920 13.9579   1
  14   3  -1 -3.3852 15.1697   1
 -14   3   1 -0.1554 9.32362   5
  14   3  -1 0.91522 10.9974   5
 -14   3   1 -0.5465 5.26591   4
 -13  -3   1 11.5824 9.19419   5
 -13  -3   1 0.22238 8.77509   3
 -13  -3   1 -1.5832 12.2309   1
  13  -3  -1 2.94979 9.17467   1
 -13   3   1 1.52956 9.40846   5
  13   3  -1 -11.577 11.5546   5
 -13   3   1 1.80002 5.24565   4
  13   3  -1 19.8673 12.9898   2
  13   3  -1 8.56855 12.8698   1
  12  -3  -1 3.75434 6.72784   1
 -12  -3   1 -2.6136 6.75467   5
 -12  -3   1 2.24716 7.38482   3
 -12  -3   1 -1.8687 11.5648   1
 -12   3   1 4.61481 4.28530   4
  12   3  -1 -7.1046 11.9984   1
  12   3  -1 11.5000 13.0859   2
 -12   3   1 -0.6822 8.00405   5
 -12   3   1 -1.1661 8.29743   1
  12   3  -1 -4.6339 7.89430   5
 -11  -3   1 216.820 20.4637   3
 -11  -3   1 218.899 20.8031   1
 -11  -3   1 213.354 16.3988   5
  11   3  -1 216.291 20.6099   5
  11   3  -1 213.598 20.6772   1
 -11   3   1 201.663 12.4495   4
  11   3  -1 248.487 25.5868   2
 -11   3   1 200.353 17.1036   1
 -10  -3   1 19.2094 9.00031   1
 -10  -3   1 20.1575 6.35548   5
 -10  -3   1 26.1682 7.70832   3
 -10   3   1 14.9383 7.06799   1
  10   3  -1 33.6261 11.0175   2
 -10   3   1 16.8085 6.39925   5
  10   3  -1 18.6759 9.30146   5
 -10   3   1 20.8724 5.42471   4
  10   3  -1 16.3179 8.21438   1
  -9  -3   1 16.0610 6.93155   3
  -9  -3   1 -0.4451 7.78666   1
   9  -3  -1 13.9491 6.11408   1
  -9  -3   1 16.0964 5.85206   5
   9   3  -1 7.64307 6.82795   1
   9   3  -1 11.1991 7.12441   4
  -9   3   1 8.27763 4.82387   5
   9   3  -1 8.22432 7.65404   2
  -9   3   1 8.81292 4.08740   4
   9   3  -1 -1.8424 5.78051   5
  -9   3   1 10.3078 5.32128   1
  -8  -3   1 132.329 11.2312   5
  -8  -3   1 154.975 13.9086   3
  -8  -3   1 152.980 14.5939   1
   8   3  -1 158.501 14.3470   4
   8   3  -1 189.383 18.0384   2
   8   3  -1 141.321 14.3810   5
  -8   3   1 126.540 11.1828   1
  -8   3   1 151.439 14.1872   3
  -8   3   1 128.172 10.5462   4
  -8   3   1 145.626 11.8885   5
   8   3  -1 160.907 14.9367   1
  -7  -3   1 40.5733 8.17832   1
  -7  -3   1 31.6934 5.73320   5
  -7  -3   1 32.9055 7.00439   3
  -7  -3   1 45.3391 9.65469   2
   7   3  -1 49.4996 8.92647   5
  -7   3   1 28.8251 7.07479   3
   7   3  -1 42.3968 8.10417   5
   7   3  -1 39.7254 8.50783   1
  -7   3   1 32.6479 6.53065   5
  -7   3   1 32.3644 5.48360   1
  -7   3   1 51.1644 7.24074   1
   7   3  -1 36.0785 9.74685   2
  -7   3   1 38.5968 6.53883   4
  -6  -3   1 0.15762 3.64978   3
  -6  -3   1 -0.6923 3.75122   1
  -6  -3   1 0.51140 3.45627   5
  -6   3   1 -1.3915 3.44068   4
   6   3  -1 -0.0908 5.80413   2
   6   3  -1 4.13935 4.36414   1
  -6   3   1 0.28821 2.39260   1
   6   3  -1 3.79866 4.19719   5
  -6   3   1 1.94048 3.33624   5
  -6   3   1 -1.1934 2.60834   1
  -6   3   1 -1.1092 3.07404   3
   5  -3  -1 11.2643 2.09410   2
  -5  -3   1 13.9470 4.65774   1
  -5  -3   1 11.9991 3.58762   5
  -5  -3   1 11.4279 5.84874   2
  -5  -3   1 8.42774 3.88798   3
   5   3  -1 10.7664 4.08580   5
   5   3  -1 4.40499 4.16362   1
  -5   3   1 4.95509 3.79397   3
  -5   3   1 6.34722 3.07525   1
  -5   3   1 8.42084 3.34787   4
  -5   3   1 7.75177 3.12080   1
   5   3  -1 5.28390 4.01602   5
  -5   3   1 11.6076 4.17215   5
   5   3  -1 11.1541 6.11273   2
   4  -3  -1 280.220 10.3593   2
  -4  -3   1 273.260 12.6755   5
  -4  -3   1 263.018 15.0697   1
  -4  -3   1 265.203 16.8374   2
  -4  -3   1 253.002 13.1305   3
  -4   3   1 275.521 12.6159   1
   4   3  -1 273.889 15.5334   1
   4   3  -1 265.916 14.2576   3
   4   3  -1 278.318 18.0921   2
  -4   3   1 261.584 12.3313   1
  -4   3   1 278.296 12.8052   5
   4   3  -1 259.016 15.0713   5
  -4   3   1 261.701 12.2946   3
   4   3  -1 276.918 13.6716   5
   3  -3  -1 200.742 9.53713   2
  -3  -3   1 199.892 10.3852   3
  -3  -3   1 205.608 11.2991   5
  -3  -3   1 193.857 13.8965   2
  -3  -3   1 195.824 12.0534   1
   3   3  -1 189.109 11.2231   3
  -3   3   1 179.265 9.89389   1
   3   3  -1 194.436 12.2115   5
  -3   3   1 196.618 9.69516   3
   3   3  -1 199.382 12.5934   1
   3   3  -1 183.214 14.4314   2
  -3   3   1 198.989 10.4356   5
  -3   3   1 186.830 10.0896   1
   3   3  -1 185.401 10.6234   5
   2  -3  -1 603.688 19.7061   3
   2  -3  -1 610.919 20.0538   1
  -2  -3   1 607.285 25.3379   2
  -2  -3   1 591.707 22.3484   1
   2  -3  -1 586.607 20.2726   2
  -2  -3   1 568.410 19.5873   3
   2   3  -1 608.836 23.2738   1
  -2   3   1 593.859 20.4580   1
   2   3  -1 582.313 20.3889   5
  -2   3   1 575.646 18.6271   3
   2   3  -1 622.924 21.4382   3
  -2   3   1 608.544 20.5123   5
   2   3  -1 609.434 22.9442   5
   2   3  -1 630.532 26.2225   2
  -2   3   1 603.099 21.2623   2
  -1  -3   1 48.9137 4.91349   3
  -1  -3   1 45.7590 7.05922   2
   1  -3  -1 45.0671 5.53598   2
   1  -3  -1 45.4711 4.29398   3
  -1  -3   1 45.6653 5.72304   1
   1  -3  -1 49.4508 4.97082   1
   1   3  -1 44.6675 6.48462   5
  -1   3   1 54.1106 6.64036   2
   1   3  -1 44.6983 5.40832   3
   1   3  -1 52.1131 6.40774   1
  -1   3   1 49.7994 5.80236   5
  -1   3   1 47.2951 4.33266   3
   1   3  -1 63.0252 8.42077   2
   1   3  -1 40.7691 4.95587   5
  -1   3   1 41.4876 5.57703   1
   0  -3   1 906.416 26.7877   3
   0  -3   1 903.197 30.8828   2
   0  -3  -1 917.809 30.4847   2
   0  -3   1 923.433 28.8082   1
   0  -3  -1 946.492 28.3173   1
   0  -3  -1 948.927 25.2872   3
   0   3   1 940.067 28.8450   5
   0   3   1 924.512 25.7696   3
   0   3   1 927.709 26.4157   5
   0   3  -1 905.588 27.3175   3
   0   3  -1 894.631 26.6155   5
   0   3   1 899.669 31.1335   2
   0   3  -1 948.921 31.8253   2
   0   3  -1 936.277 29.7242   1
   0   3   1 946.183 29.1843   1
   1  -3   1 160.175 9.41490   1
   1  -3   1 152.005 10.3913   2
   1  -3   1 164.805 8.94565   3
   1  -3   1 137.909 8.20951   5
  -1  -3  -1 156.144 7.38866   3
  -1  -3  -1 156.310 11.4022   2
  -1  -3  -1 156.410 9.92998   1
   1   3   1 157.453 8.11872   3
  -1   3  -1 163.157 9.98785   1
   1   3   1 146.666 8.31878   5
   1   3   1 156.472 10.0413   1
   1   3   1 158.376 12.0691   2
  -1   3  -1 152.847 9.92232   5
   1   3   1 139.168 9.54114   5
   2  -3   1 287.271 11.9223   5
   2  -3   1 294.581 13.3866   3
  -2  -3  -1 310.462 11.7619   3
  -2  -3  -1 240.489 15.4368   2
   2  -3   1 289.757 13.9250   2
  -2  -3  -1 292.078 11.3521   5
  -2  -3  -1 279.068 14.1088   1
   2   3   1 280.555 12.2070   3
  -2   3  -1 307.155 13.8484   1
   2   3   1 287.011 12.9604   5
   2   3   1 313.258 17.7923   2
   2   3   1 260.191 14.1194   1
  -2   3  -1 270.693 12.5353   3
   2   3   1 305.159 14.9836   5
  -3  -3  -1 1272.05 34.0471   5
   3  -3   1 1256.07 33.2996   5
   3  -3   1 1236.09 37.1326   3
   3  -3   1 1200.71 35.3172   2
  -3  -3  -1 1220.58 38.3472   1
  -3  -3  -1 1199.92 40.6429   2
  -3  -3  -1 1241.95 34.3009   3
   3   3   1 1283.27 43.3094   2
  -3   3  -1 1231.76 36.9578   5
   3   3   1 1265.28 38.7216   5
  -3   3  -1 1211.80 36.1680   1
   3   3   1 1283.51 39.1942   1
   3   3   1 1183.74 35.3863   5
  -3   3  -1 1241.83 36.2533   1
  -3   3  -1 1231.83 35.4935   3
  -4  -3  -1 702.544 26.9385   1
  -4  -3  -1 652.988 28.4706   2
   4  -3   1 680.774 22.4615   2
  -4  -3  -1 712.852 23.0810   5
  -4  -3  -1 719.040 23.7484   3
   4  -3   1 676.249 20.9888   5
  -4   3  -1 708.639 24.6131   1
  -4   3  -1 696.446 30.3452   4
   4   3   1 677.089 26.7293   1
   4   3   1 715.714 26.9785   5
  -4   3  -1 657.101 23.6852   1
   4   3   1 691.722 30.6810   2
  -4   3  -1 723.272 24.6282   3
  -4   3  -1 702.435 24.7078   5
   4   3   1 696.621 24.5540   5
  -5  -3  -1 227.443 14.7842   3
  -5  -3  -1 198.013 15.3843   2
  -5  -3  -1 236.378 15.2195   1
   5  -3   1 214.793 10.0136   5
   5  -3   1 223.215 10.8004   2
  -5  -3  -1 211.146 11.5644   5
   5   3   1 194.787 15.3233   4
   5   3   1 257.056 14.0460   5
  -5   3  -1 225.937 13.3511   5
   5   3   1 239.022 17.4423   2
  -5   3  -1 195.671 12.4962   1
  -5   3  -1 234.396 13.5996   3
   5   3   1 222.200 14.7868   1
   5   3   1 222.256 14.5357   5
  -5   3  -1 239.899 14.6025   4
   6  -3   1 9.34391 3.30710   5
  -6  -3  -1 9.21702 6.08130   2
  -6  -3  -1 7.00252 4.36781   3
  -6  -3  -1 10.0459 3.69613   5
  -6  -3  -1 1.32780 4.45483   1
   6  -3   1 10.3321 3.48978   2
   6  -3   1 8.43974 2.41323   2
   6   3   1 9.86934 5.98064   1
   6   3   1 6.97132 5.41351   2
  -6   3  -1 7.43120 4.26252   1
   6   3   1 7.24151 5.34276   5
   6   3   1 6.01261 4.76480   5
  -6   3  -1 12.3584 4.19318   1
  -6   3  -1 6.80244 4.49496   3
  -6   3  -1 11.7800 4.96754   4
  -6   3  -1 6.10664 4.66109   5
  -7  -3  -1 25.9013 6.07863   3
  -7  -3  -1 10.3453 5.68729   1
  -7  -3  -1 5.90752 7.27363   2
   7  -3   1 13.7126 3.88964   2
   7  -3   1 12.4302 3.89713   5
  -7  -3  -1 22.0708 5.92545   5
   7  -3   1 15.2263 2.97528   2
   7   3   1 14.8304 6.17642   5
   7   3   1 20.4739 7.99595   4
  -7   3  -1 9.45458 5.15864   3
  -7   3  -1 12.3505 5.03301   5
   7   3   1 21.1032 6.70193   5
   7   3   1 10.9453 6.95597   2
  -7   3  -1 8.76840 4.33766   1
   7   3   1 21.6624 8.02679   1
  -7   3  -1 14.1332 4.69599   4
  -8  -3  -1 708.755 32.1702   1
   8  -3   1 686.556 27.6022   1
  -8  -3  -1 737.855 28.0414   5
  -8  -3  -1 704.128 30.1116   3
   8  -3   1 711.684 20.7890   2
   8  -3   1 720.071 21.6332   5
   8   3   1 750.360 32.1377   5
   8   3   1 725.278 36.3760   2
   8   3   1 676.938 31.1508   1
  -8   3  -1 684.263 26.8661   4
   8   3   1 704.615 31.7095   4
  -8   3  -1 728.599 29.5241   5
  -8   3  -1 773.375 29.2307   1
  -8   3  -1 659.799 29.0300   3
  -9  -3  -1 544.849 27.7272   3
   9  -3   1 553.452 25.2456   1
  -9  -3  -1 597.911 25.6271   5
   9  -3   1 555.289 17.9812   5
   9  -3   1 553.293 18.0955   2
   9   3   1 568.579 29.5035   1
  -9   3  -1 553.214 26.1974   1
  -9   3  -1 572.183 23.7132   4
  -9   3  -1 605.121 26.8617   5
 -10  -3  -1 134.215 16.7519   1
 -10  -3  -1 136.825 16.0411   3
  10  -3   1 122.250 8.30067   2
 -10  -3  -1 122.188 12.3547   5
  10  -3   1 130.825 12.6965   1
  10  -3   1 109.642 7.55394   5
  10   3   1 153.747 20.9143   2
  10   3   1 153.446 21.3892   1
 -10   3  -1 135.594 14.4094   1
  10   3   1 123.202 15.1301   5
 -10   3  -1 117.310 12.0153   4
  11  -3   1 -1.3859 4.34383   2
 -11  -3  -1 7.99335 9.99322   1
 -11  -3  -1 0.84323 5.88471   5
 -11  -3  -1 4.39106 7.17733   3
  11  -3   1 2.79938 6.25747   1
  11  -3   1 3.92903 3.19302   5
 -11   3  -1 7.37390 6.36059   4
 -11   3  -1 12.2429 7.15902   1
  11   3   1 7.25498 9.51429   2
  11   3   1 4.82298 7.58866   5
  11   3   1 7.37434 9.86794   1
 -11   3  -1 -2.3931 6.64287   5
 -12  -3  -1 16.7898 12.4890   1
  12  -3   1 29.9596 9.12257   1
 -12  -3  -1 15.7745 8.87904   3
  12  -3   1 23.7419 5.70986   2
 -12  -3  -1 35.2536 10.8843   5
  12   3   1 31.9994 13.2006   2
  12   3   1 25.6228 12.9538   5
 -12   3  -1 22.6062 9.04714   5
  12   3   1 36.1540 13.1512   1
 -12   3  -1 20.3064 7.23210   4
 -12   3  -1 10.6744 10.3885   1
 -13  -3  -1 20.0021 17.3360   1
  13  -3   1 -7.0267 9.03864   1
 -13  -3  -1 12.3938 12.2699   3
 -13  -3  -1 9.54614 9.87246   5
 -13   3  -1 21.8320 12.0960   5
  13   3   1 44.0531 16.1731   2
 -13   3  -1 31.6089 12.9005   1
  13   3   1 10.3558 14.7760   1
 -13   3  -1 11.8969 7.45264   4
  13   3   1 21.6066 13.8939   5
 -14  -3  -1 -2.4078 10.9478   3
 -14  -3  -1 10.6988 16.7122   1
 -14  -3  -1 -15.405 10.8121   5
  14   3   1 0.52040 17.0940   1
 -14   3  -1 -4.0516 12.7551   5
  14   3   1 -11.558 20.9435   2
  14   3   1 7.98689 16.5668   5
 -14   3  -1 12.2051 8.30684   4
 -13  -4   1 8.73008 12.1588   3
 -13  -4   1 3.87304 15.1853   1
 -13  -4   1 -3.8026 11.6027   5
 -13   4   1 23.1279 12.7045   1
  13   4  -1 -14.672 16.5049   1
 -13   4   1 3.31970 9.40331   5
  13   4  -1 -10.699 14.0541   2
  13   4  -1 -2.7497 12.3892   5
 -12  -4   1 89.6117 15.2183   3
 -12  -4   1 93.1709 15.6706   5
 -12  -4   1 42.4182 17.1860   1
 -12   4   1 89.1669 14.8075   5
  12   4  -1 75.3208 19.0458   2
  12   4  -1 111.584 21.9166   1
  12   4  -1 129.957 18.7513   5
 -12   4   1 95.3992 11.2202   4
 -12   4   1 81.5471 13.8284   1
 -11  -4   1 122.065 17.6283   1
 -11  -4   1 130.645 15.9315   3
 -11  -4   1 79.6380 12.6618   5
 -11   4   1 112.333 14.7054   5
  11   4  -1 85.9609 20.5546   2
  11   4  -1 115.872 17.0102   5
 -11   4   1 113.943 12.4215   4
  11   4  -1 114.923 17.7998   1
 -11   4   1 123.809 15.7993   1
 -10  -4   1 39.7441 9.71236   5
 -10  -4   1 59.8546 13.9483   3
 -10  -4   1 39.2447 11.2587   1
 -10   4   1 55.8458 9.50231   1
 -10   4   1 40.5876 11.4664   5
  10   4  -1 32.9221 9.87766   5
  10   4  -1 47.8836 14.5704   2
 -10   4   1 27.8486 8.87399   1
  10   4  -1 65.2022 13.2626   1
 -10   4   1 57.2306 9.39948   4
  -9  -4   1 213.298 16.1031   5
  -9  -4   1 182.955 18.9181   1
  -9  -4   1 198.265 17.3740   3
   9   4  -1 188.812 23.6884   2
  -9   4   1 207.836 14.8446   1
   9   4  -1 204.370 18.4926   5
  -9   4   1 223.928 16.2393   5
   9   4  -1 211.963 20.3797   1
  -9   4   1 169.162 13.9239   1
  -9   4   1 208.021 15.0548   4
  -8  -4   1 47.3730 8.58976   5
  -8  -4   1 30.7234 7.46389   3
  -8  -4   1 27.0531 9.25120   1
  -8   4   1 37.2833 8.86130   5
   8   4  -1 38.0711 11.9875   2
  -8   4   1 29.0371 7.45893   1
   8   4  -1 32.1373 9.70596   1
  -8   4   1 27.4237 8.65848   3
  -8   4   1 40.0356 7.83621   4
   8   4  -1 46.1585 9.65779   5
  -7  -4   1 6.79744 4.45736   5
  -7  -4   1 4.58707 5.15065   3
  -7  -4   1 10.0126 7.06393   1
   7   4  -1 17.9201 9.12583   2
  -7   4   1 12.4897 6.23079   5
  -7   4   1 14.8365 5.60214   3
   7   4  -1 15.5303 7.60171   1
   7   4  -1 8.56301 7.35002   5
  -7   4   1 15.8797 6.32676   4
  -7   4   1 16.0018 6.56396   1
   6  -4  -1 72.2754 4.19125   2
  -6  -4   1 59.1140 8.17053   3
  -6  -4   1 67.2657 8.46826   5
  -6  -4   1 77.6433 11.0797   1
  -6   4   1 70.2950 9.33594   5
   6   4  -1 81.5181 12.2063   1
   6   4  -1 75.3996 12.4030   5
  -6   4   1 61.3008 10.0028   1
  -6   4   1 68.1008 9.30286   3
  -6   4   1 64.0012 8.38478   1
   6   4  -1 54.6083 12.7080   2
  -6   4   1 72.9666 10.6348   4
  -5  -4   1 30.0918 6.15563   3
  -5  -4   1 36.5386 6.27857   5
  -5  -4   1 28.4779 6.87127   1
  -5  -4   1 27.2730 9.39570   2
   5  -4  -1 30.6491 4.57345   2
  -5   4   1 29.2093 6.17556   3
   5   4  -1 24.8700 6.94193   5
  -5   4   1 38.0858 6.33457   1
  -5   4   1 23.5693 5.06529   1
   5   4  -1 30.2798 7.16431   5
   5   4  -1 22.8242 9.62947   2
  -5   4   1 31.8383 5.99929   5
  -5   4   1 35.9931 7.88107   4
  -4  -4   1 22.0451 4.97066   3
   4  -4  -1 34.8110 5.64286   2
  -4  -4   1 36.1112 5.30301   5
  -4  -4   1 23.2840 7.89031   2
  -4  -4   1 30.3036 7.04188   1
   4   4  -1 41.0899 10.0591   2
   4   4  -1 23.6280 6.13271   3
  -4   4   1 23.1728 4.87395   1
   4   4  -1 27.2431 6.31953   5
   4   4  -1 19.9347 6.59668   1
  -4   4   1 27.9855 5.34464   3
   4   4  -1 23.0053 7.27040   5
  -4   4   1 19.4362 5.26202   1
  -4   4   1 23.3495 5.95313   5
  -3  -4   1 130.741 13.6175   1
  -3  -4   1 124.171 8.84287   3
  -3  -4   1 118.460 14.4180   2
   3  -4  -1 128.837 9.85339   2
   3   4  -1 128.081 14.9980   2
   3   4  -1 133.685 12.1968   5
  -3   4   1 159.083 11.2181   5
  -3   4   1 120.442 10.1368   1
   3   4  -1 121.445 11.9093   1
  -3   4   1 124.465 9.19118   1
   3   4  -1 117.720 10.9544   3
  -3   4   1 126.687 8.99470   3
  -2  -4   1 37.1870 8.38181   1
  -2  -4   1 22.4932 7.19281   2
   2  -4  -1 22.5453 5.52129   2
   2  -4  -1 31.4905 5.46955   1
   2  -4  -1 29.6716 5.21304   3
  -2   4   1 34.3813 6.30020   1
   2   4  -1 37.9321 7.21308   1
   2   4  -1 37.8818 6.43190   3
   2   4  -1 28.7895 5.70936   5
  -2   4   1 31.3181 7.03776   2
  -2   4   1 31.7905 5.07898   3
   2   4  -1 31.4833 8.65345   2
   2   4  -1 41.0534 7.45153   5
  -2   4   1 37.2113 6.28709   5
  -1  -4   1 112.285 9.87654   1
  -1  -4   1 113.976 8.31713   3
   1  -4  -1 95.8825 10.2153   2
   1  -4  -1 116.477 9.39644   1
   1  -4  -1 110.756 7.68513   3
  -1  -4   1 110.495 11.9486   2
  -1   4   1 113.565 9.74937   5
   1   4  -1 121.097 9.84926   5
   1   4  -1 110.368 12.6849   2
  -1   4   1 104.468 8.45062   5
   1   4  -1 120.775 11.1626   1
   1   4  -1 121.531 10.9911   5
   1   4  -1 115.062 9.51557   3
  -1   4   1 99.1948 12.9575   2
  -1   4   1 136.131 10.8583   1
   0  -4  -1 3.65226 3.21005   1
   0  -4  -1 -2.3504 4.85286   2
   0  -4   1 11.1181 5.97460   2
   0  -4   1 -1.4030 2.88943   1
   0  -4   1 2.28045 2.70278   3
   0  -4  -1 -3.1776 2.17137   3
   0   4   1 0.50643 4.07166   5
   0   4   1 0.67510 5.07047   2
   0   4  -1 4.31716 3.40477   5
   0   4  -1 3.19429 5.58459   2
   0   4   1 0.75490 3.33012   1
   0   4  -1 1.09937 3.31348   3
   0   4  -1 4.51644 4.54071   5
   0   4   1 -0.5840 2.79934   5
   0   4   1 2.17764 2.90335   3
  -1  -4  -1 894.693 34.0055   2
   1  -4   1 965.995 30.0775   3
   1  -4   1 941.351 33.3764   2
  -1  -4  -1 917.719 26.7428   3
  -1  -4  -1 906.251 31.2891   1
   1  -4   1 920.812 30.8761   1
  -1   4  -1 901.116 28.6194   5
   1   4   1 914.055 29.4021   5
  -1   4  -1 939.265 32.3437   5
   1   4   1 929.050 28.3738   3
  -1   4  -1 914.355 32.3076   1
  -1   4  -1 880.976 29.1941   3
   1   4   1 884.326 35.5464   2
   1   4   1 935.203 32.6348   5
   1   4   1 905.606 32.2663   1
  -2  -4  -1 389.869 18.7822   1
  -2  -4  -1 397.094 14.9725   3
  -2  -4  -1 378.923 20.6918   2
   2  -4   1 402.017 17.8173   3
   2  -4   1 344.958 18.1478   2
  -2   4  -1 361.872 17.9763   1
   2   4   1 361.472 19.2105   1
   2   4   1 387.004 17.2884   5
   2   4   1 419.848 20.0695   5
   2   4   1 392.082 22.5241   2
  -2   4  -1 375.097 18.8965   5
  -2   4  -1 387.573 16.7627   3
  -3  -4  -1 -0.4665 2.26978   3
  -3  -4  -1 -1.8563 3.56152   1
   3  -4   1 1.41428 4.71982   2
   3  -4   1 3.22416 3.66968   3
   3   4   1 -0.0770 3.97315   5
  -3   4  -1 -0.4966 2.88329   1
   3   4   1 -0.3346 4.25211   1
  -3   4  -1 -0.4828 3.53293   1
   3   4   1 -1.3353 5.30423   2
  -3   4  -1 1.69469 3.67930   5
  -3   4  -1 -1.6107 3.53794   3
  -4  -4  -1 -1.7936 7.78101   2
  -4  -4  -1 0.60979 5.19267   1
   4  -4   1 -2.5083 4.39215   2
  -4  -4  -1 0.72993 2.43917   5
  -4   4  -1 0.03251 4.17265   1
   4   4   1 3.36093 4.64933   5
  -4   4  -1 5.19132 4.57218   3
   4   4   1 3.90459 4.94309   1
   4   4   1 1.09200 4.60089   5
  -4   4  -1 0.78347 4.58466   5
  -4   4  -1 -0.4831 3.28898   1
   4   4   1 8.09194 7.27767   2
  -4   4  -1 3.32968 4.70803   4
  -5  -4  -1 228.557 13.3291   3
   5  -4   1 245.531 12.8842   2
  -5  -4  -1 224.977 16.6608   1
  -5  -4  -1 220.911 12.6994   5
   5   4   1 233.303 17.2506   1
   5   4   1 232.381 16.9828   5
   5   4   1 205.918 20.1491   2
  -5   4  -1 219.736 15.2197   5
   5   4   1 205.412 14.3367   5
  -5   4  -1 229.873 14.7825   1
  -5   4  -1 236.032 14.2374   3
  -5   4  -1 217.775 13.9062   1
  -5   4  -1 216.941 16.7738   4
   6  -4   1 545.445 19.8147   2
  -6  -4  -1 577.078 23.8045   3
  -6  -4  -1 584.976 22.6286   5
  -6  -4  -1 552.171 27.5482   1
   6   4   1 582.136 28.6035   1
   6   4   1 586.942 28.2182   5
  -6   4  -1 577.879 25.7157   5
   6   4   1 640.229 34.0629   2
  -6   4  -1 536.421 23.9457   3
  -6   4  -1 616.029 27.0999   4
  -6   4  -1 577.758 24.7394   1
  -6   4  -1 570.638 24.1665   1
   7  -4   1 5.21085 2.87465   2
  -7  -4  -1 -0.3822 4.75777   3
  -7  -4  -1 2.64535 4.30341   5
  -7  -4  -1 11.5030 6.63079   1
   7  -4   1 13.6441 4.04367   2
  -7   4  -1 6.81250 6.17274   3
  -7   4  -1 10.0639 6.65438   4
   7   4   1 11.5688 8.05354   1
   7   4   1 0.43367 5.92110   5
  -7   4  -1 7.64746 4.81853   1
  -7   4  -1 -1.5585 6.48140   5
  -7   4  -1 9.37989 5.22063   1
   7   4   1 6.98820 7.95202   2
  -8  -4  -1 11.8999 7.97954   1
  -8  -4  -1 7.43311 6.01010   5
  -8  -4  -1 -1.4149 5.52924   3
   8   4   1 3.48682 7.26348   5
  -8   4  -1 7.17806 6.31853   5
  -8   4  -1 1.26694 5.17824   4
   8   4   1 -8.8474 8.08263   2
   8   4   1 8.97607 8.20285   1
  -8   4  -1 9.36946 6.83352   1
  -9  -4  -1 64.8723 12.4727   1
  -9  -4  -1 60.1351 9.50718   5
  -9  -4  -1 43.2311 9.78891   3
   9   4   1 30.1734 11.6061   2
  -9   4  -1 33.6123 8.83514   4
  -9   4  -1 43.2321 10.7432   5
   9   4   1 58.6842 12.8802   1
  -9   4  -1 48.7499 8.80145   1
   9   4   1 46.7001 10.8406   5
  -9   4  -1 66.8098 10.3928   1
 -10  -4  -1 -0.6771 9.95595   1
 -10  -4  -1 5.94246 6.19803   5
 -10   4  -1 10.1078 8.82805   1
  10   4   1 1.37253 8.59910   5
  10   4   1 -2.0399 12.8904   1
 -10   4  -1 0.63925 7.25707   5
  10   4   1 6.09176 13.2220   2
 -10   4  -1 6.34750 6.92962   4
 -11  -4  -1 29.7320 10.0568   5
 -11  -4  -1 74.8363 15.4179   1
 -11  -4  -1 49.2209 12.6192   3
 -11   4  -1 46.7587 9.44167   4
  11   4   1 64.6507 13.7188   5
 -11   4  -1 32.4138 11.2144   1
  11   4   1 53.9439 16.4601   2
 -11   4  -1 54.8485 12.7131   5
  11   4   1 37.3347 14.4706   1
 -12  -4  -1 9.36951 15.2365   1
 -12  -4  -1 -11.266 10.2163   3
 -12  -4  -1 -2.0491 9.52772   5
  12   4   1 -8.8048 10.5558   5
 -12   4  -1 -12.811 8.77201   5
 -12   4  -1 -5.9996 8.35307   4
 -12   4  -1 -2.4202 9.99922   1
 -11  -5   1 8.91975 8.35254   5
 -11  -5   1 42.6797 12.4040   3
 -11  -5   1 16.3606 15.4867   1
  11   5  -1 20.0966 18.7025   2
  11   5  -1 -16.707 19.9289   1
 -11   5   1 39.7219 13.4217   5
 -11   5   1 38.4321 11.1476   4
 -11   5   1 21.2170 12.1338   1
  11   5  -1 22.8410 12.9083   5
 -10  -5   1 0.12068 6.33236   5
 -10  -5   1 -10.712 12.6413   1
 -10  -5   1 -4.5917 8.41827   3
  10   5  -1 0.95291 10.3685   5
 -10   5   1 -1.9536 9.45350   1
 -10   5   1 7.15902 8.67198   4
 -10   5   1 13.4795 10.7079   5
  10   5  -1 -2.6249 12.2088   2
  -9  -5   1 49.4040 8.81757   5
  -9  -5   1 57.2159 11.2087   3
  -9  -5   1 49.7608 15.2776   1
  -9   5   1 83.6034 14.3476   1
   9   5  -1 52.0787 13.3296   5
  -9   5   1 60.2338 12.0313   5
   9   5  -1 61.2961 15.8219   2
  -9   5   1 71.3577 11.7029   4
  -8  -5   1 58.4786 11.9608   1
  -8  -5   1 67.8284 10.2793   5
  -8  -5   1 36.9504 9.24988   3
   8   5  -1 64.0680 13.0331   5
  -8   5   1 64.9246 10.8100   1
  -8   5   1 41.1286 10.0178   5
   8   5  -1 66.7529 15.4737   2
   8   5  -1 72.8024 15.4420   1
  -8   5   1 41.4467 10.3656   4
  -7  -5   1 23.0878 7.15020   3
  -7  -5   1 35.3456 10.5228   1
  -7   5   1 31.8665 7.45793   1
   7   5  -1 25.1753 11.1483   1
   7   5  -1 33.4487 11.1840   5
   7   5  -1 34.7969 12.7096   2
  -7   5   1 32.7052 9.77009   4
  -7   5   1 46.8877 8.68576   1
  -7   5   1 31.6825 9.20605   5
  -6  -5   1 171.080 12.2937   5
  -6  -5   1 160.036 13.2777   3
   6  -5  -1 168.170 8.52956   2
  -6  -5   1 174.163 17.1050   1
   6   5  -1 160.943 16.9884   5
  -6   5   1 151.201 14.0374   3
   6   5  -1 201.756 21.7923   1
   6   5  -1 179.397 22.5933   2
  -6   5   1 165.143 15.5045   5
  -6   5   1 163.999 14.2525   1
  -6   5   1 170.486 15.9940   4
  -5  -5   1 611.232 29.3107   1
   5  -5  -1 612.873 21.0403   2
  -5  -5   1 581.323 24.0134   3
  -5   5   1 588.589 24.8141   1
   5   5  -1 583.096 30.7730   1
  -5   5   1 574.465 26.6133   5
  -5   5   1 555.023 23.7959   3
   5   5  -1 568.003 30.2895   5
   5   5  -1 595.462 34.7375   2
  -5   5   1 545.317 28.4834   4
   4  -5  -1 7.23231 6.13787   2
  -4  -5   1 -0.3217 4.12729   3
  -4  -5   1 11.7538 6.30781   1
   4   5  -1 0.94990 7.11255   1
   4   5  -1 10.4793 6.89514   5
  -4   5   1 -0.2182 5.20745   3
   4   5  -1 5.49424 9.33879   2
   4   5  -1 -4.8499 6.89725   3
  -4   5   1 -2.3515 4.73338   5
  -3  -5   1 75.4337 11.1564   1
   3  -5  -1 62.0688 9.48079   2
  -3  -5   1 82.3894 8.39977   3
   3   5  -1 78.9996 14.6229   2
   3   5  -1 90.4418 15.1320   1
   3   5  -1 64.5998 11.9716   5
  -3   5   1 66.7082 8.86225   3
  -3   5   1 66.7159 10.0650   1
  -3   5   1 50.3109 9.13050   1
  -3   5   1 68.2025 9.68038   5
  -3   5   1 82.4919 11.8549   5
   3   5  -1 61.7720 9.92037   3
  -2  -5   1 7.96484 5.48267   1
  -2  -5   1 19.3416 4.77642   3
   2  -5  -1 6.33341 6.88974   2
   2  -5  -1 24.9035 6.37322   1
  -2  -5   1 1.09712 8.21061   2
  -2   5   1 16.8283 6.23232   5
  -2   5   1 19.3363 5.65619   3
  -2   5   1 23.2444 6.94313   1
   2   5  -1 25.9051 9.91772   2
   2   5  -1 27.1781 8.25079   1
   2   5  -1 33.7557 7.72129   5
   2   5  -1 4.64803 5.84061   3
  -2   5   1 24.5867 6.28346   5
  -1  -5   1 7.59041 4.00461   3
   1  -5  -1 8.36285 5.14455   1
   1  -5  -1 10.0492 4.43740   3
  -1  -5   1 7.09109 5.11959   1
  -1  -5   1 12.5614 9.48006   2
   1  -5  -1 11.5494 7.52020   2
  -1   5   1 2.92299 5.23009   3
  -1   5   1 12.8597 6.50303   5
   1   5  -1 7.14013 6.25275   1
   1   5  -1 15.5890 6.29489   3
   1   5  -1 11.8355 7.31183   5
  -1   5   1 14.7886 6.82983   1
  -1   5   1 9.32336 7.41245   2
   1   5  -1 7.12629 6.78897   2
  -1   5   1 5.75576 5.81022   5
   0  -5   1 311.684 18.0260   1
   0  -5   1 341.163 16.6789   3
   0  -5  -1 337.693 18.4812   1
   0  -5  -1 353.810 21.5029   2
   0  -5   1 366.511 26.2400   2
   0   5  -1 325.995 20.5510   5
   0   5  -1 309.695 17.6973   3
   0   5   1 335.975 16.8776   3
   0   5  -1 368.231 20.8090   5
   0   5   1 358.033 23.0409   2
   0   5   1 325.584 16.9379   5
   0   5  -1 324.197 20.8524   1
   0   5   1 327.457 19.3582   5
   0   5   1 319.100 20.3518   1
  -1  -5  -1 5.68269 8.55093   2
   1  -5   1 3.49355 4.21752   3
   1  -5   1 -12.193 4.85257   1
  -1  -5  -1 0.95975 2.97860   3
  -1  -5  -1 -11.820 4.76033   1
   1  -5   1 -4.2268 7.36067   2
   1   5   1 2.57524 6.33316   1
  -1   5  -1 -5.9945 6.21195   1
   1   5   1 -6.5576 5.94495   5
  -1   5  -1 -0.2238 4.98047   5
   1   5   1 5.14208 6.60527   2
  -1   5  -1 -4.1404 5.33144   3
  -1   5  -1 -1.6864 6.06825   5
   1   5   1 0.75276 5.41199   3
   1   5   1 5.97895 5.63267   5
  -2  -5  -1 38.0639 9.98281   2
   2  -5   1 38.3544 7.28997   3
  -2  -5  -1 43.2693 7.96966   1
   2  -5   1 50.6938 10.0231   2
  -2   5  -1 48.9519 9.39267   1
   2   5   1 49.9770 11.7768   2
   2   5   1 63.1420 10.2951   3
   2   5   1 49.4718 9.37471   5
  -2   5  -1 41.8579 8.19917   5
  -2   5  -1 52.5401 7.92885   5
  -2   5  -1 45.1532 8.17853   3
   2   5   1 48.7162 9.39836   1
  -3  -5  -1 153.498 10.4234   3
  -3  -5  -1 160.074 14.4131   1
   3  -5   1 148.307 14.8379   2
   3   5   1 156.477 19.3635   2
  -3   5  -1 157.455 14.8747   5
  -3   5  -1 153.791 13.0526   1
  -3   5  -1 147.218 12.9501   3
  -3   5  -1 148.580 14.4814   1
   3   5   1 137.845 15.5025   5
   3   5   1 124.953 16.4012   1
   4  -5   1 164.186 13.8659   2
  -4  -5  -1 172.463 15.5751   1
  -4  -5  -1 173.694 11.7686   3
  -4   5  -1 170.479 13.8290   1
  -4   5  -1 184.908 16.2430   5
   4   5   1 167.078 15.6083   5
  -4   5  -1 194.034 18.4537   4
  -4   5  -1 181.546 13.4840   3
   4   5   1 226.760 20.0925   1
   4   5   1 200.825 23.5459   2
   5  -5   1 33.2292 7.84211   2
  -5  -5  -1 36.6406 7.02346   3
  -5  -5  -1 19.6990 8.09557   1
  -5   5  -1 24.4295 9.76266   4
   5   5   1 16.5085 9.17519   5
  -5   5  -1 27.6386 7.16327   3
  -5   5  -1 27.7747 9.06738   5
  -5   5  -1 36.6601 8.03877   1
   5   5   1 25.8003 10.8629   1
   5   5   1 22.6579 10.7074   2
  -6  -5  -1 31.0452 9.15296   1
   6  -5   1 22.2826 6.68940   2
  -6  -5  -1 31.8334 7.26695   3
  -6  -5  -1 19.8786 6.11359   5
   6   5   1 38.3301 10.4459   5
   6   5   1 26.6962 10.5838   1
  -6   5  -1 16.6558 7.00331   1
  -6   5  -1 35.7983 8.99182   1
  -6   5  -1 23.8117 10.3481   5
  -6   5  -1 30.6857 9.98065   4
   6   5   1 22.9986 10.4675   2
   7  -5   1 344.043 12.2102   2
   7  -5   1 383.822 14.0672   2
  -7  -5  -1 353.806 19.6746   3
  -7  -5  -1 340.461 24.6550   1
   7   5   1 336.119 25.8695   5
   7   5   1 370.864 30.0548   2
  -7   5  -1 368.678 24.5031   4
  -7   5  -1 320.546 21.4646   1
  -7   5  -1 340.946 22.1907   1
  -7   5  -1 363.834 23.4164   5
  -8  -5  -1 1.48911 6.41610   3
  -8  -5  -1 -2.6832 6.50905   5
  -8   5  -1 11.4410 7.76819   5
  -8   5  -1 -0.8766 7.09838   4
   8   5   1 0.12534 10.8976   5
   8   5   1 -4.2840 11.0937   2
  -8   5  -1 12.3086 9.07844   1
  -9  -5  -1 21.9574 8.09890   5
  -9  -5  -1 30.6809 9.13617   3
  -9  -5  -1 20.3513 14.5859   1
  -9   5  -1 21.2225 11.6705   5
   9   5   1 9.88338 13.3978   2
  -9   5  -1 14.0428 10.1043   4
   9   5   1 26.4415 11.8937   5
   9   5   1 24.0271 17.2435   1
 -10  -5  -1 15.6790 7.63504   5
 -10  -5  -1 16.9647 16.2359   1
 -10  -5  -1 11.6325 9.29960   3
 -10   5  -1 10.8251 9.26446   1
 -10   5  -1 22.3237 10.7439   4
 -10   5  -1 12.5528 11.7751   5
  10   5   1 7.56119 15.4043   1
 -11  -5  -1 13.5670 9.85809   5
 -11  -5  -1 -1.8769 10.2161   3
  11   5   1 -8.6850 12.5688   5
  11   5   1 -9.5947 14.6381   2
  11   5   1 1.81613 20.1836   1
 -11   5  -1 -2.4868 10.1361   4
 -11   5  -1 7.09202 13.1666   5
  -8  -6   1 65.1436 11.8853   3
   8   6  -1 90.5382 24.0523   2
   8   6  -1 85.8011 17.4883   5
  -8   6   1 80.1187 14.7599   5
  -8   6   1 88.2067 14.0055   1
  -8   6   1 120.024 20.2229   4
  -7  -6   1 151.143 15.3819   3
  -7   6   1 142.312 19.0777   4
  -7   6   1 154.043 18.3009   1
   7   6  -1 165.677 24.9399   2
  -7   6   1 164.139 17.4632   5
   7   6  -1 209.015 21.8839   5
   6  -6  -1 160.817 10.4749   2
  -6  -6   1 170.233 14.5407   3
  -6  -6   1 150.183 19.0341   1
  -6   6   1 137.098 17.1145   1
   6   6  -1 153.452 19.3617   5
  -6   6   1 161.106 16.7554   5
   6   6  -1 168.877 24.7511   2
  -6   6   1 184.096 22.0805   4
   6   6  -1 162.640 23.0924   1
   5  -6  -1 -14.675 7.10836   2
  -5  -6   1 0.22345 5.59609   3
  -5  -6   1 1.04040 9.22119   1
  -5   6   1 3.60805 10.9093   4
  -5   6   1 9.25374 9.48987   5
   5   6  -1 -3.1053 11.7152   2
  -5   6   1 -5.2689 8.07219   1
  -5   6   1 9.27751 8.71934   3
   5   6  -1 -13.379 11.1391   1
   5   6  -1 9.29060 9.70868   5
  -4  -6   1 8.13812 6.09583   3
   4  -6  -1 17.2216 9.14556   2
  -4  -6   1 25.7667 10.7825   1
  -4   6   1 7.09828 7.88845   1
   4   6  -1 25.5029 11.7519   1
   4   6  -1 17.5853 11.4745   2
  -4   6   1 14.7221 8.46203   3
  -4   6   1 10.5909 9.34291   5
   4   6  -1 19.0099 9.18452   5
   3  -6  -1 19.9040 10.7706   2
  -3  -6   1 17.4339 6.45695   3
  -3  -6   1 9.61772 7.79234   1
  -3   6   1 5.28639 9.57216   5
   3   6  -1 24.8042 10.0675   5
   3   6  -1 21.0256 10.4613   3
  -3   6   1 22.7256 9.19421   3
   3   6  -1 21.0019 11.4335   2
  -3   6   1 27.5673 8.89657   1
   3   6  -1 -4.7186 12.4712   1
  -2  -6   1 243.053 15.5007   3
  -2  -6   1 230.190 19.9713   1
   2  -6  -1 205.554 19.3143   2
   2   6  -1 207.585 21.0640   5
   2   6  -1 223.314 24.2238   1
  -2   6   1 192.478 17.3330   3
  -2   6   1 251.215 20.4433   5
  -2   6   1 272.388 23.6519   1
   2   6  -1 258.951 25.5873   2
  -1  -6   1 6.25287 5.27939   3
   1  -6  -1 6.97264 5.85656   1
  -1  -6   1 5.52462 6.51110   1
   1  -6  -1 8.42370 5.69395   3
   1  -6  -1 0.29092 10.7465   2
  -1   6   1 7.53677 8.02194   3
   1   6  -1 13.0442 8.27631   5
  -1   6   1 32.1630 11.1253   5
   1   6  -1 -10.174 11.1423   1
  -1   6   1 3.27041 7.83628   1
   0  -6   1 266.653 16.1853   3
   0  -6  -1 192.678 15.8873   1
   0  -6  -1 203.029 13.6121   3
   0  -6   1 219.302 18.7115   1
   0   6   1 187.084 19.9287   2
   0   6  -1 224.668 20.7946   1
   0   6   1 203.527 16.6674   3
   0   6   1 216.604 20.5880   5
   0   6  -1 247.862 19.8419   5
   0   6   1 199.936 18.5788   1
  -1  -6  -1 204.603 16.5207   1
   1  -6   1 186.421 14.6663   3
   1  -6   1 188.463 15.9030   1
  -1  -6  -1 191.432 12.8254   3
   1  -6   1 123.937 19.3741   2
  -1   6  -1 178.910 18.6094   1
   1   6   1 178.074 25.2995   2
   1   6   1 166.610 16.2391   3
  -1   6  -1 192.258 19.4165   5
   1   6   1 229.710 20.7957   5
   1   6   1 222.158 19.4035   1
  -1   6  -1 152.093 17.6702   3
   2  -6   1 426.333 22.6025   3
  -2  -6  -1 458.473 19.5043   3
  -2  -6  -1 426.629 24.2564   1
   2  -6   1 433.097 28.1416   2
  -2   6  -1 426.101 25.7626   5
  -2   6  -1 435.996 26.6049   1
   2   6   1 455.556 29.3627   1
   2   6   1 470.737 28.7417   5
  -2   6  -1 428.201 24.0868   3
  -2   6  -1 465.708 25.9872   1
   2   6   1 474.592 32.2807   2
   2   6   1 419.770 22.8012   3
  -3  -6  -1 100.246 10.0806   3
   3  -6   1 75.6359 15.4503   2
  -3  -6  -1 85.9295 13.9013   1
  -3   6  -1 67.6669 14.0837   4
   3   6   1 80.8880 15.7422   2
   3   6   1 72.0126 15.3787   1
  -3   6  -1 104.325 17.2751   5
  -3   6  -1 102.683 15.6878   1
   3   6   1 97.9137 15.9228   5
  -3   6  -1 73.8287 12.4235   3
  -4  -6  -1 59.5890 11.9996   1
  -4  -6  -1 87.1397 10.1031   3
   4  -6   1 57.2095 12.3181   2
  -4   6  -1 77.0441 14.4370   4
   4   6   1 69.5149 18.8716   2
  -4   6  -1 71.5283 12.2764   1
   4   6   1 65.5022 14.1302   1
  -4   6  -1 66.6422 13.2378   5
   4   6   1 73.9557 13.7689   5
  -5  -6  -1 9.09591 6.07139   3
   5  -6   1 3.30675 9.80807   2
   5   6   1 -7.2331 11.5537   2
  -5   6  -1 6.36007 9.92501   1
  -5   6  -1 19.1139 10.6707   4
   5   6   1 -2.7697 11.0050   5
  -5   6  -1 9.94458 10.4103   5
  -6  -6  -1 402.483 20.5226   3
   6   6   1 425.740 34.7205   2
   6   6   1 395.037 30.7651   5
  -6   6  -1 440.216 26.7980   5
  -6   6  -1 462.750 30.9188   1
  -6   6  -1 443.850 30.7725   4
  -7  -6  -1 120.267 13.9217   3
   7   6   1 170.634 29.5662   2
  -7   6  -1 143.952 19.8994   4
  -7   6  -1 104.496 16.5033   1
  -7   6  -1 175.432 20.9029   5
  -8  -6  -1 94.3037 13.9198   3
  -8   6  -1 102.432 18.1744   4
  -8   6  -1 75.0716 17.3900   1
  -8   6  -1 72.0457 14.2205   5
   8   6   1 104.048 18.2639   5
   8   6   1 46.3829 17.1877   2
  -3  -7   1 18.1523 7.44831   3
  -3   7   1 22.1227 11.6134   5
   3   7  -1 25.5042 15.0796   5
  -2  -7   1 6.61990 8.45125   3
  -2   7   1 19.0957 12.2777   1
   2   7  -1 5.58908 13.1949   5
  -2   7   1 -15.847 12.6484   5
  -1  -7   1 63.0568 11.5386   3
  -1   7   1 41.0175 12.9246   5
   0  -7   1 24.1439 8.21376   3
   0   7  -1 7.93874 15.4611   5
   0   7   1 3.33689 12.8599   5
  -1  -7  -1 -1.3220 7.70095   3
   1   7   1 -18.554 12.9642   5
  -1   7  -1 -12.169 10.5530   5
   1   7   1 -0.6602 16.1161   2
  -2  -7  -1 39.8448 9.16879   3
  -2   7  -1 13.7128 14.7905   5
   2   7   1 14.1385 15.4018   2
  -3  -7  -1 28.5588 8.59541   3
   3   7   1 30.3723 18.6996   2
  -3   7  -1 29.2637 16.3754   4
   3   7   1 36.9809 13.8994   5
  16   0  -2 136.753 16.1393   5
  16   0  -2 153.409 22.7349   2
  15   0  -2 -3.1178 8.68467   5
  15   0  -2 16.9412 12.9920   2
  15   0  -2 4.66134 11.4509   5
 -15   0   2 0.07861 10.8993   1
  15   0  -2 21.4632 9.05806   4
 -15   0   2 -22.300 9.02006   5
  15   0  -2 11.3608 10.4888   1
 -14   0   2 571.888 33.9402   1
  14   0  -2 627.658 32.6253   2
  14   0  -2 597.103 25.3140   5
 -14   0   2 589.828 29.6608   5
 -14   0   2 535.822 28.1993   2
  14   0  -2 560.537 23.9205   4
 -13   0   2 6.40325 7.70976   1
 -13   0   2 -12.642 5.31215   5
  13   0  -2 -1.8256 5.67061   4
  13   0  -2 -8.6669 7.71385   2
  13   0  -2 8.46648 6.48078   5
 -13   0   2 -3.8941 7.93360   2
  13   0  -2 -2.0338 7.65409   5
  13   0  -2 4.89620 8.08446   1
  12   0  -2 54.1649 8.47886   5
  12   0  -2 62.2404 9.18281   5
  12   0  -2 55.4120 8.49378   4
 -12   0   2 49.3364 10.0731   1
  12   0  -2 46.9445 10.2597   2
 -12   0   2 47.4751 9.48647   2
  12   0  -2 37.6768 8.39487   1
 -11   0   2 -3.5315 5.49398   2
 -11   0   2 6.69863 4.38890   5
  11   0  -2 2.61606 5.48116   1
 -11   0   2 -2.2443 4.79738   1
  11   0  -2 3.80140 5.89566   2
  11   0  -2 -0.0930 4.67219   5
  11   0  -2 -3.7115 5.11961   5
  10   0  -2 1223.19 40.6469   1
  10   0  -2 1194.28 34.5171   4
  10   0  -2 1270.23 37.0343   5
 -10   0   2 1220.86 39.6141   5
 -10   0   2 1231.49 41.8475   1
 -10   0   2 1221.06 38.7297   2
  10   0  -2 1261.18 42.2359   2
  10   0  -2 1207.97 41.0139   5
  -9   0   2 -2.3602 2.90012   5
   9   0  -2 -1.5600 3.47220   1
   9   0  -2 -2.2421 3.19901   5
   9   0  -2 -1.5658 2.54532   4
   9   0  -2 1.05188 3.82778   5
  -9   0   2 4.25070 4.59652   1
   9   0  -2 -1.8832 3.99445   2
  -9   0   2 5.83818 4.22064   2
  -8   0   2 1.99246 2.73665   5
  -8   0   2 -1.9751 3.17695   1
   8   0  -2 -0.0220 2.48127   5
   8   0  -2 1.11163 2.96394   5
   8   0  -2 6.39311 3.79438   2
  -8   0   2 0.22451 3.18509   2
   8   0  -2 4.99574 2.43919   4
   8   0  -2 7.06429 3.15508   1
  -7   0   2 3.52500 3.10377   2
   7   0  -2 5.02704 3.50534   2
   7   0  -2 -0.7929 1.96980   1
   7   0  -2 0.35066 1.79480   4
  -7   0   2 0.94119 2.48046   1
   7   0  -2 -3.3929 2.36167   5
  -7   0   2 3.76587 2.72075   5
   7   0  -2 3.67084 2.32980   5
   6   0  -2 759.417 21.9930   5
  -6   0   2 697.953 22.2767   5
   6   0  -2 699.624 21.0665   5
   6   0  -2 706.778 19.6252   4
  -6   0   2 730.327 23.6718   1
   6   0  -2 730.924 24.0748   2
  -6   0   2 699.161 22.8768   2
  -5   0   2 1.64293 1.86199   1
   5   0  -2 0.32380 2.00975   2
   5   0  -2 5.81360 1.97174   5
   5   0  -2 0.22299 1.44969   5
  -5   0   2 -1.9165 1.57140   5
   5   0  -2 1.47309 0.96295   4
  -5   0   2 -0.1095 1.82727   2
   4   0  -2 1218.84 31.4863   2
  -4   0   2 1182.97 29.6059   5
  -4   0   2 1164.75 30.8888   2
   4   0  -2 1194.13 27.4797   4
  -4   0   2 1139.80 30.4535   1
   4   0  -2 1149.64 28.9131   5
   4   0  -2 1097.61 28.4690   5
   3   0  -2 1.86903 0.87415   5
   3   0  -2 0.66212 0.78702   5
   3   0  -2 -0.0305 0.90711   1
  -3   0   2 1.59636 1.08796   1
  -3   0   2 -0.5413 1.12230   2
  -3   0   2 2.55877 1.07719   5
   3   0  -2 -0.3759 1.13201   2
  -3   0   2 -0.5831 0.60615   5
  -2   0   2 1189.48 27.5127   5
   2   0  -2 1176.30 26.7964   5
  -2   0   2 1186.64 27.3434   5
  -2   0   2 1261.90 29.6940   2
  -2   0   2 1194.71 29.8122   3
   2   0  -2 1227.93 28.3925   1
   2   0  -2 1154.34 26.7464   5
  -2   0   2 1229.24 28.3872   1
   2   0  -2 1207.21 27.3665   4
   1   0  -2 0.56245 0.58517   3
   1   0  -2 2.46449 0.54788   1
  -1   0   2 0.23686 0.44200   4
   1   0  -2 -0.3173 0.43534   4
  -1   0   2 0.38875 0.27139   1
  -1   0   2 0.53183 0.25907   5
  -1   0   2 0.63367 0.30177   5
   0   0  -2 431.598 11.0733   5
   0   0   2 432.298 11.4710   1
   0   0  -2 440.317 12.2146   4
   0   0   2 447.687 11.2877   5
   0   0   2 429.915 11.2300   3
   0   0   2 430.634 12.1818   4
   0   0  -2 440.186 11.2485   3
   0   0  -2 440.092 11.4858   1
   1   0   2 -1.0418 0.76173   4
  -1   0  -2 -0.3365 0.70869   4
  -1   0  -2 -0.1276 0.68011   1
   1   0   2 0.71955 0.65227   3
  -1   0  -2 1.34575 0.87302   2
  -1   0  -2 -0.6520 0.51298   3
   1   0   2 -0.3382 0.71033   5
   1   0   2 1.10951 0.79349   1
  -1   0  -2 2.22191 0.97585   5
   1   0   2 1.24321 0.83607   2
  -2   0  -2 428.428 13.5772   4
   2   0   2 407.434 13.4447   4
   2   0   2 416.892 13.4710   2
   2   0   2 430.216 13.3649   5
   2   0   2 421.739 13.6576   1
  -2   0  -2 422.696 13.3539   2
  -2   0  -2 400.507 13.4952   1
  -2   0  -2 427.429 13.2522   5
   3   0   2 1.91253 1.52537   1
   3   0   2 1.05652 1.76728   5
  -3   0  -2 1.04362 1.41543   4
  -3   0  -2 2.93205 1.95781   5
   3   0   2 -0.5163 1.20666   2
  -3   0  -2 0.86747 1.30111   1
  -3   0  -2 0.45968 1.23521   2
   3   0   2 0.19357 1.28981   4
   4   0   2 4949.61 114.113   1
   4   0   2 4877.00 112.866   4
  -4   0  -2 4963.45 114.466   1
   4   0   2 4864.56 113.721   2
  -4   0  -2 5008.93 113.382   5
   4   0   2 4780.60 112.859   5
  -4   0  -2 4882.80 112.725   4
  -4   0  -2 4947.05 112.958   2
  -5   0  -2 -2.3938 1.82228   5
   5   0   2 -0.7524 2.02094   1
   5   0   2 1.26070 2.36795   5
   5   0   2 -0.7481 2.43572   2
  -5   0  -2 2.40480 2.01430   2
  -5   0  -2 2.25811 1.86634   4
   5   0   2 2.51783 2.61725   4
  -5   0  -2 3.51999 2.62957   1
  -6   0  -2 52.1390 6.28691   2
  -6   0  -2 55.4751 5.63552   4
   6   0   2 51.8678 6.47911   1
   6   0   2 51.5131 6.68032   2
  -6   0  -2 53.3660 6.07638   5
   6   0   2 55.6666 7.01436   5
  -7   0  -2 6.40444 3.56948   1
   7   0   2 -0.4388 2.76971   4
  -7   0  -2 -1.7079 2.81529   4
  -7   0  -2 3.03032 3.18576   2
  -7   0  -2 1.56524 2.96436   5
   7   0   2 0.06350 3.44031   5
   7   0   2 2.01598 3.02792   1
  -8   0  -2 2736.46 75.0154   1
  -8   0  -2 2763.58 76.2322   4
   8   0   2 2763.40 72.0914   5
  -8   0  -2 2716.27 72.7668   5
   8   0   2 2849.93 75.3914   2
   8   0   2 2721.49 71.1348   4
  -8   0  -2 2608.40 71.1184   2
   8   0   2 2756.78 81.0824   1
  -9   0  -2 1.01402 4.86676   2
  -9   0  -2 -5.1403 4.11689   5
  -9   0  -2 -1.8848 4.53609   1
   9   0   2 0.96686 5.17394   2
  -9   0  -2 -0.5526 2.92383   4
   9   0   2 0.88599 4.84620   4
   9   0   2 -7.0375 6.26030   5
   9   0   2 2.36377 4.13545   1
  10   0   2 512.664 23.7297   5
  10   0   2 538.335 25.8352   1
 -10   0  -2 499.651 22.5573   4
 -10   0  -2 501.278 25.8570   1
 -10   0  -2 524.952 24.2603   5
 -10   0  -2 498.617 23.5331   2
  10   0   2 514.669 25.8027   2
  10   0   2 523.065 23.3220   4
 -11   0  -2 -1.0559 5.84145   2
  11   0   2 4.93988 6.04085   1
  11   0   2 2.76595 7.07956   4
 -11   0  -2 -2.5847 6.32170   1
 -11   0  -2 -3.0420 4.79531   5
  11   0   2 -2.1785 6.87641   2
 -11   0  -2 -1.9238 4.84613   4
  12   0   2 165.325 18.8783   4
 -12   0  -2 189.488 16.0885   5
 -12   0  -2 157.075 19.5892   1
 -12   0  -2 142.619 14.9755   2
 -12   0  -2 145.675 14.3759   4
  12   0   2 191.393 19.2258   2
  12   0   2 196.633 18.0155   1
  13   0   2 6.17946 10.7539   1
 -13   0  -2 6.33346 9.75607   1
  13   0   2 -4.5044 10.1605   4
 -13   0  -2 -5.0574 8.38060   5
  13   0   2 18.7885 10.6816   2
  14   0   2 9.51484 12.4579   4
 -14   0  -2 10.4012 8.86432   5
  14   0   2 15.3113 13.2091   2
  14   0   2 -10.315 13.2567   1
 -14   0  -2 30.6146 13.3660   1
  14   0   2 2.75786 10.5367   5
 -15   0  -2 9.53570 18.6668   1
 -15   0  -2 -6.3400 9.37823   5
  15   0   2 -4.6303 11.8012   5
  15   0   2 -2.4403 13.4197   2
 -16  -1   2 223.390 25.8998   3
  15  -1  -2 0.18166 11.6118   2
 -15  -1   2 -22.498 14.2937   1
 -15  -1   2 9.72445 8.15533   5
 -15  -1   2 12.7885 12.7775   3
 -15   1   2 16.6245 10.6413   5
  15   1  -2 13.0519 10.0112   5
  15   1  -2 -7.0384 13.1056   2
 -15   1   2 -10.345 9.86854   2
  15   1  -2 1.35936 11.4194   1
 -15   1   2 -0.6256 12.5649   1
 -14  -1   2 83.4229 17.1663   3
 -14  -1   2 110.750 14.3752   5
  14  -1  -2 79.5826 12.6894   2
  14  -1  -2 76.6187 8.77264   4
 -14  -1   2 60.1188 13.5401   1
  14  -1  -2 58.4999 8.15417   5
 -14   1   2 55.9538 11.7702   1
  14   1  -2 66.3932 11.7210   5
 -14   1   2 92.3435 15.0000   5
  14   1  -2 85.6871 13.6425   1
  14   1  -2 60.0052 10.9119   4
 -14   1   2 56.6293 10.4049   2
  14   1  -2 69.0773 14.0593   2
  13  -1  -2 140.100 15.0016   2
  13  -1  -2 135.631 9.61837   5
 -13  -1   2 153.048 17.8039   1
 -13  -1   2 165.350 14.9996   5
  13  -1  -2 150.414 10.2732   4
 -13   1   2 158.130 12.9061   2
 -13   1   2 134.939 14.3103   5
  13   1  -2 163.162 20.3143   2
  13   1  -2 131.298 13.5491   4
  13   1  -2 149.480 17.1496   1
 -13   1   2 144.197 15.9482   1
  13   1  -2 149.669 15.1667   5
  12  -1  -2 31.2426 5.49229   4
  12  -1  -2 33.7562 5.71819   5
  12  -1  -2 43.3764 6.96452   5
 -12  -1   2 26.7424 10.9274   2
 -12  -1   2 46.9329 8.77907   5
 -12  -1   2 36.0724 9.01763   1
  12  -1  -2 47.6319 9.14284   2
 -12   1   2 48.9452 9.01176   5
  12   1  -2 46.8458 9.41979   5
  12   1  -2 50.9963 12.4886   2
  12   1  -2 51.5494 10.3304   5
  12   1  -2 59.8442 10.5640   1
  12   1  -2 42.8654 8.77938   4
 -12   1   2 46.2184 7.50840   2
 -12   1   2 55.5240 10.5170   1
  11  -1  -2 72.5508 6.91732   4
  11  -1  -2 80.1086 9.92924   2
  11  -1  -2 69.6121 7.32255   5
  11  -1  -2 75.6904 9.71510   1
 -11  -1   2 89.7590 11.0568   5
 -11  -1   2 70.4036 11.8134   1
 -11  -1   2 71.9430 11.7464   2
 -11   1   2 73.8214 8.58999   2
  11   1  -2 80.6441 11.4639   1
  11   1  -2 90.7172 12.2899   5
 -11   1   2 78.0507 10.5854   1
  11   1  -2 84.1022 9.47526   4
 -11   1   2 85.4074 11.0155   5
  11   1  -2 101.209 13.3825   2
  11   1  -2 80.0682 11.1526   5
 -10  -1   2 36.9513 7.88956   2
  10  -1  -2 35.9360 5.32278   5
  10  -1  -2 44.2563 5.25140   4
  10  -1  -2 28.4945 6.52501   1
  10  -1  -2 40.6608 6.13256   5
 -10  -1   2 50.4934 7.76504   5
  10  -1  -2 43.1798 7.64064   2
  10   1  -2 38.9723 6.38230   4
  10   1  -2 45.3018 9.40074   2
  10   1  -2 40.6109 7.55571   1
  10   1  -2 38.9417 7.26864   5
  10   1  -2 25.8275 6.43678   5
 -10   1   2 36.9053 7.28475   1
 -10   1   2 39.0787 7.33403   5
   9  -1  -2 343.270 12.8331   5
   9  -1  -2 352.685 13.0686   5
  -9  -1   2 316.073 19.0943   2
   9  -1  -2 352.715 16.7967   1
  -9  -1   2 354.872 19.1989   1
   9  -1  -2 331.186 15.4725   2
  -9  -1   2 334.261 16.7872   5
   9  -1  -2 346.822 12.4603   4
   9   1  -2 319.501 15.3412   4
   9   1  -2 306.309 16.6479   5
   9   1  -2 318.700 16.7484   5
   9   1  -2 344.330 18.5644   1
  -9   1   2 344.445 12.1224   4
   9   1  -2 367.718 20.8336   2
  -9   1   2 351.759 17.3041   1
  -9   1   2 345.301 13.8686   2
  -9   1   2 355.129 16.8350   5
  -8  -1   2 8.77563 4.99439   2
   8  -1  -2 4.74283 2.33550   5
   8  -1  -2 1.09948 2.78616   2
  -8  -1   2 4.60772 3.93250   1
  -8  -1   2 5.91502 3.05815   5
   8  -1  -2 3.61561 2.19847   4
   8  -1  -2 5.48826 3.09457   1
   8  -1  -2 3.93791 2.14791   5
  -8   1   2 4.22708 2.45384   2
   8   1  -2 0.51246 3.24761   1
   8   1  -2 0.46436 4.61113   2
   8   1  -2 2.03324 4.29110   5
   8   1  -2 -0.2715 2.94093   5
  -8   1   2 -1.8397 2.89115   1
   8   1  -2 4.14794 2.72104   4
  -8   1   2 3.44882 1.81667   4
  -8   1   2 4.40871 3.09256   5
   7  -1  -2 595.598 16.3580   5
   7  -1  -2 588.604 20.5996   1
  -7  -1   2 544.236 22.6124   1
  -7  -1   2 569.973 23.4606   2
   7  -1  -2 580.473 18.7412   2
   7  -1  -2 595.317 16.5843   5
   7  -1  -2 588.036 16.4693   4
  -7  -1   2 598.518 21.3897   5
   7   1  -2 589.034 22.8462   1
  -7   1   2 603.013 21.2218   1
   7   1  -2 560.017 24.0540   5
  -7   1   2 594.714 20.3570   5
  -7   1   2 568.624 16.0160   4
  -7   1   2 566.940 17.2834   2
   7   1  -2 545.379 19.6989   4
   7   1  -2 578.894 20.7927   5
  -6  -1   2 826.237 28.3895   2
   6  -1  -2 809.439 22.3751   2
  -6  -1   2 824.001 27.4490   1
  -6  -1   2 785.012 31.3020   3
   6  -1  -2 824.425 20.0345   5
   6  -1  -2 815.060 19.8978   5
   6  -1  -2 805.606 24.4611   1
  -6  -1   2 794.649 27.6849   5
  -6   1   2 816.830 24.0791   5
   6   1  -2 814.623 26.2812   5
  -6   1   2 779.036 20.2662   4
   6   1  -2 818.192 27.3196   1
   6   1  -2 816.976 24.8632   4
  -6   1   2 762.018 21.0508   2
   6   1  -2 822.573 29.4963   2
   6   1  -2 817.127 25.2610   5
  -6   1   2 810.136 24.8582   1
  -5  -1   2 381.337 17.2108   2
  -5  -1   2 389.210 16.5099   3
  -5  -1   2 379.579 15.7659   1
   5  -1  -2 368.743 13.2532   1
  -5  -1   2 394.345 14.4432   5
   5  -1  -2 371.658 11.3824   2
   5   1  -2 438.281 15.9362   5
   5   1  -2 384.620 14.4122   5
  -5   1   2 368.916 10.7070   2
  -5   1   2 374.750 10.6688   4
  -5   1   2 390.816 13.7391   1
   5   1  -2 385.897 15.8275   1
   5   1  -2 403.441 17.7620   2
  -5   1   2 386.346 12.9381   5
  -4  -1   2 1881.92 46.8480   5
  -4  -1   2 1891.31 50.7875   2
  -4  -1   2 1941.78 49.1174   1
   4  -1  -2 1858.41 45.2273   1
  -4  -1   2 1916.43 49.5658   3
  -4   1   2 1879.96 43.1909   4
   4   1  -2 1969.17 51.7838   2
  -4   1   2 1907.26 44.1896   5
   4   1  -2 1981.86 47.1207   5
   4   1  -2 1870.45 48.8025   1
  -4   1   2 1918.82 45.5316   1
  -4   1   2 1820.11 41.9589   2
   4   1  -2 1907.85 48.1859   5
  -2  -1   2 96.5481 5.64960   5
  -2  -1   2 101.459 5.72895   1
   2  -1  -2 105.516 3.50607   2
  -2  -1   2 93.6158 4.86459   5
  -2  -1   2 108.271 5.77767   3
  -2  -1   2 108.911 7.08871   2
   2   1  -2 110.949 7.28377   2
   2   1  -2 111.973 5.98570   3
   2   1  -2 101.055 5.70090   5
   2   1  -2 108.609 5.15899   5
  -2   1   2 103.128 3.69460   1
  -2   1   2 103.050 3.62412   1
  -2   1   2 101.378 3.58048   2
   2   1  -2 102.977 5.84145   1
  -1  -1   2 1.66002 1.61515   2
   1  -1  -2 2.08589 0.71265   1
  -1  -1   2 0.17860 0.86193   1
   1  -1  -2 0.79607 0.74585   2
  -1  -1   2 -0.1468 1.02776   5
  -1  -1   2 -0.8515 0.68893   3
  -1  -1   2 -0.0274 0.88561   5
   1   1  -2 0.04926 0.96220   1
  -1   1   2 1.18316 0.53875   1
   1   1  -2 0.45454 1.35620   2
   1   1  -2 3.06926 1.16243   3
   1   1  -2 -0.4323 0.99206   5
   1   1  -2 -0.8621 0.68557   5
  -1   1   2 1.79816 0.95728   2
   0  -1  -2 1834.55 42.9980   2
   0  -1  -2 1725.13 43.0775   1
   0  -1   2 1768.13 42.8053   1
   0  -1   2 1784.09 42.9719   5
   0   1  -2 1831.72 43.2021   5
   0   1  -2 1815.48 42.6610   3
   0   1  -2 1840.83 44.5710   4
   0   1   2 1752.75 43.2884   4
   0   1   2 1810.15 40.1089   5
   0   1   2 1804.13 43.2915   2
   0   1   2 1764.72 41.6409   1
   0   1  -2 1788.56 42.9488   1
  -2  -1  -2 232.759 9.86189   1
   2  -1   2 227.387 9.43475   1
  -2  -1  -2 235.283 10.3343   4
  -2  -1  -2 226.487 8.56623   5
   2  -1   2 242.391 9.56233   5
  -2  -1  -2 230.220 10.3469   2
   2  -1   2 230.535 10.0271   4
   2  -1   2 239.006 10.0828   3
   2   1   2 228.167 8.89173   5
  -2   1  -2 222.273 9.77700   4
  -2   1  -2 213.656 9.32790   1
   2   1   2 227.936 9.99277   4
   2   1   2 219.240 9.80207   1
   2   1   2 233.784 10.9501   2
  -2   1  -2 230.304 9.59729   5
  -2   1  -2 231.468 9.59297   3
  -3  -1  -2 148.284 7.45497   5
   3  -1   2 146.796 8.00001   1
  -3  -1  -2 156.894 8.69704   1
  -3  -1  -2 154.432 8.90383   2
   3  -1   2 151.286 7.09269   2
   3  -1   2 157.306 8.28852   4
   3  -1   2 150.493 7.77489   5
  -3  -1  -2 169.545 9.07025   4
   3   1   2 169.701 9.74848   2
   3   1   2 146.855 8.36795   4
  -3   1  -2 161.014 8.26513   4
   3   1   2 149.309 8.70296   1
  -3   1  -2 145.623 8.01015   5
   3   1   2 172.460 8.19106   5
  -3   1  -2 155.049 8.49185   3
  -3   1  -2 140.167 7.96670   1
  -4  -1  -2 25.0158 4.31891   1
   4  -1   2 31.9882 4.18559   1
  -4  -1  -2 35.2894 4.64901   4
  -4  -1  -2 38.4114 5.08788   2
   4  -1   2 27.2523 4.14231   5
  -4  -1  -2 31.7234 4.03354   5
   4  -1   2 32.1151 4.11704   4
   4  -1   2 28.7604 3.49165   2
  -4   1  -2 27.1712 4.18283   4
   4   1   2 31.6843 4.55497   1
   4   1   2 25.4654 4.29995   5
  -4   1  -2 25.6351 4.30814   3
  -4   1  -2 31.8205 4.36242   1
  -4   1  -2 25.0583 4.35402   5
   4   1   2 26.9167 4.93160   2
   5  -1   2 479.991 18.6296   1
  -5  -1  -2 464.214 19.3800   1
   5  -1   2 466.088 17.6327   4
   5  -1   2 469.357 17.3117   5
  -5  -1  -2 457.889 18.5668   4
  -5  -1  -2 434.387 18.9351   2
   5  -1   2 500.374 16.8784   2
  -5   1  -2 455.643 18.8738   3
  -5   1  -2 473.430 18.2229   5
   5   1   2 505.511 21.1422   2
  -5   1  -2 455.172 17.3172   4
   5   1   2 480.128 18.4340   4
   5   1   2 493.147 19.3866   1
   5   1   2 486.022 18.4044   5
  -5   1  -2 484.762 18.8177   1
   6  -1   2 58.9151 7.24359   1
  -6  -1  -2 61.0571 6.54903   5
   6  -1   2 67.0818 6.88865   4
   6  -1   2 65.9647 6.60755   5
  -6  -1  -2 62.7325 7.36931   2
  -6  -1  -2 47.9221 6.11905   4
   6  -1   2 70.2089 6.28470   2
  -6  -1  -2 58.8861 7.21573   1
  -6   1  -2 69.1883 7.25388   1
   6   1   2 68.8870 7.69848   1
   6   1   2 47.9148 6.73310   5
   6   1   2 61.7903 6.72518   4
  -6   1  -2 53.0552 5.68394   4
   6   1   2 70.1151 8.92926   2
  -6   1  -2 59.2560 6.70273   5
   7  -1   2 15.5269 4.62837   4
  -7  -1  -2 23.2892 5.71253   4
  -7  -1  -2 25.4792 5.78062   2
  -7  -1  -2 26.9016 5.95252   1
   7  -1   2 18.6080 5.29637   5
   7  -1   2 21.7739 4.92246   2
   7  -1   2 22.9166 5.18153   1
  -7  -1  -2 33.3563 5.92154   5
  -7   1  -2 16.0310 4.25019   4
   7   1   2 31.2838 6.05385   1
  -7   1  -2 27.1111 6.02373   5
   7   1   2 26.7998 6.10036   4
   7   1   2 27.8837 5.85428   5
  -7   1  -2 22.4655 5.48436   1
   7   1   2 22.9969 6.12353   2
   8  -1   2 1421.32 42.0838   2
   8  -1   2 1396.99 43.8818   1
  -8  -1  -2 1402.34 42.9400   5
  -8  -1  -2 1325.79 43.9257   2
  -8  -1  -2 1399.91 43.6385   4
   8  -1   2 1344.21 40.9475   5
   8  -1   2 1350.40 40.8608   4
  -8  -1  -2 1421.57 46.2176   1
   8   1   2 1366.54 42.5200   4
  -8   1  -2 1347.15 39.7858   2
   8   1   2 1359.47 44.8973   1
  -8   1  -2 1422.02 44.7568   1
   8   1   2 1394.81 43.7368   5
   8   1   2 1445.99 48.3499   2
  -8   1  -2 1376.67 43.3403   5
  -8   1  -2 1421.44 40.8127   4
  -9  -1  -2 1260.96 45.1635   1
   9  -1   2 1320.83 43.3871   1
  -9  -1  -2 1285.88 42.0612   5
   9  -1   2 1327.93 40.4371   5
   9  -1   2 1277.57 40.0456   4
   9  -1   2 1389.62 42.3402   2
  -9   1  -2 1338.14 43.1782   5
  -9   1  -2 1303.97 39.3112   2
   9   1   2 1240.27 41.6181   4
   9   1   2 1293.82 47.2478   2
  -9   1  -2 1310.30 44.2963   1
   9   1   2 1232.09 41.9655   5
  -9   1  -2 1279.64 39.3907   4
   9   1   2 1292.82 44.4381   1
  10  -1   2 40.7819 8.26285   1
 -10  -1  -2 51.6058 10.4686   2
  10  -1   2 39.9008 8.06680   4
  10  -1   2 41.4997 9.81553   5
  10  -1   2 52.6549 9.40310   2
 -10  -1  -2 49.5819 8.56120   5
 -10  -1  -2 57.7733 10.8507   1
 -10   1  -2 54.5621 9.47019   5
  10   1   2 23.6390 9.45339   2
 -10   1  -2 35.6825 8.26873   1
  10   1   2 55.2976 9.57414   4
 -10   1  -2 33.0408 7.99326   2
  10   1   2 43.3574 8.64512   1
 -10   1  -2 54.0435 7.81832   4
  11  -1   2 12.8099 7.03439   1
  11  -1   2 19.1549 7.06382   2
  11  -1   2 14.0230 7.04902   4
 -11  -1  -2 18.9744 8.42734   1
  11  -1   2 9.10468 8.24058   5
 -11  -1  -2 15.4327 6.46038   5
 -11   1  -2 19.0032 7.76694   5
  11   1   2 20.8224 7.99825   1
 -11   1  -2 8.87955 5.84859   4
  11   1   2 18.8812 8.65762   4
  11   1   2 20.3395 10.1038   2
 -12  -1  -2 86.7416 15.6858   1
  12  -1   2 82.1449 13.2866   2
  12  -1   2 103.052 13.7741   4
  12  -1   2 100.371 13.9393   1
  12  -1   2 103.825 14.6843   5
 -12  -1  -2 105.808 12.9207   5
 -12   1  -2 85.8079 14.3373   1
  12   1   2 71.5378 14.4413   1
  12   1   2 82.3670 13.7670   4
 -12   1  -2 96.3143 13.2952   5
 -12   1  -2 113.139 12.4776   4
 -13  -1  -2 3.62979 9.17241   5
 -13  -1  -2 34.4411 13.0271   1
  13  -1   2 34.0996 11.5049   1
  13  -1   2 24.1219 10.0892   2
  13  -1   2 12.8303 9.60206   4
 -13   1  -2 16.0688 8.78647   5
 -13   1  -2 30.0030 8.78496   4
 -13   1  -2 9.63692 9.88563   1
  13   1   2 8.96677 10.9314   1
  13   1   2 20.1529 10.0591   2
 -14  -1  -2 -21.124 12.2785   1
  14  -1   2 -1.7370 9.19427   5
 -14  -1  -2 -0.4907 8.03395   5
  14  -1   2 -21.183 10.9617   4
  14  -1   2 2.57953 10.5403   2
  14  -1   2 22.2409 11.4706   1
  14   1   2 18.4107 13.5064   1
 -14   1  -2 9.43603 8.63984   5
  14   1   2 -4.3079 11.6997   5
 -14   1  -2 -4.8540 10.8545   1
 -14   1  -2 10.3650 8.89809   4
  14   1   2 1.72687 13.3501   2
 -15  -1  -2 -12.340 11.5321   5
  15  -1   2 -5.6974 13.8650   2
 -15  -1  -2 33.2363 20.2159   1
  15   1   2 -1.6529 16.1011   2
 -15   1  -2 -2.2725 9.83224   5
 -15  -2   2 194.098 20.1993   5
 -15  -2   2 238.487 31.4234   1
  15   2  -2 190.675 22.4174   5
 -15   2   2 253.738 21.7783   5
 -15   2   2 186.358 24.9951   1
  15   2  -2 254.323 31.3886   2
 -14  -2   2 -9.4438 8.61053   5
  14  -2  -2 -3.1740 6.86665   2
  14  -2  -2 4.87500 9.72286   1
 -14  -2   2 7.30237 11.5011   1
 -14  -2   2 4.05338 10.9038   3
  14   2  -2 1.42633 11.1817   2
  14   2  -2 35.6545 14.1991   1
  14   2  -2 -3.0583 10.4137   5
 -14   2   2 -3.9343 7.55957   5
 -14   2   2 -4.1862 10.6372   1
 -13  -2   2 109.549 18.2556   1
 -13  -2   2 133.271 17.9665   3
 -13  -2   2 113.983 13.8331   5
  13  -2  -2 117.657 10.3782   2
  13  -2  -2 135.219 15.5223   1
  13   2  -2 97.6587 16.3354   5
 -13   2   2 134.260 14.6348   5
  13   2  -2 140.235 21.6517   2
 -13   2   2 130.192 17.1077   1
  13   2  -2 132.512 20.5962   1
  13   2  -2 108.185 16.8169   4
  12  -2  -2 227.648 11.9033   2
  12  -2  -2 212.265 15.4774   1
 -12  -2   2 203.613 19.5336   1
 -12  -2   2 191.782 18.8108   3
 -12  -2   2 256.589 17.5619   5
 -12   2   2 224.795 10.0037   4
 -12   2   2 215.705 16.6881   1
  12   2  -2 228.951 22.1453   2
  12   2  -2 206.226 17.2606   4
  12   2  -2 209.213 17.4746   5
  12   2  -2 200.067 18.5720   1
 -11  -2   2 625.136 27.2604   5
  11  -2  -2 603.334 25.5607   1
  11  -2  -2 598.951 19.6691   2
 -11  -2   2 582.569 30.9837   3
 -11  -2   2 596.666 30.4072   1
 -11   2   2 637.541 19.1048   4
  11   2  -2 604.204 33.5767   2
 -11   2   2 660.506 27.6924   5
  11   2  -2 569.797 29.5479   1
 -11   2   2 618.548 26.7995   1
  11   2  -2 658.036 27.7966   4
  10  -2  -2 166.772 8.18173   2
 -10  -2   2 171.990 13.0944   5
  10  -2  -2 156.042 12.4375   1
 -10  -2   2 155.620 16.3857   2
 -10  -2   2 148.399 14.8925   1
 -10  -2   2 184.140 16.1111   3
  10   2  -2 179.918 15.5768   5
  10   2  -2 172.117 13.1646   4
  10   2  -2 170.218 17.1930   2
 -10   2   2 152.962 8.18306   4
  10   2  -2 185.196 15.4832   1
 -10   2   2 159.417 13.0464   5
 -10   2   2 154.827 12.8650   1
  10   2  -2 163.713 14.0555   5
  -9  -2   2 974.866 38.7525   2
  -9  -2   2 1012.44 37.9788   1
   9  -2  -2 1032.77 33.1874   1
  -9  -2   2 1030.62 38.7136   3
   9  -2  -2 1039.46 25.6032   2
  -9  -2   2 1004.26 34.4665   5
  -9   2   2 983.827 27.5564   4
   9   2  -2 1028.26 42.3507   2
   9   2  -2 970.161 34.4034   4
   9   2  -2 1009.23 37.6787   1
   9   2  -2 992.518 34.6241   5
  -9   2   2 1012.40 33.8133   1
   9   2  -2 1083.84 37.5014   5
  -9   2   2 997.206 33.2944   5
   8  -2  -2 0.58432 3.05930   1
  -8  -2   2 2.82337 4.55924   3
  -8  -2   2 2.62539 3.29023   5
  -8  -2   2 -2.9026 5.14947   2
  -8  -2   2 0.99035 4.31138   1
   8   2  -2 3.62140 3.88872   5
   8   2  -2 10.4841 6.69281   2
  -8   2   2 4.65993 3.70529   5
   8   2  -2 -3.0744 3.71527   1
   8   2  -2 -4.0345 3.57843   4
   8   2  -2 1.25448 5.02387   5
  -8   2   2 4.59115 2.32238   4
  -8   2   2 -0.0896 3.29512   1
  -7  -2   2 135.192 10.9937   3
  -7  -2   2 119.997 11.0915   1
   7  -2  -2 116.569 8.11608   1
  -7  -2   2 104.938 8.94558   5
  -7  -2   2 113.639 12.7663   2
   7   2  -2 107.132 9.48498   5
   7   2  -2 101.483 10.2979   5
   7   2  -2 114.293 13.3129   2
  -7   2   2 116.988 8.36572   5
   7   2  -2 125.685 10.9028   1
   7   2  -2 114.521 9.59711   4
  -7   2   2 109.079 7.99373   1
  -7   2   2 112.526 6.72398   4
  -6  -2   2 116.823 9.57182   3
  -6  -2   2 108.725 9.89214   1
  -6  -2   2 92.3016 10.9833   2
   6  -2  -2 117.001 7.48482   1
  -6  -2   2 115.666 8.32430   5
  -6   2   2 122.161 7.45852   5
  -6   2   2 114.690 6.70567   4
   6   2  -2 105.521 8.77341   5
  -6   2   2 113.593 7.45357   1
   6   2  -2 122.183 10.1762   1
   6   2  -2 143.101 13.1341   2
   6   2  -2 116.118 9.45774   5
   5  -2  -2 614.694 19.2985   1
  -5  -2   2 630.596 21.3427   5
  -5  -2   2 617.590 25.5822   2
  -5  -2   2 615.435 23.6199   1
  -5  -2   2 669.167 23.5617   3
   5   2  -2 614.886 23.6904   1
  -5   2   2 606.920 19.6116   1
   5   2  -2 612.706 21.4486   5
  -5   2   2 644.751 19.7420   4
  -5   2   2 652.541 19.1814   5
   5   2  -2 616.429 23.1513   5
   5   2  -2 638.490 26.8165   2
  -4  -2   2 330.648 15.2949   1
  -4  -2   2 348.745 15.0639   3
  -4  -2   2 364.176 18.0598   2
  -4  -2   2 353.373 13.7406   5
   4   2  -2 371.766 15.7465   5
  -4   2   2 332.746 11.8117   1
   4   2  -2 342.459 17.1787   3
  -4   2   2 345.294 12.1994   1
   4   2  -2 335.101 17.6543   2
  -4   2   2 318.811 11.2791   5
   4   2  -2 356.582 15.9450   1
   4   2  -2 340.551 14.0483   5
  -4   2   2 324.980 13.3886   3
   3  -2  -2 2.04250 1.01222   2
  -3  -2   2 1.72860 3.08470   2
  -3  -2   2 4.83201 2.16778   1
  -3  -2   2 4.28867 2.26824   3
  -3  -2   2 2.74845 1.80578   5
  -3   2   2 0.80126 1.25391   5
  -3   2   2 2.93176 1.36117   1
  -3   2   2 1.36439 1.31770   2
   3   2  -2 1.48596 3.44789   2
   3   2  -2 5.59349 2.61922   3
  -3   2   2 1.15590 1.21702   1
   3   2  -2 4.71179 2.49797   5
   3   2  -2 3.93868 2.34968   1
   3   2  -2 2.43727 2.05939   5
  -3   2   2 2.49348 1.70614   3
  -2  -2   2 330.504 12.5994   3
   2  -2  -2 345.959 10.9100   1
  -2  -2   2 320.305 13.4810   1
  -2  -2   2 283.168 12.7747   5
  -2  -2   2 319.485 15.4550   2
   2  -2  -2 319.325 10.8178   2
  -2  -2   2 316.837 11.6613   5
   2   2  -2 302.550 15.4832   2
   2   2  -2 326.731 12.3378   5
  -2   2   2 312.433 10.8581   1
   2   2  -2 323.730 13.8186   5
  -2   2   2 321.674 11.4823   2
   2   2  -2 330.681 13.9082   1
   2   2  -2 317.370 12.9882   3
  -2   2   2 321.634 10.1391   5
  -2   2   2 310.832 10.2994   3
  -1  -2   2 747.781 25.7073   2
  -1  -2   2 814.885 22.8004   3
   1  -2  -2 778.039 19.7451   3
  -1  -2   2 762.208 23.5013   5
   1  -2  -2 741.254 21.0648   1
  -1  -2   2 811.836 23.9238   1
   1  -2  -2 765.948 22.4108   2
  -1   2   2 779.526 21.6326   1
   1   2  -2 777.741 22.0515   5
   1   2  -2 757.780 22.8931   3
  -1   2   2 768.909 23.2274   2
   1   2  -2 772.671 24.0897   1
   1   2  -2 778.423 26.1892   2
   1   2  -2 801.547 24.3263   5
  -1   2   2 756.006 19.3193   3
   0  -2   2 1223.24 34.8866   2
   0  -2  -2 1206.10 33.1775   2
   0  -2   2 1202.35 31.7796   3
   0  -2  -2 1125.14 31.1454   1
   0  -2   2 1219.00 32.7401   5
   0  -2  -2 1184.95 27.9895   3
   0  -2   2 1178.56 32.5838   1
   0   2   2 1193.90 28.4738   3
   0   2   2 1159.72 31.5101   1
   0   2   2 1184.30 29.4469   5
   0   2  -2 1192.80 30.8453   5
   0   2   2 1202.92 34.1029   2
   0   2  -2 1231.45 33.3025   5
   0   2  -2 1218.47 32.0402   3
   0   2  -2 1198.54 33.1111   1
   1  -2   2 1311.25 35.9206   1
   1  -2   2 1323.38 37.1088   2
  -1  -2  -2 1360.41 36.1415   1
   1  -2   2 1375.37 35.8880   5
  -1  -2  -2 1307.66 32.0925   3
  -1  -2  -2 1296.72 32.2552   5
  -1  -2  -2 1348.44 37.8300   2
   1  -2   2 1341.34 35.6926   3
  -1   2  -2 1357.08 36.4944   5
  -1   2  -2 1386.54 35.5885   3
   1   2   2 1330.08 36.0500   1
   1   2   2 1353.67 38.8736   2
  -1   2  -2 1404.46 36.4993   1
   1   2   2 1319.33 33.7770   5
  -2  -2  -2 53.3666 6.92454   2
   2  -2   2 48.7534 5.05901   3
  -2  -2  -2 56.7081 4.26392   3
  -2  -2  -2 68.1586 5.98877   1
  -2  -2  -2 61.1232 4.45571   5
   2  -2   2 54.4102 5.05691   5
  -2   2  -2 58.9199 5.46501   5
   2   2   2 49.4087 6.20812   2
  -2   2  -2 55.6403 5.52658   1
  -2   2  -2 52.8884 5.88266   4
  -2   2  -2 63.3870 5.41549   1
   2   2   2 56.5354 5.54356   1
   2   2   2 52.1294 4.53712   5
   2   2   2 60.0678 6.20618   4
  -2   2  -2 55.3622 5.00552   3
   3  -2   2 281.611 13.2639   3
  -3  -2  -2 243.176 12.5929   1
  -3  -2  -2 231.356 13.2210   2
  -3  -2  -2 272.230 11.2249   3
   3  -2   2 258.380 11.3969   5
  -3  -2  -2 254.499 10.5482   5
   3   2   2 265.825 14.9797   2
  -3   2  -2 277.815 12.5787   1
  -3   2  -2 248.081 11.8277   5
  -3   2  -2 249.121 11.7695   3
   3   2   2 250.203 12.5988   1
   3   2   2 230.375 12.8200   4
  -3   2  -2 258.943 11.8562   1
   3   2   2 236.064 11.2477   5
  -3   2  -2 250.352 12.8498   4
   4  -2   2 284.602 13.9788   5
  -4  -2  -2 303.463 15.0280   1
  -4  -2  -2 295.413 12.6138   5
   4  -2   2 294.998 13.5801   1
  -4  -2  -2 306.067 16.0053   2
  -4  -2  -2 296.856 13.4247   3
   4   2   2 317.410 15.1702   1
   4   2   2 305.858 15.2474   4
   4   2   2 288.609 13.4036   5
   4   2   2 307.101 17.0522   2
  -4   2  -2 319.746 14.2368   5
  -4   2  -2 312.393 14.1526   1
  -4   2  -2 305.150 14.4257   4
  -4   2  -2 318.271 14.3724   3
  -5  -2  -2 47.6079 6.97881   1
   5  -2   2 39.3860 4.40931   2
   5  -2   2 46.4509 5.39180   5
  -5  -2  -2 38.6307 7.01361   2
  -5  -2  -2 42.6249 5.16502   5
   5  -2   2 35.2110 5.04720   1
  -5   2  -2 39.1133 6.10920   4
  -5   2  -2 42.4242 5.83331   1
   5   2   2 44.0671 6.74948   5
   5   2   2 47.0236 6.71507   1
  -5   2  -2 35.0399 5.57103   5
   5   2   2 34.1670 6.11399   4
   5   2   2 44.9707 7.77349   2
  -5   2  -2 35.7814 5.93529   3
   6  -2   2 43.7184 7.21323   4
   6  -2   2 49.8284 5.25423   2
   6  -2   2 41.9564 5.92589   1
  -6  -2  -2 46.2530 6.05567   5
  -6  -2  -2 54.4540 8.02036   1
   6  -2   2 58.9464 6.94987   5
  -6  -2  -2 44.3269 8.72830   2
  -6   2  -2 47.0494 7.30287   3
  -6   2  -2 43.3091 6.45958   1
   6   2   2 41.1649 7.00805   5
  -6   2  -2 52.7980 6.90470   4
   6   2   2 49.5392 8.51208   2
   6   2   2 53.3536 7.84699   1
   6   2   2 43.8205 7.05491   4
  -6   2  -2 51.7406 6.86933   5
   7  -2   2 908.497 31.2903   4
  -7  -2  -2 956.657 31.6511   5
   7  -2   2 963.767 28.4553   2
  -7  -2  -2 939.833 36.1337   2
   7  -2   2 909.481 32.0537   1
  -7  -2  -2 925.922 35.1292   1
   7  -2   2 981.358 30.1303   5
  -7   2  -2 937.684 34.2110   3
   7   2   2 908.843 34.4456   1
  -7   2  -2 959.736 32.9662   5
   7   2   2 932.109 33.3753   4
  -7   2  -2 954.560 31.3027   4
  -7   2  -2 958.484 33.1632   1
   7   2   2 1020.36 39.3977   2
  -8  -2  -2 342.010 21.5306   2
   8  -2   2 400.376 16.7201   2
  -8  -2  -2 365.926 21.3654   1
   8  -2   2 390.818 19.3875   1
   8  -2   2 418.382 19.1829   4
  -8  -2  -2 398.882 19.0192   5
   8  -2   2 410.448 17.7366   5
  -8   2  -2 379.311 19.8556   1
   8   2   2 388.523 20.4516   5
  -8   2  -2 409.771 20.6896   5
  -8   2  -2 426.714 19.0691   4
  -8   2  -2 378.779 21.0229   3
   8   2   2 397.435 21.8031   1
   8   2   2 370.029 24.4646   2
   8   2   2 377.151 20.2839   4
   9  -2   2 1104.37 36.0079   4
  -9  -2  -2 1060.29 41.2262   1
  -9  -2  -2 1015.52 36.2369   5
   9  -2   2 1087.05 38.0684   1
   9  -2   2 1088.90 33.8147   2
   9  -2   2 1011.52 33.3836   5
   9   2   2 1031.53 40.0067   1
   9   2   2 1023.76 43.8839   2
  -9   2  -2 1095.70 35.2234   4
   9   2   2 1027.10 38.2556   4
  -9   2  -2 1064.68 38.3952   5
  -9   2  -2 1065.84 38.5763   1
  10  -2   2 51.3904 8.91111   2
  10  -2   2 49.0531 8.91472   4
 -10  -2  -2 48.5893 9.78891   5
 -10  -2  -2 55.0500 10.8934   1
  10  -2   2 49.8729 8.54154   1
  10  -2   2 58.6352 9.82972   5
 -10   2  -2 72.9926 11.1889   1
  10   2   2 46.5644 10.8699   4
 -10   2  -2 54.1298 8.50285   4
  10   2   2 56.7805 11.4321   1
 -10   2  -2 74.0167 10.7021   5
  10   2   2 67.8195 12.8824   2
  11  -2   2 267.663 16.8127   2
 -11  -2  -2 283.601 18.4375   5
  11  -2   2 284.651 18.4080   4
 -11  -2  -2 262.622 23.7404   1
  11  -2   2 236.548 18.0946   1
  11  -2   2 248.736 16.2035   5
  11   2   2 269.404 21.8811   1
 -11   2  -2 289.931 20.7126   1
 -11   2  -2 270.862 20.2197   5
 -11   2  -2 271.572 16.5009   4
  11   2   2 306.158 24.6332   2
  12  -2   2 437.281 24.4771   4
  12  -2   2 364.728 25.1552   5
  12  -2   2 437.230 22.5728   2
 -12  -2  -2 460.502 24.7650   5
  12  -2   2 422.067 24.8063   1
 -12   2  -2 417.807 26.5929   1
 -12   2  -2 425.229 20.9247   4
  12   2   2 436.040 28.3130   1
  12   2   2 421.740 30.4659   2
 -12   2  -2 477.337 27.2306   5
  13  -2   2 52.9536 11.9633   1
 -13  -2  -2 65.4826 17.1838   1
  13  -2   2 56.4484 11.2319   2
 -13  -2  -2 66.1263 14.5448   3
 -13  -2  -2 72.0245 12.2696   5
 -13   2  -2 51.3933 9.78055   4
  13   2   2 50.5129 14.7789   1
  13   2   2 66.4144 16.6553   2
  13   2   2 80.6561 15.9966   5
 -13   2  -2 74.1014 13.7109   1
 -13   2  -2 46.5266 12.5692   5
  14  -2   2 -1.4471 11.0100   1
 -14  -2  -2 -1.7579 12.0219   5
 -14  -2  -2 22.0257 15.9849   1
  14  -2   2 33.9084 12.4977   2
 -14  -2  -2 19.8793 11.8840   3
  14  -2   2 28.6310 9.46880   5
 -14   2  -2 11.5719 14.4853   1
 -14   2  -2 -3.6011 8.62155   4
  14   2   2 1.39660 15.0537   1
  14   2   2 39.1534 15.0025   5
  14   2   2 13.5326 13.7985   2
  14  -3  -2 -1.3745 10.3019   1
 -14  -3   2 24.7855 13.6760   3
 -14  -3   2 -8.4526 16.6160   1
 -14   3   2 17.9678 11.6947   5
  14   3  -2 7.54330 13.6399   2
 -14   3   2 0.51961 11.6145   1
  14   3  -2 7.24024 13.3250   5
  14   3  -2 -6.8453 14.8513   1
 -13  -3   2 5.42709 8.56113   5
  13  -3  -2 -9.3316 7.90151   1
 -13  -3   2 1.64454 10.3488   3
 -13   3   2 -10.266 9.58712   1
 -13   3   2 -2.4758 3.82626   4
  13   3  -2 10.7566 14.1287   2
  13   3  -2 6.03565 9.29069   5
  13   3  -2 -0.4512 14.6880   1
 -13   3   2 3.18724 9.25530   5
  12  -3  -2 -0.0059 6.76697   1
 -12  -3   2 16.2706 10.4087   1
 -12  -3   2 -5.4195 5.70592   5
 -12  -3   2 -2.8931 6.95300   3
 -12   3   2 -3.2116 7.66205   1
 -12   3   2 0.68379 3.95125   4
 -12   3   2 8.76442 6.80265   5
  12   3  -2 10.6567 10.0972   5
  12   3  -2 -0.8274 12.0794   2
  12   3  -2 -0.4504 10.1242   1
  11  -3  -2 70.9116 10.6411   1
 -11  -3   2 70.3555 10.7062   5
 -11  -3   2 57.4999 12.2953   1
 -11  -3   2 100.835 15.2691   3
 -11   3   2 65.9582 10.9176   5
  11   3  -2 83.8778 13.7383   5
 -11   3   2 82.8019 7.58975   4
  11   3  -2 56.6318 13.8827   1
 -11   3   2 91.7415 12.3632   1
  11   3  -2 61.1821 14.2837   2
  10  -3  -2 -0.0374 3.77879   1
 -10  -3   2 5.07113 6.96039   1
 -10  -3   2 -7.4416 6.16808   3
 -10  -3   2 -8.0882 4.28547   5
  10   3  -2 2.75239 6.73555   5
  10   3  -2 7.78253 7.67341   1
  10   3  -2 15.6278 9.34291   2
 -10   3   2 -0.2416 4.85680   5
 -10   3   2 11.0855 4.30673   4
  10   3  -2 0.35487 9.87372   4
 -10   3   2 2.44453 5.32196   1
  -9  -3   2 34.9507 8.84801   1
   9  -3  -2 50.9039 7.72338   1
  -9  -3   2 53.5971 8.73526   5
  -9  -3   2 73.0608 11.5968   3
   9   3  -2 40.4305 10.3944   4
   9   3  -2 41.2806 8.67849   5
  -9   3   2 46.1307 8.81801   3
  -9   3   2 54.2359 7.05745   4
   9   3  -2 53.0399 10.2964   1
  -9   3   2 59.2786 8.93261   1
   9   3  -2 36.8391 10.7212   2
  -9   3   2 71.3731 9.58444   5
  -8  -3   2 30.8685 7.71895   3
  -8  -3   2 36.3324 8.32625   1
  -8  -3   2 45.1989 7.54037   5
  -8  -3   2 32.5190 10.0843   2
   8   3  -2 35.8174 9.44835   2
   8   3  -2 40.1410 8.64917   1
   8   3  -2 41.9750 8.64791   5
  -8   3   2 47.1449 7.06150   4
  -8   3   2 44.8669 9.06522   3
  -8   3   2 39.0985 7.00218   5
  -8   3   2 43.1864 6.84006   1
   8   3  -2 43.6399 8.12648   5
   8   3  -2 48.1572 8.79756   4
  -7  -3   2 855.107 29.4157   5
  -7  -3   2 790.340 35.6561   2
  -7  -3   2 801.528 32.6439   1
  -7  -3   2 818.931 31.4706   3
   7   3  -2 863.962 33.2506   5
  -7   3   2 877.898 28.2776   5
   7   3  -2 871.876 38.5789   2
   7   3  -2 859.225 33.7761   1
   7   3  -2 780.859 29.6131   5
  -7   3   2 839.052 27.0050   1
  -7   3   2 833.675 29.9457   3
  -7   3   2 798.816 26.9176   4
  -6  -3   2 53.4612 6.52314   5
  -6  -3   2 43.5148 10.1574   2
  -6  -3   2 55.1038 8.61003   1
  -6  -3   2 51.4858 7.27015   3
   6   3  -2 59.0795 9.38612   5
  -6   3   2 44.3994 5.59115   1
  -6   3   2 57.1691 6.46822   5
   6   3  -2 63.1895 9.28661   1
  -6   3   2 53.6809 6.85739   4
   6   3  -2 54.4157 8.94549   5
   6   3  -2 54.5576 10.1289   2
  -6   3   2 49.4400 7.44360   3
  -5  -3   2 5.06331 2.91879   3
  -5  -3   2 5.71979 3.94929   1
  -5  -3   2 1.99181 2.66925   5
  -5  -3   2 6.56795 5.51122   2
   5   3  -2 6.45915 4.24424   1
  -5   3   2 1.24937 2.61269   5
  -5   3   2 -0.4265 2.40715   1
   5   3  -2 7.49120 5.91443   2
  -5   3   2 3.20228 2.42564   3
   5   3  -2 5.89404 4.19759   5
  -5   3   2 2.19097 2.22238   1
   5   3  -2 -1.2262 3.55876   3
   5   3  -2 3.37636 4.00125   5
  -4  -3   2 4.91303 2.94338   5
   4  -3  -2 6.80339 2.05671   2
  -4  -3   2 22.9683 7.40296   2
  -4  -3   2 7.29287 3.71396   1
   4   3  -2 8.60497 4.04830   1
   4   3  -2 2.83165 4.09161   3
   4   3  -2 14.7371 5.95370   2
   4   3  -2 4.06571 3.85505   5
  -4   3   2 9.95014 2.82550   1
  -4   3   2 9.91155 2.78915   1
   4   3  -2 4.58724 3.99078   5
  -4   3   2 4.89298 3.06945   5
  -3  -3   2 35.1711 5.87844   1
  -3  -3   2 28.0921 4.12814   5
  -3  -3   2 26.7312 4.64975   3
  -3  -3   2 28.8207 6.55234   2
   3  -3  -2 25.5860 3.80440   2
   3   3  -2 21.3270 5.16354   5
   3   3  -2 27.5297 5.49744   1
   3   3  -2 21.5614 5.13434   3
  -3   3   2 32.1800 4.29601   1
   3   3  -2 31.1138 5.26434   5
  -3   3   2 26.2307 4.36108   5
  -3   3   2 32.0363 4.43255   1
   3   3  -2 30.3550 6.96680   2
  -3   3   2 29.5072 4.60280   2
  -3   3   2 25.8495 3.83370   3
  -2  -3   2 12.8461 3.18322   3
   2  -3  -2 13.1870 3.51592   2
  -2  -3   2 14.5216 5.54187   2
   2  -3  -2 15.5634 3.03248   1
  -2   3   2 13.9182 2.83467   3
  -2   3   2 16.4258 4.23087   2
  -2   3   2 15.2983 3.40509   5
   2   3  -2 20.9891 6.20042   2
  -2   3   2 12.1489 3.16094   1
   2   3  -2 13.9179 3.97685   1
   2   3  -2 13.3682 3.64455   5
   2   3  -2 19.1766 4.41151   3
   2   3  -2 20.4395 4.52059   5
   1  -3  -2 4.75535 2.27003   1
   1  -3  -2 0.29952 3.10654   2
  -1  -3   2 3.79407 3.68601   5
  -1  -3   2 12.2206 3.01465   3
  -1  -3   2 8.38894 4.28849   2
   1  -3  -2 5.46443 1.87747   3
  -1  -3   2 9.97786 3.65256   1
   1   3  -2 3.15869 3.45674   2
   1   3  -2 4.58622 3.07755   3
  -1   3   2 8.68187 2.94812   1
   1   3  -2 7.43021 3.35871   1
  -1   3   2 13.0648 3.19657   5
   1   3  -2 0.51071 2.74247   5
  -1   3   2 8.17631 2.41185   5
  -1   3   2 0.42508 2.99448   2
  -1   3   2 4.42565 1.89571   3
   1   3  -2 11.0933 3.95781   5
   0  -3   2 708.098 24.0290   1
   0  -3  -2 708.836 24.7044   2
   0  -3  -2 705.139 19.1865   3
   0  -3  -2 703.367 22.9806   1
   0  -3   2 676.242 23.2196   5
   0  -3   2 684.442 26.1475   2
   0  -3   2 673.913 22.3422   3
   0   3   2 666.844 23.2666   1
   0   3  -2 660.249 22.5763   3
   0   3  -2 703.177 22.0270   5
   0   3  -2 705.368 24.7350   1
   0   3   2 745.821 26.5540   2
   0   3  -2 676.587 24.3957   5
   0   3   2 686.911 19.7952   3
   0   3   2 699.195 23.0643   5
   0   3   2 705.548 22.6870   5
  -1  -3  -2 478.316 14.6414   3
   1  -3   2 484.175 18.1579   5
   1  -3   2 485.876 18.7874   1
  -1  -3  -2 501.766 18.8290   1
   1  -3   2 501.377 18.2855   3
  -1  -3  -2 473.533 20.2046   2
  -1   3  -2 481.959 17.9989   3
   1   3   2 486.406 16.8589   5
  -1   3  -2 489.719 19.4995   5
   1   3   2 470.878 18.8958   1
   1   3   2 517.488 22.4395   2
   1   3   2 460.118 15.4948   3
  -1   3  -2 466.428 19.0719   1
  -2  -3  -2 1313.19 33.9716   3
   2  -3   2 1292.40 38.8363   2
  -2  -3  -2 1300.99 41.2189   2
   2  -3   2 1290.43 36.7492   5
   2  -3   2 1320.18 38.6688   3
  -2  -3  -2 1325.49 39.2033   1
  -2  -3  -2 1302.79 33.9015   5
  -2   3  -2 1347.16 38.6293   1
   2   3   2 1271.90 36.1697   5
  -2   3  -2 1302.09 37.2931   3
  -2   3  -2 1337.38 38.7168   1
   2   3   2 1327.50 39.4814   1
  -2   3  -2 1325.07 39.0226   5
   2   3   2 1318.29 43.5376   2
  -3  -3  -2 1182.99 39.8008   2
   3  -3   2 1164.89 33.8499   5
  -3  -3  -2 1140.37 32.5053   3
   3  -3   2 1158.96 36.6158   3
  -3  -3  -2 1203.69 32.5684   5
  -3  -3  -2 1178.46 37.3044   1
   3  -3   2 1154.07 35.2495   2
  -3   3  -2 1174.63 38.4354   4
  -3   3  -2 1217.35 36.6087   5
  -3   3  -2 1220.37 36.0296   1
   3   3   2 1190.13 34.8920   5
   3   3   2 1151.51 37.4204   1
  -3   3  -2 1230.40 36.4109   1
  -3   3  -2 1207.31 35.3643   3
   3   3   2 1166.37 39.1956   4
   3   3   2 1214.11 42.1519   2
  -4  -3  -2 54.4207 9.03320   2
   4  -3   2 54.1448 6.50207   5
   4  -3   2 76.9709 7.62228   2
  -4  -3  -2 62.5931 8.08676   1
  -4  -3  -2 72.3229 6.84285   3
  -4  -3  -2 58.6446 5.85730   5
   4   3   2 77.2170 7.80489   5
   4   3   2 70.5805 9.27000   4
   4   3   2 92.8303 11.0658   2
  -4   3  -2 77.1928 7.93571   1
   4   3   2 72.9572 9.26746   1
  -4   3  -2 71.5306 7.25445   3
  -4   3  -2 70.2967 7.32261   1
  -4   3  -2 63.6936 8.79986   4
  -4   3  -2 74.1960 8.56204   5
   5  -3   2 308.523 13.9554   5
  -5  -3  -2 334.214 15.1242   5
  -5  -3  -2 330.645 22.0093   2
   5  -3   2 344.059 15.0019   2
  -5  -3  -2 329.001 15.7186   3
  -5  -3  -2 340.952 18.4299   1
  -5   3  -2 302.675 16.7172   4
  -5   3  -2 309.155 16.2903   5
   5   3   2 297.142 16.0080   5
   5   3   2 321.625 20.9579   2
   5   3   2 341.681 19.0630   4
   5   3   2 344.424 18.6119   1
  -5   3  -2 342.727 16.7635   1
  -5   3  -2 328.839 16.8053   3
   6  -3   2 346.024 14.8877   5
   6  -3   2 362.818 13.7022   2
  -6  -3  -2 342.501 19.8222   1
  -6  -3  -2 334.994 17.3889   3
  -6  -3  -2 387.579 16.8361   5
  -6  -3  -2 371.829 21.5529   2
   6   3   2 320.743 22.2951   2
  -6   3  -2 340.962 17.9547   3
   6   3   2 364.829 20.2223   1
   6   3   2 337.118 18.8603   5
   6   3   2 333.059 19.4798   4
  -6   3  -2 331.037 18.1543   4
  -6   3  -2 342.217 17.1286   1
  -6   3  -2 348.917 17.7574   1
  -6   3  -2 375.771 19.1074   5
  -7  -3  -2 9.30822 6.04202   1
  -7  -3  -2 14.6602 5.97175   3
   7  -3   2 7.08629 4.08956   5
  -7  -3  -2 11.2751 4.46754   5
   7  -3   2 3.57832 2.88983   2
   7   3   2 2.89243 6.34912   4
   7   3   2 5.65230 7.71361   2
  -7   3  -2 2.79046 4.81281   4
   7   3   2 6.89689 6.95384   1
  -7   3  -2 5.13094 4.48622   5
  -7   3  -2 7.87245 5.17666   1
  -7   3  -2 16.2231 6.78248   3
  -8  -3  -2 119.751 12.0831   3
  -8  -3  -2 113.827 15.3919   1
   8  -3   2 118.314 9.98314   5
  -8  -3  -2 114.756 11.5691   5
   8  -3   2 116.095 8.36146   2
  -8   3  -2 131.331 12.2853   4
   8   3   2 127.689 17.9237   2
  -8   3  -2 129.988 13.5443   5
   8   3   2 125.538 16.7744   1
  -8   3  -2 105.246 12.2134   1
   9  -3   2 89.5421 9.59425   5
  -9  -3  -2 94.0938 11.9891   3
   9  -3   2 82.3639 8.22072   2
  -9  -3  -2 123.018 15.2429   1
  -9  -3  -2 89.7228 10.5194   5
  -9   3  -2 63.4943 9.82575   4
  -9   3  -2 90.1484 12.6598   1
   9   3   2 129.854 15.6727   1
  -9   3  -2 74.2572 10.7498   5
   9   3   2 63.5415 15.1547   2
  10  -3   2 166.810 11.9417   5
 -10  -3  -2 165.801 17.5518   3
 -10  -3  -2 175.549 15.4687   5
 -10  -3  -2 177.827 18.9269   1
  10  -3   2 195.038 11.7908   2
  10   3   2 200.247 18.3401   5
  10   3   2 171.662 19.2996   1
 -10   3  -2 190.788 17.5959   1
 -10   3  -2 165.794 13.9269   4
 -10   3  -2 187.208 17.4835   5
  10   3   2 179.645 21.1691   2
 -11  -3  -2 16.5890 8.46383   5
 -11  -3  -2 19.5118 11.1217   1
  11  -3   2 1.33882 6.49490   5
  11  -3   2 8.35831 5.66136   2
 -11  -3  -2 18.6902 8.65952   3
  11   3   2 -4.1847 9.96434   2
 -11   3  -2 6.20799 8.89533   5
 -11   3  -2 3.01368 6.98997   4
 -11   3  -2 10.3195 8.07071   1
  11   3   2 4.09622 8.26031   5
  11   3   2 19.1390 10.4144   1
  12  -3   2 24.2666 7.89672   2
 -12  -3  -2 23.0316 8.63602   5
 -12  -3  -2 43.8702 14.3080   1
 -12  -3  -2 23.2957 11.4363   3
 -12   3  -2 25.0435 10.1954   1
  12   3   2 34.7251 12.9794   1
  12   3   2 4.44939 12.1451   5
 -12   3  -2 37.5618 9.01039   4
 -12   3  -2 21.8334 9.41957   5
  12   3   2 28.8302 13.2017   2
 -13  -3  -2 65.0130 17.5207   1
  13  -3   2 45.5686 9.12732   2
 -13  -3  -2 44.4591 13.2075   3
 -13  -3  -2 52.3331 11.4831   5
  13   3   2 39.1773 15.5581   5
 -13   3  -2 35.6517 13.7839   5
  13   3   2 27.6179 17.8578   2
 -13   3  -2 28.2066 12.0121   1
  13   3   2 52.1960 17.7621   1
 -13   3  -2 36.6544 8.75718   4
 -13  -4   2 -1.1054 14.7417   1
 -13  -4   2 18.3454 10.5785   3
 -13  -4   2 7.12243 11.6180   5
 -13   4   2 12.8379 5.78723   4
  13   4  -2 -9.4893 16.5102   1
  13   4  -2 27.5736 12.4302   5
 -13   4   2 -1.8780 8.92132   5
  13   4  -2 -14.046 20.2484   2
 -13   4   2 9.05345 12.1051   1
 -12  -4   2 -19.747 14.1157   1
 -12  -4   2 -3.0158 9.76840   3
 -12  -4   2 4.53433 7.28168   5
 -12   4   2 0.74148 8.92112   5
 -12   4   2 3.15243 6.28528   4
  12   4  -2 -12.257 9.26007   5
 -12   4   2 -0.0966 9.35229   1
  12   4  -2 -1.4600 11.9468   2
  12   4  -2 12.4139 13.7776   1
 -11  -4   2 2.79072 7.02049   3
 -11  -4   2 -8.5581 7.25805   5
 -11  -4   2 11.8341 10.2683   1
 -11   4   2 2.42083 7.11057   5
 -11   4   2 1.25993 8.18640   1
  11   4  -2 -6.7695 8.30428   5
  11   4  -2 2.86161 11.5660   2
  11   4  -2 -3.2835 14.2167   1
 -10  -4   2 86.9434 14.6287   3
 -10  -4   2 98.0602 16.6186   1
 -10  -4   2 100.444 13.1390   5
  10   4  -2 78.6405 13.7263   5
 -10   4   2 84.3508 11.9365   1
 -10   4   2 67.2022 11.0324   1
 -10   4   2 80.2862 13.0632   5
 -10   4   2 76.0218 10.8767   4
  10   4  -2 92.0348 14.9707   1
  10   4  -2 73.7139 16.4112   2
  -9  -4   2 7.51684 5.51784   5
  -9  -4   2 10.4368 7.21173   3
  -9  -4   2 16.9973 8.44053   1
  -9   4   2 27.7185 6.75531   5
  -9   4   2 16.2479 6.32656   4
   9   4  -2 3.82820 9.09515   1
  -9   4   2 8.47630 6.12384   1
   9   4  -2 18.5792 10.4594   2
   9   4  -2 22.5192 9.94271   5
  -8  -4   2 413.939 22.4957   3
  -8  -4   2 400.957 24.6720   1
  -8  -4   2 412.626 20.3343   5
  -8   4   2 372.830 18.8915   1
   8   4  -2 383.768 23.7749   5
  -8   4   2 373.175 20.8670   3
   8   4  -2 369.592 24.4035   1
  -8   4   2 409.392 20.1233   4
   8   4  -2 384.969 28.3142   2
  -8   4   2 363.721 18.9873   5
  -7  -4   2 29.0694 7.93635   1
  -7  -4   2 15.5865 6.03970   5
  -7  -4   2 29.4372 6.66582   3
   7   4  -2 11.7072 7.29495   5
   7   4  -2 4.21606 9.42041   2
  -7   4   2 26.9634 6.84671   4
  -7   4   2 26.1740 6.51448   5
  -7   4   2 25.8797 5.88650   1
  -7   4   2 23.0661 6.87198   3
  -6  -4   2 396.216 18.4687   5
  -6  -4   2 421.830 20.6710   3
  -6   4   2 417.746 20.6421   4
  -6   4   2 411.827 18.1898   1
  -6   4   2 453.493 19.7003   5
   6   4  -2 383.316 23.2869   1
  -6   4   2 426.574 18.5645   1
   6   4  -2 412.770 22.8722   5
  -6   4   2 377.849 18.2552   3
   6   4  -2 463.201 29.2161   2
  -5  -4   2 347.490 17.2180   3
  -5  -4   2 357.032 23.2210   2
  -5  -4   2 362.689 16.4065   5
   5  -4  -2 351.356 12.1103   2
   5   4  -2 330.845 20.5437   1
   5   4  -2 347.097 20.2511   5
  -5   4   2 344.345 15.9982   1
   5   4  -2 281.296 17.2853   5
  -5   4   2 345.488 15.8616   3
  -5   4   2 345.545 16.4339   5
   5   4  -2 335.198 19.3493   3
   5   4  -2 349.741 23.6663   2
  -5   4   2 358.460 16.4419   1
  -4  -4   2 96.0153 13.2540   2
  -4  -4   2 108.277 8.98560   5
   4  -4  -2 108.993 7.76831   2
  -4  -4   2 106.529 9.61558   3
  -4  -4   2 91.7767 10.6998   1
  -4   4   2 98.4137 7.99602   3
   4   4  -2 98.7306 10.8109   5
   4   4  -2 102.494 11.3644   5
   4   4  -2 92.4861 13.2221   2
  -4   4   2 103.937 9.05375   1
  -4   4   2 117.653 9.63622   5
   4   4  -2 88.7689 11.2099   3
   4   4  -2 99.2659 11.7682   1
   3  -4  -2 2.55799 3.78484   2
  -3  -4   2 -7.0975 7.20175   2
  -3  -4   2 -1.5585 2.95383   3
  -3  -4   2 5.82041 5.16089   1
   3   4  -2 1.45082 4.48164   3
  -3   4   2 8.81845 3.87644   1
  -3   4   2 6.94942 4.62664   2
   3   4  -2 8.66728 4.61193   5
   3   4  -2 3.57845 6.12302   1
  -3   4   2 7.48946 3.51095   3
  -3   4   2 1.87023 3.80072   5
   3   4  -2 -1.8807 4.01204   5
   3   4  -2 14.3989 7.55473   2
  -2  -4   2 418.777 22.9035   2
   2  -4  -2 437.582 17.5934   1
  -2  -4   2 434.535 17.7990   3
   2  -4  -2 402.840 17.9830   2
  -2  -4   2 421.829 20.5903   1
   2   4  -2 425.388 21.3434   1
  -2   4   2 409.547 15.4650   3
   2   4  -2 426.493 18.6933   5
  -2   4   2 380.914 17.8783   1
   2   4  -2 420.032 18.9874   3
   2   4  -2 427.361 21.0514   5
  -2   4   2 428.393 18.5211   5
   2   4  -2 426.058 23.7574   2
  -2   4   2 413.800 19.7867   2
  -1  -4   2 976.580 36.5775   2
   1  -4  -2 1009.28 28.1380   3
  -1  -4   2 934.561 30.1705   3
   1  -4  -2 920.913 32.3209   2
   1  -4  -2 997.597 30.9045   1
  -1   4   2 987.375 35.7749   2
   1   4  -2 970.414 34.5995   1
   1   4  -2 969.877 31.8652   3
   1   4  -2 1000.26 34.7889   5
  -1   4   2 936.600 31.8392   5
   1   4  -2 936.726 30.6662   5
   1   4  -2 977.420 37.8618   2
  -1   4   2 983.720 28.9741   5
  -1   4   2 936.281 31.8726   1
  -1   4   2 927.830 27.6272   3
   0  -4   2 35.4870 6.60003   1
   0  -4  -2 36.0152 6.24772   1
   0  -4   2 33.0711 8.05463   2
   0  -4  -2 37.3553 4.46373   3
   0  -4   2 26.8198 4.92766   3
   0  -4  -2 42.6516 7.56979   2
   0   4  -2 22.1394 7.40008   1
   0   4   2 36.3643 5.49253   5
   0   4  -2 45.0337 7.53263   5
   0   4   2 43.1934 6.72223   5
   0   4   2 36.7118 6.56534   1
   0   4  -2 37.7179 6.39428   5
   0   4   2 26.9778 6.66782   2
   0   4  -2 33.5780 6.09666   3
   0   4   2 42.6215 5.34645   3
   1  -4   2 6.09029 4.92370   2
   1  -4   2 12.1099 3.71371   3
   1  -4   2 14.1524 4.39691   1
  -1  -4  -2 11.7249 2.97921   3
  -1  -4  -2 12.0212 6.11136   2
  -1  -4  -2 15.4286 4.46823   1
   1   4   2 11.8875 5.46340   1
   1   4   2 14.0754 4.96305   5
  -1   4  -2 23.6494 5.90232   5
   1   4   2 24.2338 5.64888   5
   1   4   2 11.5236 6.35486   2
  -1   4  -2 11.8376 4.86544   5
  -1   4  -2 12.3193 5.56854   1
  -1   4  -2 17.2867 4.64778   3
   1   4   2 14.4927 3.86717   3
  -2  -4  -2 6.72037 2.57930   3
  -2  -4  -2 8.33006 4.50370   1
  -2  -4  -2 8.04705 6.71384   2
   2  -4   2 3.39754 5.23976   2
   2  -4   2 11.4910 4.48479   5
   2  -4   2 11.3530 4.34940   3
  -2   4  -2 7.09477 4.29968   5
   2   4   2 11.0760 6.06607   2
   2   4   2 13.9374 5.06837   5
   2   4   2 11.1090 4.77060   1
   2   4   2 13.7432 5.57319   5
  -2   4  -2 4.44698 4.37525   3
  -2   4  -2 15.4606 5.41033   1
  -3  -4  -2 41.2930 7.61590   1
   3  -4   2 48.5502 8.22705   2
  -3  -4  -2 54.1147 11.3247   2
   3  -4   2 43.6927 7.91477   3
   3  -4   2 44.8076 6.54292   5
  -3  -4  -2 43.8435 5.52672   3
  -3   4  -2 54.7615 9.31566   4
  -3   4  -2 45.5411 7.30445   1
  -3   4  -2 37.6747 7.05563   5
  -3   4  -2 44.2561 7.07004   1
  -3   4  -2 35.6331 6.94434   3
   3   4   2 64.6057 9.73163   5
   3   4   2 31.4145 9.56993   2
   3   4   2 51.9741 8.98516   1
  -4  -4  -2 -0.3021 2.40355   5
  -4  -4  -2 0.14953 2.65391   3
  -4  -4  -2 -2.8066 6.12646   2
  -4  -4  -2 0.32376 4.38506   1
   4  -4   2 4.57721 5.53151   2
   4  -4   2 6.05251 4.23784   5
  -4   4  -2 14.0784 6.97920   4
   4   4   2 -8.3075 7.92793   4
  -4   4  -2 3.20549 4.37654   1
  -4   4  -2 11.6430 5.14546   3
   4   4   2 2.14128 4.91832   5
   4   4   2 4.99607 5.94609   5
   4   4   2 10.1675 7.49998   2
   4   4   2 2.90026 4.98398   1
  -4   4  -2 4.38375 4.99200   5
  -4   4  -2 -1.9731 4.54793   1
  -5  -4  -2 -1.8052 3.44156   5
   5  -4   2 -5.4907 5.27054   2
  -5  -4  -2 -4.9976 4.39874   1
  -5  -4  -2 3.30925 3.52481   3
  -5   4  -2 -3.4415 4.15103   5
  -5   4  -2 -2.1311 3.83378   1
  -5   4  -2 -2.8638 3.79777   1
   5   4   2 2.68031 6.62391   1
  -5   4  -2 1.12443 4.29386   3
  -5   4  -2 1.18195 4.72315   4
   5   4   2 -2.7269 4.96140   5
   5   4   2 7.56813 6.67744   2
  -6  -4  -2 235.475 19.4729   1
  -6  -4  -2 273.023 15.6352   3
   6  -4   2 256.220 14.2648   2
  -6  -4  -2 276.813 14.8667   5
   6   4   2 261.905 18.6567   5
  -6   4  -2 272.905 18.7292   4
  -6   4  -2 265.615 16.1559   1
  -6   4  -2 261.613 17.3592   3
   6   4   2 252.536 21.7406   2
  -6   4  -2 282.204 17.8567   1
  -6   4  -2 294.928 18.6861   5
   6   4   2 293.596 20.1597   1
  -7  -4  -2 122.193 10.5684   5
  -7  -4  -2 115.828 11.7363   3
   7  -4   2 123.938 8.37104   5
   7  -4   2 121.399 10.0034   2
   7  -4   2 102.320 7.36555   2
  -7  -4  -2 113.242 16.1406   1
  -7   4  -2 115.190 12.1975   1
   7   4   2 131.764 14.6309   5
   7   4   2 111.800 15.4881   1
  -7   4  -2 100.462 11.9732   1
  -7   4  -2 118.585 12.5925   4
   7   4   2 119.492 16.6544   2
  -7   4  -2 120.076 12.8764   5
   8  -4   2 161.318 8.75645   2
  -8  -4  -2 153.741 17.0338   1
  -8  -4  -2 168.289 12.9801   5
   8  -4   2 161.544 10.4388   2
   8  -4   2 155.690 8.20787   5
  -8  -4  -2 181.373 15.3163   3
  -8   4  -2 148.706 14.3806   1
   8   4   2 140.148 19.4952   2
  -8   4  -2 189.313 16.6262   4
   8   4   2 174.030 17.2976   5
  -8   4  -2 164.167 17.9727   5
   8   4   2 178.291 18.8013   1
  -9  -4  -2 14.5405 9.45500   1
   9  -4   2 17.8052 4.96380   2
   9  -4   2 24.4989 4.22464   2
  -9  -4  -2 7.64202 5.70405   5
  -9  -4  -2 19.0086 8.39640   3
   9   4   2 9.30120 12.8667   1
  -9   4  -2 -4.1435 7.91646   1
   9   4   2 19.0604 11.0232   2
   9   4   2 19.8731 11.1832   5
  -9   4  -2 16.1530 7.53053   4
  -9   4  -2 9.39893 8.04383   1
  -9   4  -2 12.7491 7.64410   5
 -10  -4  -2 19.0926 8.64666   5
 -10  -4  -2 44.9732 15.3128   1
  10   4   2 46.1009 16.3687   1
  10   4   2 20.3699 10.4607   5
  10   4   2 38.2558 14.3188   2
 -10   4  -2 32.7597 11.3215   5
 -10   4  -2 51.8887 9.91790   4
 -10   4  -2 37.1107 10.8381   1
 -11  -4  -2 222.793 17.5929   5
 -11  -4  -2 215.541 21.5596   3
 -11  -4  -2 194.647 24.9309   1
 -11   4  -2 202.446 21.3090   1
 -11   4  -2 164.100 17.1193   4
  11   4   2 225.484 22.6913   5
 -11   4  -2 192.122 21.3800   5
  11   4   2 169.666 24.7933   2
 -12  -4  -2 44.3476 11.7684   3
 -12  -4  -2 72.6684 12.7313   5
  12   4   2 24.4335 16.9512   2
 -12   4  -2 63.6143 15.2812   5
 -12   4  -2 55.8041 12.8854   1
 -12   4  -2 80.4660 13.1365   4
  12   4   2 50.3351 18.1419   5
 -11  -5   2 9.61634 7.92474   5
 -11  -5   2 4.09884 9.85353   3
  11   5  -2 3.51395 14.3683   2
 -11   5   2 -1.9959 11.5746   1
 -11   5   2 -3.1103 8.94603   4
 -11   5   2 7.22798 11.0572   5
 -10  -5   2 10.0043 9.16901   3
 -10  -5   2 -7.0968 11.4542   1
 -10  -5   2 -1.2865 6.54938   5
  10   5  -2 7.13326 10.7191   5
 -10   5   2 0.46084 9.28498   4
 -10   5   2 -2.4234 8.51740   1
  10   5  -2 1.38049 12.8877   2
 -10   5   2 -3.7706 9.32921   5
  -9  -5   2 15.8893 8.31405   5
  -9  -5   2 24.3268 8.06002   3
  -9  -5   2 30.3577 11.1892   1
  -9   5   2 13.1675 8.30518   1
  -9   5   2 13.7458 8.74857   4
   9   5  -2 24.5951 10.4872   5
   9   5  -2 37.2652 13.9152   2
   9   5  -2 45.2628 13.6544   1
  -9   5   2 -3.3096 8.63010   5
  -8  -5   2 220.068 21.2012   1
  -8  -5   2 206.225 15.7916   5
  -8  -5   2 220.788 17.2664   3
  -8   5   2 212.465 18.3193   4
   8   5  -2 205.718 21.4681   5
  -8   5   2 210.277 16.4057   1
   8   5  -2 191.935 23.7178   2
   8   5  -2 202.413 22.7344   1
  -8   5   2 174.013 16.2875   5
  -7  -5   2 6.41407 6.00100   5
  -7  -5   2 4.84820 5.08888   3
  -7  -5   2 -2.4193 8.09696   1
  -7   5   2 0.46193 7.23689   1
  -7   5   2 7.12085 5.96904   1
  -7   5   2 -0.6234 6.79167   5
  -7   5   2 3.07593 7.12555   3
   7   5  -2 -6.5118 8.99790   1
  -7   5   2 -1.6154 5.96636   4
   7   5  -2 8.59937 8.19767   5
   7   5  -2 2.37324 9.80781   2
  -6  -5   2 1.87868 5.23426   3
   6  -5  -2 3.29500 2.61194   2
  -6  -5   2 -0.4131 5.27620   5
  -6  -5   2 5.13578 8.43692   1
   6   5  -2 -3.4004 7.06993   5
  -6   5   2 -1.0013 6.37046   3
   6   5  -2 -16.966 7.99893   1
  -6   5   2 -12.353 5.65198   5
  -6   5   2 3.37672 7.82062   4
  -6   5   2 -2.2539 5.40625   1
   6   5  -2 -0.5030 8.38398   2
   5  -5  -2 3.08239 4.49154   2
  -5  -5   2 -9.5812 6.01934   1
  -5  -5   2 -2.1945 4.36604   3
   5   5  -2 -1.6714 9.89080   2
   5   5  -2 3.94824 7.93222   1
  -5   5   2 0.82766 5.18083   3
   5   5  -2 -3.1755 8.40766   3
  -5   5   2 3.39609 5.01582   5
  -5   5   2 2.39361 5.08234   1
   5   5  -2 -1.6061 7.97317   5
  -4  -5   2 298.790 20.8520   1
  -4  -5   2 280.960 15.9901   3
   4  -5  -2 324.130 15.7490   2
  -4   5   2 300.480 18.3351   5
   4   5  -2 257.421 19.5677   3
   4   5  -2 320.385 22.0811   5
  -4   5   2 312.063 15.8005   3
   4   5  -2 250.112 23.8345   2
  -4   5   2 291.855 16.1238   1
   4   5  -2 302.737 23.4469   1
  -3  -5   2 43.2476 7.01201   3
  -3  -5   2 34.8115 8.34399   1
   3  -5  -2 21.8166 6.54995   2
   3   5  -2 43.5661 9.56250   3
   3   5  -2 58.1614 10.7622   1
   3   5  -2 41.1818 10.0319   2
  -3   5   2 25.6790 7.37201   5
  -3   5   2 22.5190 7.40501   5
  -3   5   2 45.5930 7.08715   3
   2  -5  -2 -4.1369 5.79985   2
  -2  -5   2 1.25431 3.66548   3
   2  -5  -2 5.48693 4.48498   1
  -2  -5   2 -3.8495 5.93247   1
  -2  -5   2 -16.583 9.39928   2
  -2   5   2 7.80963 4.85976   3
   2   5  -2 -2.8862 7.70732   1
  -2   5   2 4.18081 6.12345   5
  -2   5   2 4.00839 5.54256   1
   2   5  -2 -2.8686 6.63152   2
   2   5  -2 2.53131 6.44897   3
  -2   5   2 0.24617 7.33978   2
   2   5  -2 -3.5768 5.37838   5
   1  -5  -2 79.5691 7.90767   3
   1  -5  -2 81.4833 8.97167   1
  -1  -5   2 66.8268 10.0872   1
   1  -5  -2 94.4724 12.5364   2
  -1  -5   2 88.8000 14.8031   2
  -1  -5   2 89.3130 9.17306   3
  -1   5   2 77.9000 8.86159   3
   1   5  -2 98.0726 11.8442   5
  -1   5   2 93.3406 13.0323   2
   1   5  -2 82.7838 10.4887   3
  -1   5   2 96.7741 11.9189   5
  -1   5   2 95.8167 12.3156   1
  -1   5   2 79.2787 11.6154   5
   1   5  -2 80.1016 13.4388   1
   0  -5  -2 915.832 41.6224   2
   0  -5   2 977.384 36.1896   1
   0  -5  -2 1069.49 30.2312   3
   0  -5   2 1011.17 33.8236   3
   0  -5  -2 971.284 34.3722   1
   0   5   2 1153.06 42.8176   2
   0   5   2 937.643 36.0544   1
   0   5  -2 1004.55 37.9492   5
   0   5   2 1008.11 33.7257   5
   0   5   2 947.376 30.8454   3
   0   5  -2 956.947 37.7731   1
   0   5  -2 984.307 34.8520   3
   0   5   2 1026.46 37.3580   5
   1  -5   2 1.52278 4.59089   3
  -1  -5  -2 5.47437 7.31685   2
  -1  -5  -2 -0.6537 5.15588   1
   1  -5   2 8.46799 4.94831   1
  -1  -5  -2 8.41855 3.37902   3
   1  -5   2 -11.174 8.06372   2
  -1   5  -2 -1.6575 4.79272   3
   1   5   2 8.52736 5.63881   5
   1   5   2 5.05084 5.78142   1
  -1   5  -2 0.45355 5.33252   5
  -1   5  -2 5.28143 5.78706   1
   1   5   2 7.99729 5.61542   5
   1   5   2 4.57918 4.97080   3
   1   5   2 13.0042 9.13603   2
   2  -5   2 294.643 20.2029   2
  -2  -5  -2 327.207 18.9678   1
  -2  -5  -2 347.033 14.3686   3
  -2  -5  -2 318.093 26.3479   2
   2  -5   2 342.015 18.7960   3
   2   5   2 358.895 21.9915   1
   2   5   2 357.040 21.0622   5
  -2   5  -2 344.383 20.1799   1
  -2   5  -2 337.320 20.1926   5
   2   5   2 353.649 24.7396   2
  -2   5  -2 376.095 19.6623   3
  -2   5  -2 344.998 19.5203   1
   3  -5   2 0.28573 7.27231   2
   3  -5   2 -3.2815 5.13916   3
  -3  -5  -2 0.66957 3.38306   3
  -3  -5  -2 -2.9303 6.57570   1
   3   5   2 12.4839 8.49335   2
  -3   5  -2 -4.5436 6.72626   1
  -3   5  -2 1.15956 5.36009   5
   3   5   2 6.42557 6.14445   5
  -3   5  -2 6.78480 6.67005   3
  -3   5  -2 12.2108 6.74792   1
  -3   5  -2 13.5997 7.15073   4
   3   5   2 9.48273 8.70593   1
  -4  -5  -2 5.72369 7.73686   1
   4  -5   2 26.6055 8.75282   2
  -4  -5  -2 15.5052 4.38447   3
   4   5   2 19.9028 9.24960   1
  -4   5  -2 17.8323 8.05036   5
   4   5   2 18.0362 8.23419   5
  -4   5  -2 13.6253 7.44031   4
  -4   5  -2 4.81909 6.89808   3
  -4   5  -2 5.58133 5.79835   1
  -5  -5  -2 21.0679 9.33816   1
   5  -5   2 34.1937 8.87748   2
  -5  -5  -2 22.7916 5.89460   3
   5   5   2 -1.1181 10.8614   2
  -5   5  -2 28.3925 8.59264   1
   5   5   2 21.6941 9.65895   1
  -5   5  -2 28.0642 10.5511   5
  -5   5  -2 27.5979 9.99211   4
   5   5   2 24.6486 8.51404   5
  -6  -5  -2 166.349 13.2442   3
  -6  -5  -2 185.538 12.7570   5
   6  -5   2 180.354 13.7970   2
  -6  -5  -2 154.856 17.4622   1
   6   5   2 158.132 21.8038   2
  -6   5  -2 165.760 16.6990   1
  -6   5  -2 196.669 16.2757   1
   6   5   2 156.065 17.2133   5
  -6   5  -2 182.648 17.6850   4
  -6   5  -2 222.044 17.9895   5
  -7  -5  -2 12.3671 7.43785   3
   7  -5   2 25.5069 7.25597   2
  -7  -5  -2 27.0847 6.34836   5
   7  -5   2 25.6841 5.41018   2
   7   5   2 22.2951 9.11860   5
  -7   5  -2 16.7719 9.93562   4
   7   5   2 36.7344 13.7647   2
  -7   5  -2 32.5659 10.1739   1
  -7   5  -2 18.1832 8.55646   5
  -7   5  -2 39.7553 9.29007   1
  -8  -5  -2 15.5159 7.96012   3
  -8  -5  -2 5.89738 10.2082   1
   8  -5   2 8.94577 3.69501   2
   8  -5   2 15.2847 5.05136   2
  -8  -5  -2 4.90809 7.30745   5
   8   5   2 -1.2347 11.2266   5
  -8   5  -2 -2.7660 9.36877   1
  -8   5  -2 16.4629 9.88221   5
   8   5   2 36.9314 14.8961   1
   8   5   2 20.1178 13.4942   2
  -8   5  -2 13.0737 9.95177   4
  -9  -5  -2 46.1384 9.77445   5
  -9  -5  -2 20.3633 15.2041   1
  -9  -5  -2 28.4463 8.94799   3
   9   5   2 42.2431 12.3230   5
  -9   5  -2 34.1098 11.3195   4
  -9   5  -2 47.5299 13.0645   1
   9   5   2 10.7243 16.9527   2
   9   5   2 42.6643 18.0773   1
  -9   5  -2 21.0915 9.70926   5
 -10  -5  -2 163.547 15.2342   5
 -10  -5  -2 149.857 18.1701   3
 -10  -5  -2 123.391 23.2600   1
 -10   5  -2 156.019 23.3396   4
  10   5   2 176.160 22.3023   5
  10   5   2 130.551 23.6683   2
  10   5   2 148.090 25.2558   1
 -10   5  -2 168.743 22.1753   5
 -10   5  -2 180.547 22.0204   1
  -9  -6   2 318.274 20.5137   5
  -9  -6   2 282.590 22.5585   3
   9   6  -2 323.349 39.2721   2
  -9   6   2 349.955 26.2979   5
  -9   6   2 337.377 27.9801   4
  -8  -6   2 33.3119 10.0882   3
   8   6  -2 33.2109 13.0983   5
  -8   6   2 41.0799 12.1459   5
  -8   6   2 49.9678 13.2547   4
  -8   6   2 39.7297 11.5138   1
  -7  -6   2 5.06913 8.17508   3
  -7  -6   2 6.34053 11.0028   1
   7   6  -2 14.7289 17.2868   2
  -7   6   2 4.07996 8.97929   4
   7   6  -2 -4.7060 14.3194   1
  -7   6   2 4.13219 9.94240   5
  -7   6   2 -2.4262 8.89760   1
   7   6  -2 -0.2663 10.3404   5
  -6  -6   2 -1.0974 11.7140   1
   6  -6  -2 7.34478 4.72307   2
  -6  -6   2 6.06528 6.54599   3
  -6   6   2 8.75550 10.5576   4
   6   6  -2 0.39965 10.9595   5
   6   6  -2 20.5809 13.5863   1
  -6   6   2 -2.9242 8.80534   5
  -6   6   2 13.4281 8.24857   1
  -6   6   2 1.06879 10.1052   3
   6   6  -2 -0.8192 12.7844   2
   5  -6  -2 -3.2018 6.72879   2
  -5  -6   2 -6.7703 10.4822   1
  -5  -6   2 7.11123 6.12262   3
  -5   6   2 3.07360 9.31773   5
   5   6  -2 5.52816 14.2591   2
   5   6  -2 3.51275 12.3261   1
   5   6  -2 6.37400 8.78340   5
  -5   6   2 16.7174 10.8749   3
  -5   6   2 18.4824 8.34263   1
  -4  -6   2 -7.9937 7.96858   1
  -4  -6   2 2.53671 6.28399   3
   4  -6  -2 -0.0086 8.63431   2
   4   6  -2 -11.630 10.2502   5
  -4   6   2 -3.8129 8.13060   5
   4   6  -2 -4.6868 10.6429   1
  -4   6   2 -4.1657 7.15311   1
  -4   6   2 13.8857 7.39215   3
   4   6  -2 -2.3787 10.7108   2
   4   6  -2 9.11144 11.6490   3
  -3  -6   2 8.80146 10.1885   1
   3  -6  -2 6.26794 9.61830   2
  -3  -6   2 25.0027 6.74195   3
   3   6  -2 14.5762 13.1161   1
  -3   6   2 20.5659 9.73590   5
   3   6  -2 9.51274 11.4330   3
   3   6  -2 13.1643 9.09534   5
   3   6  -2 24.8049 14.2022   2
  -3   6   2 13.1634 7.95870   3
  -3   6   2 12.0272 8.05091   1
  -2  -6   2 4.01019 7.31628   1
  -2  -6   2 -2.9349 5.09495   3
   2  -6  -2 -2.2471 9.19287   2
   2   6  -2 4.75361 10.0121   3
  -2   6   2 5.48586 8.77110   5
   2   6  -2 -8.6459 11.5502   1
   2   6  -2 1.60590 7.74949   5
  -2   6   2 2.71175 7.28962   3
   1  -6  -2 425.790 25.6676   2
  -1  -6   2 437.819 21.2332   3
  -1  -6   2 411.230 25.1050   1
  -1   6   2 386.811 23.8507   5
   1   6  -2 386.483 24.6078   5
  -1   6   2 396.310 20.2333   3
  -1   6   2 374.905 26.1362   2
   1   6  -2 324.801 27.8501   1
   1   6  -2 394.260 24.4103   3
   0  -6  -2 -0.2969 5.74921   1
   0  -6   2 5.68896 5.71753   3
   0  -6   2 0.91408 8.07980   1
   0   6  -2 -9.0714 9.38168   3
   0   6   2 1.56517 11.1255   2
   0   6   2 -4.7836 8.81433   5
   0   6  -2 3.70437 7.34186   5
   0   6   2 3.41458 8.08850   1
   0   6  -2 -0.7956 10.7251   1
   0   6   2 3.37000 6.81530   3
  -1  -6  -2 33.2722 9.25656   1
   1  -6   2 47.6584 9.09663   3
  -1   6  -2 45.9113 12.8704   1
   1   6   2 36.7795 10.2775   1
   1   6   2 43.2572 9.22701   3
   1   6   2 57.0823 13.2359   5
  -1   6  -2 41.4337 11.5496   5
  -1   6  -2 53.1712 11.4492   3
   2  -6   2 52.4185 13.6003   2
  -2  -6  -2 33.7037 9.10500   1
  -2  -6  -2 45.1214 7.60711   3
   2  -6   2 72.3242 11.8704   3
   2   6   2 50.0863 10.9524   5
  -2   6  -2 52.1290 11.4617   1
   2   6   2 67.1696 14.9560   2
  -2   6  -2 34.9730 9.53028   1
   2   6   2 71.8907 13.9919   1
  -2   6  -2 66.9706 12.6565   5
   3  -6   2 380.957 27.2169   2
  -3  -6  -2 374.869 16.8988   3
  -3   6  -2 360.820 25.4565   5
  -3   6  -2 363.379 22.6877   1
   3   6   2 399.554 30.4166   2
   3   6   2 336.606 29.6108   1
   3   6   2 425.988 26.8527   5
  -3   6  -2 351.932 27.1436   4
  -4  -6  -2 6.95162 4.91620   3
   4  -6   2 12.8810 11.7022   2
  -4   6  -2 0.16907 11.5035   4
  -4   6  -2 1.44288 8.33328   5
  -4   6  -2 1.09460 9.29037   1
   4   6   2 19.3607 9.51000   5
   4   6   2 -1.2188 14.1524   2
   5  -6   2 98.7906 15.9973   2
  -5  -6  -2 62.9938 9.76495   3
   5   6   2 93.2500 18.7458   2
   5   6   2 84.6706 14.3593   5
  -5   6  -2 75.8984 13.3979   5
  -5   6  -2 93.3374 15.7890   4
  -5   6  -2 68.4861 12.9765   1
  -6  -6  -2 28.3072 6.95797   3
   6  -6   2 25.7920 11.0019   2
   6   6   2 27.1352 13.2168   5
  -6   6  -2 34.2397 12.0687   1
  -6   6  -2 8.02753 11.4443   5
   6   6   2 18.3223 16.6937   2
  -6   6  -2 21.0783 11.0439   4
   7  -6   2 8.78504 5.29123   2
  -7  -6  -2 2.34457 7.46040   3
   7   6   2 10.4558 11.3552   5
  -7   6  -2 10.0343 12.8745   5
  -7   6  -2 3.61821 10.8561   4
  -7   6  -2 -0.9831 10.2986   1
  -8  -6  -2 22.8405 9.40882   3
  -8   6  -2 34.6938 14.5303   4
   8   6   2 20.9071 17.3939   2
   8   6   2 36.1479 15.1697   5
  -3  -7   2 -10.039 7.58217   3
  -3   7   2 2.83042 11.1623   1
   3   7  -2 -3.1530 10.8958   5
  -3   7   2 41.7649 13.7020   5
  -2  -7   2 49.2605 10.3546   3
   2   7  -2 70.2890 15.5933   5
  -2   7   2 67.5582 15.8618   5
  -2   7   2 73.3277 12.4884   1
  -1  -7   2 9.60735 8.01182   3
  -1   7   2 14.1513 13.0849   5
   0  -7   2 -0.0765 8.53392   3
   0   7   2 -5.9167 10.3163   5
   0   7   2 -18.341 14.9491   2
   1  -7   2 0.91621 9.68602   3
   1   7   2 3.37305 13.5611   5
   1   7   2 -2.7211 16.0493   2
  -2  -7  -2 51.3700 8.82341   3
  -2   7  -2 61.4483 19.1022   4
   2   7   2 20.7187 18.6058   2
  -3   7  -2 -6.4548 17.8468   4
  16   0  -3 18.8393 10.8432   5
 -16   0   3 -0.8465 8.70529   5
  15   0  -3 3.23954 8.83567   5
  15   0  -3 2.53917 9.44681   1
 -15   0   3 5.31032 7.75765   5
  15   0  -3 23.6767 11.4003   2
  15   0  -3 -4.5843 6.73431   5
 -15   0   3 -0.9170 12.5229   1
  14   0  -3 9.77051 9.41872   2
  14   0  -3 4.68218 8.23112   5
  14   0  -3 9.59171 7.74685   1
 -14   0   3 7.54310 8.76045   1
  14   0  -3 1.97764 6.35764   5
 -14   0   3 -6.0025 9.16965   2
 -14   0   3 5.62076 6.85835   5
  13   0  -3 558.978 22.7501   5
 -13   0   3 549.927 26.5456   5
  13   0  -3 575.825 27.7173   1
  13   0  -3 482.533 27.5144   2
  13   0  -3 545.760 22.8251   5
 -13   0   3 533.469 29.4127   1
 -12   0   3 12.4497 7.30074   1
 -12   0   3 -3.2598 4.65847   5
  12   0  -3 3.19967 5.17628   1
  12   0  -3 -4.6446 4.97698   5
  12   0  -3 -1.8068 3.74482   4
  12   0  -3 -0.9740 6.55795   2
 -12   0   3 0.30878 6.34450   2
 -11   0   3 107.376 11.5022   2
  11   0  -3 124.159 11.5338   1
  11   0  -3 113.372 10.6883   5
 -11   0   3 132.274 11.2259   5
 -11   0   3 118.763 12.2601   1
  11   0  -3 125.215 8.44932   4
  11   0  -3 104.489 9.69491   5
  11   0  -3 113.857 12.6448   2
  10   0  -3 -1.0284 3.23566   1
  10   0  -3 -4.8324 3.69858   5
  10   0  -3 6.26866 3.01213   4
  10   0  -3 7.56243 4.12409   5
  10   0  -3 1.12638 4.74343   2
 -10   0   3 5.42305 4.18939   1
 -10   0   3 3.78960 3.62166   5
 -10   0   3 -7.6429 4.32724   2
   9   0  -3 662.934 22.3025   5
   9   0  -3 737.173 23.4186   5
  -9   0   3 756.452 27.6174   1
   9   0  -3 656.529 20.4020   4
   9   0  -3 689.470 27.1849   2
  -9   0   3 707.856 25.2246   5
  -9   0   3 644.883 24.9247   2
  -8   0   3 0.02511 3.09240   2
   8   0  -3 -0.7329 2.30168   5
  -8   0   3 -2.7880 3.20272   1
   8   0  -3 1.48652 3.41914   2
  -8   0   3 -6.1250 2.60361   5
   8   0  -3 -0.6392 1.69368   4
   8   0  -3 0.09140 2.70568   5
  -7   0   3 1383.92 37.9275   5
   7   0  -3 1403.33 33.9684   4
   7   0  -3 1403.69 36.2644   5
   7   0  -3 1397.02 40.3597   2
  -7   0   3 1289.41 38.5744   2
  -7   0   3 1422.39 39.7779   1
   7   0  -3 1327.62 35.5230   5
   6   0  -3 -0.0176 2.39669   1
   6   0  -3 -0.8390 2.30880   2
   6   0  -3 -0.1760 1.57569   5
  -6   0   3 -1.0966 1.88440   5
   6   0  -3 -0.9824 1.04662   4
  -6   0   3 -1.6831 2.27495   2
   6   0  -3 4.40014 1.82738   5
  -6   0   3 0.33046 1.66171   1
  -5   0   3 818.025 24.3041   1
   5   0  -3 855.067 21.8229   5
   5   0  -3 838.836 22.0257   5
  -5   0   3 838.195 25.1292   2
   5   0  -3 819.279 24.1433   1
   5   0  -3 833.533 20.6587   4
  -5   0   3 848.347 23.2858   5
   5   0  -3 854.973 25.5904   2
   4   0  -3 2.25399 1.75957   2
   4   0  -3 -0.9413 1.13449   1
  -4   0   3 -0.1327 0.98433   5
   4   0  -3 0.59302 0.80484   5
  -4   0   3 6.99100 2.45756   2
   4   0  -3 1.11245 0.87268   5
  -4   0   3 -0.1696 1.00030   5
  -4   0   3 -0.6212 1.21537   1
  -3   0   3 11.8210 2.28542   2
   3   0  -3 9.76549 0.92604   5
  -3   0   3 8.74687 1.37189   5
   3   0  -3 8.60653 1.31808   4
  -3   0   3 8.10455 2.01024   3
   3   0  -3 9.96698 0.95765   5
  -3   0   3 6.43843 1.30181   5
  -3   0   3 8.38393 1.58382   1
   3   0  -3 7.16044 1.53070   1
  -2   0   3 0.40222 0.54050   5
   2   0  -3 1.79812 1.05262   3
  -2   0   3 0.69410 0.62624   1
   2   0  -3 -1.0322 0.56522   4
  -2   0   3 0.87567 0.74590   4
  -2   0   3 -0.8731 0.42686   5
  -2   0   3 -0.4396 0.71858   3
   2   0  -3 1.34998 0.71222   1
   1   0  -3 1257.77 27.7179   5
  -1   0   3 1272.50 28.6383   5
   1   0  -3 1277.73 30.0584   3
   1   0  -3 1217.44 27.8658   5
   1   0  -3 1246.13 29.1251   1
  -1   0   3 1237.92 29.8518   3
  -1   0   3 1228.32 30.3812   4
   1   0  -3 1267.80 30.4605   4
  -1   0   3 1265.85 28.2165   5
   0   0  -3 0.96830 0.87657   1
   0   0   3 0.88970 0.98665   4
   0   0  -3 1.48341 0.85192   5
   0   0  -3 2.11731 0.76986   3
   0   0  -3 1.70226 1.14189   4
   0   0   3 1.03542 0.79045   1
   0   0   3 1.06881 0.80776   3
   0   0   3 0.17792 0.88607   5
  -1   0  -3 28.6130 2.57994   3
   1   0   3 27.6199 3.13784   4
   1   0   3 30.3528 3.06040   1
  -1   0  -3 20.6101 2.66946   5
  -1   0  -3 20.8872 2.52810   1
   1   0   3 26.6157 2.83869   2
   1   0   3 26.9384 2.74536   5
  -1   0  -3 22.4851 3.04816   4
   1   0   3 32.4916 2.75840   3
  -2   0  -3 0.92497 1.23724   1
   2   0   3 1.73181 1.40445   1
  -2   0  -3 0.30281 1.14597   4
  -2   0  -3 0.54436 1.11029   3
   2   0   3 0.85920 1.43592   4
   2   0   3 -2.2001 1.25357   5
  -2   0  -3 -0.7179 1.18614   5
   2   0   3 2.06945 1.44761   2
  -2   0  -3 -2.4798 1.34992   2
  -3   0  -3 1035.61 29.3956   4
   3   0   3 1023.07 28.8103   5
   3   0   3 1007.49 29.2524   4
  -3   0  -3 1009.66 30.0233   1
   3   0   3 1013.66 29.1907   2
  -3   0  -3 1012.96 28.8299   2
  -3   0  -3 1092.33 29.0450   5
   3   0   3 1011.24 29.4018   1
  -4   0  -3 -0.9139 1.77955   1
  -4   0  -3 -1.3982 2.15400   2
   4   0   3 2.72251 2.53255   4
   4   0   3 3.93214 2.19532   2
  -4   0  -3 1.27886 1.85681   5
   4   0   3 -0.0083 1.80551   1
  -4   0  -3 2.43741 1.96204   4
   4   0   3 2.52750 2.82336   5
  -5   0  -3 2271.99 63.4391   5
  -5   0  -3 2360.89 59.4049   4
   5   0   3 2115.92 62.1109   4
  -5   0  -3 2313.03 59.1280   2
  -5   0  -3 2402.81 61.3207   1
   5   0   3 2333.22 60.4559   2
   5   0   3 2277.67 59.1717   5
   6   0   3 -0.1676 2.51050   1
   6   0   3 0.33532 2.98863   5
  -6   0  -3 -0.3846 2.47445   2
   6   0   3 -1.0540 2.90930   2
  -6   0  -3 1.02161 3.08020   1
   6   0   3 1.55105 3.45570   4
  -6   0  -3 -1.0992 2.88487   5
  -6   0  -3 -1.6332 2.13271   4
   7   0   3 2713.18 72.4616   5
  -7   0  -3 2773.54 72.2532   2
  -7   0  -3 2840.37 75.6205   1
   7   0   3 2626.38 71.7351   4
   7   0   3 2816.89 74.6506   1
  -7   0  -3 2814.20 72.7854   4
  -7   0  -3 2841.16 73.3878   5
   7   0   3 2859.39 75.2218   2
  -8   0  -3 -2.0470 3.44319   5
   8   0   3 -0.6661 3.73870   1
   8   0   3 -4.4212 4.37702   5
  -8   0  -3 -1.9063 3.37160   4
  -8   0  -3 4.09876 4.86910   2
   8   0   3 -0.0691 3.95447   4
  -8   0  -3 1.65259 4.23676   1
   8   0   3 2.31967 3.69949   2
  -9   0  -3 30.5738 6.60763   5
   9   0   3 42.5134 8.85489   2
   9   0   3 28.8975 7.37378   4
   9   0   3 40.5869 7.81084   1
   9   0   3 21.5999 7.08626   5
  -9   0  -3 24.7937 5.95717   4
  -9   0  -3 17.1340 6.33440   1
  -9   0  -3 35.5971 7.97460   2
 -10   0  -3 -0.4037 4.71331   4
 -10   0  -3 -4.3516 5.83012   2
  10   0   3 -6.0191 6.44433   2
 -10   0  -3 0.21099 5.76599   1
  10   0   3 -3.4823 8.60852   5
  10   0   3 6.94687 5.89732   1
  10   0   3 -6.5054 6.31152   4
 -10   0  -3 1.79582 4.77309   5
 -11   0  -3 194.407 16.8766   2
 -11   0  -3 204.536 15.6602   4
  11   0   3 188.993 18.2185   2
 -11   0  -3 215.609 16.7364   5
  11   0   3 157.072 16.4374   1
 -11   0  -3 204.491 18.4833   1
 -12   0  -3 -4.5252 5.31552   4
  12   0   3 -13.188 8.84577   2
  12   0   3 -3.1812 7.33831   4
 -12   0  -3 -1.4413 7.78922   5
  12   0   3 -5.9284 7.94489   1
 -12   0  -3 1.30122 9.00843   1
  13   0   3 18.9162 13.3111   1
 -13   0  -3 35.0077 10.1035   5
 -13   0  -3 24.6352 13.1719   1
  14   0   3 -6.1133 12.2859   1
 -14   0  -3 0.51103 13.8458   1
  14   0   3 8.68811 12.9442   2
 -16  -1   3 5.95007 9.25310   5
  16  -1  -3 11.8955 11.7021   2
 -16  -1   3 2.06524 14.6137   3
  16   1  -3 19.6900 15.5654   2
  16   1  -3 18.2902 12.0036   5
 -15  -1   3 39.9686 16.2543   1
  15  -1  -3 46.0451 11.9178   2
 -15  -1   3 37.5070 14.9548   3
  15  -1  -3 22.7816 11.8602   1
 -15  -1   3 54.7103 12.6596   5
  15   1  -3 19.3962 12.1097   1
 -15   1   3 51.9648 13.2465   1
  15   1  -3 45.9286 14.8721   2
  15   1  -3 48.9906 10.6105   5
 -15   1   3 76.0882 14.4775   5
 -15   1   3 58.5399 11.1584   2
  15   1  -3 48.8842 11.8355   4
 -14  -1   3 -11.021 10.1836   3
 -14  -1   3 1.53492 6.71081   5
  14  -1  -3 -15.793 7.49127   2
  14  -1  -3 4.15574 9.00202   1
 -14  -1   3 -4.6130 11.1277   1
 -14   1   3 10.1927 7.36714   2
  14   1  -3 -7.4183 7.52348   5
 -14   1   3 2.57270 8.34502   5
 -14   1   3 16.1418 8.21844   1
  14   1  -3 1.23319 7.23304   4
 -13  -1   3 72.2230 11.4805   5
  13  -1  -3 71.3570 11.9447   2
 -13  -1   3 65.3425 12.3000   1
  13  -1  -3 66.6770 10.5243   1
 -13  -1   3 68.0757 13.3080   3
  13   1  -3 69.2416 12.8438   2
 -13   1   3 66.3686 11.2942   5
  13   1  -3 87.1403 12.2309   5
  13   1  -3 70.0456 10.3043   4
 -13   1   3 72.8491 12.4024   1
  13   1  -3 67.6696 11.5504   1
 -13   1   3 59.3275 9.86343   2
  13   1  -3 69.1575 11.7488   5
 -12  -1   3 7.76590 7.41650   1
  12  -1  -3 3.87674 2.63134   5
 -12  -1   3 -2.7199 4.69281   5
 -12  -1   3 -10.521 6.81677   2
  12  -1  -3 2.33615 2.37249   5
  12  -1  -3 -3.9918 5.91751   2
  12  -1  -3 -2.2569 5.54066   1
 -12  -1   3 -0.4979 5.93779   3
  12   1  -3 -8.9287 7.40090   2
  12   1  -3 -1.4331 5.86156   4
  12   1  -3 5.91880 6.24823   1
  12   1  -3 1.38730 5.89138   5
  12   1  -3 -3.5486 7.21730   5
 -12   1   3 4.98887 5.02165   5
 -12   1   3 4.90588 4.88048   2
 -12   1   3 -2.2186 6.41692   1
 -11  -1   3 46.0862 10.9120   2
  11  -1  -3 37.5811 4.15740   5
 -11  -1   3 46.9444 9.07190   1
  11  -1  -3 39.6759 3.97001   5
 -11  -1   3 34.6743 8.82609   3
 -11  -1   3 51.3909 8.64279   5
  11  -1  -3 46.6061 7.94177   1
  11  -1  -3 45.0382 7.57464   2
  11   1  -3 42.5112 10.3917   2
  11   1  -3 38.1058 8.28966   5
  11   1  -3 40.4816 7.74619   5
 -11   1   3 56.5138 9.55916   5
  11   1  -3 47.5475 8.35972   4
 -11   1   3 34.2072 6.04315   2
 -11   1   3 35.6951 7.45534   1
  11   1  -3 33.9937 7.89175   1
 -10  -1   3 296.566 18.4061   1
  10  -1  -3 250.454 14.8627   1
  10  -1  -3 257.957 13.9651   2
  10  -1  -3 255.521 8.58603   5
 -10  -1   3 219.637 16.0620   2
 -10  -1   3 280.343 16.0230   5
  10  -1  -3 243.957 8.42008   5
 -10  -1   3 256.881 18.3453   3
 -10   1   3 253.754 15.3391   1
  10   1  -3 270.406 15.5956   5
  10   1  -3 227.721 14.5712   5
  10   1  -3 244.564 17.9639   2
 -10   1   3 226.804 11.5648   2
  10   1  -3 244.763 16.2818   1
 -10   1   3 243.551 14.7358   5
  10   1  -3 228.999 12.9587   4
  -9  -1   3 114.209 12.2560   2
   9  -1  -3 106.448 9.24740   1
  -9  -1   3 97.2257 10.2275   1
   9  -1  -3 103.294 4.44978   5
   9  -1  -3 107.600 4.39800   5
  -9  -1   3 112.623 11.8529   3
   9  -1  -3 100.787 8.54585   2
  -9  -1   3 96.9127 9.47970   5
   9   1  -3 108.083 8.37921   4
   9   1  -3 91.7221 11.8162   2
  -9   1   3 118.073 7.46673   2
   9   1  -3 108.888 9.96033   5
   9   1  -3 119.800 10.8876   1
  -9   1   3 104.981 9.43964   1
  -9   1   3 111.913 9.11436   5
   9   1  -3 113.104 9.44872   5
  -8  -1   3 134.077 11.4361   2
   8  -1  -3 126.522 9.18322   1
  -8  -1   3 134.236 11.7164   3
   8  -1  -3 143.395 8.56790   2
  -8  -1   3 152.516 11.4317   1
  -8  -1   3 165.937 10.5563   5
   8   1  -3 152.768 11.8848   5
  -8   1   3 147.240 9.66212   1
   8   1  -3 141.130 10.8479   1
  -8   1   3 139.868 7.53293   2
   8   1  -3 147.661 9.28584   4
   8   1  -3 145.573 10.1743   5
   8   1  -3 130.802 11.8624   2
   7  -1  -3 26.5665 4.60980   1
  -7  -1   3 48.0232 6.99215   2
  -7  -1   3 47.8234 6.86727   1
   7  -1  -3 39.6389 4.48152   2
  -7  -1   3 34.5641 6.54197   3
  -7  -1   3 40.7254 5.26903   5
   7   1  -3 39.5660 5.93600   5
  -7   1   3 42.4435 4.92341   1
  -7   1   3 38.7944 3.90233   2
   7   1  -3 43.1490 6.19838   5
   7   1  -3 33.2359 5.77671   1
   7   1  -3 42.4628 5.18073   4
  -7   1   3 41.6975 5.03362   5
  -6  -1   3 9483.72 221.990   2
  -6   1   3 9757.79 212.463   2
   6   1  -3 9695.75 216.662   5
   6   1  -3 9999.99 223.879   2
  -5  -1   3 1.15822 2.31603   1
  -5  -1   3 0.64180 2.15245   3
  -5  -1   3 -1.6726 1.39254   5
  -5  -1   3 4.56110 3.47235   2
   5  -1  -3 0.05188 1.23452   1
   5   1  -3 1.83713 2.32080   1
   5   1  -3 -0.1480 2.08984   5
   5   1  -3 1.71377 1.85517   5
  -5   1   3 0.20132 1.01565   2
  -5   1   3 -0.2420 1.04166   5
   5   1  -3 3.12737 2.59143   2
  -5   1   3 0.78239 1.36951   1
  -4  -1   3 171.394 9.58984   3
  -4  -1   3 201.647 11.1577   2
  -4  -1   3 183.982 9.29873   5
  -4  -1   3 175.714 9.23071   1
   4  -1  -3 172.601 6.59860   1
  -4  -1   3 178.555 8.22653   5
  -4   1   3 175.734 6.73966   1
   4   1  -3 174.922 8.93754   5
  -4   1   3 183.817 4.98077   5
   4   1  -3 188.769 11.0333   2
   4   1  -3 190.328 9.61476   1
  -4   1   3 179.693 5.33427   4
   4   1  -3 190.420 10.1315   3
  -4   1   3 182.435 5.00654   5
  -4   1   3 186.572 5.99794   2
   4   1  -3 178.782 8.15214   5
  -3  -1   3 2512.82 60.2612   1
  -3  -1   3 2510.12 63.0977   2
  -3  -1   3 2592.07 58.6303   5
  -3  -1   3 2568.98 61.0603   3
   3  -1  -3 2469.78 55.1137   1
  -3  -1   3 2409.24 59.8432   5
   3   1  -3 2476.74 58.2836   5
   3   1  -3 2527.92 60.6510   1
  -3   1   3 2468.49 55.2510   1
   3   1  -3 2493.28 63.1372   2
  -3   1   3 2453.82 55.2708   2
   3   1  -3 2523.00 61.2104   3
   3   1  -3 2424.33 59.5077   5
  -3   1   3 2458.99 55.9677   4
  -1  -1   3 1288.11 32.0299   5
   1  -1  -3 1220.57 31.3278   4
   1  -1  -3 1236.03 28.5232   1
  -1  -1   3 1262.37 30.4540   5
   1  -1  -3 1235.74 30.5289   2
  -1  -1   3 1241.59 31.6321   3
  -1  -1   3 1223.67 31.6034   1
   1   1  -3 1293.85 31.9639   5
  -1   1   3 1208.26 28.4532   1
  -1   1   3 1228.67 27.6973   3
   1   1  -3 1261.53 30.4569   5
  -1   1   3 1227.01 30.6547   2
   1   1  -3 1236.19 31.8147   1
   1   1  -3 1238.07 33.1006   4
   1   1  -3 1227.37 31.7965   3
  -1   1   3 1228.92 31.1180   4
   0  -1  -3 203.639 8.85266   4
   0  -1   3 205.749 8.54290   1
   0  -1   3 220.156 8.59603   3
   0  -1  -3 202.371 7.47061   1
   0  -1   3 204.374 8.64611   5
   0  -1   3 222.033 9.77773   4
   0  -1  -3 196.768 8.38031   2
   0  -1  -3 207.481 5.33786   3
   0   1  -3 224.018 8.65400   3
   0   1  -3 212.333 8.62902   1
   0   1   3 206.935 6.28734   5
   0   1  -3 215.493 8.78611   5
   0   1  -3 234.631 9.96437   4
   0   1   3 200.283 8.68772   4
   0   1   3 205.919 8.67668   2
   2  -1   3 1130.16 31.0660   3
   2  -1   3 1129.87 30.5429   1
  -2  -1  -3 1155.71 28.6685   5
   2  -1   3 1074.47 29.9339   5
  -2  -1  -3 1067.96 31.0250   2
  -2  -1  -3 1105.07 31.4252   4
   2  -1   3 1062.13 30.9133   4
  -2  -1  -3 1113.60 30.5581   1
  -2   1  -3 1113.61 30.3265   3
   2   1   3 1101.69 29.1432   5
   2   1   3 1107.35 31.1050   4
  -2   1  -3 1098.52 30.3720   5
  -2   1  -3 1065.82 30.2939   1
   2   1   3 1073.24 30.2758   1
   2   1   3 1111.48 32.0184   2
  -2   1  -3 1136.92 31.3455   4
  -3  -1  -3 29.9870 4.15892   1
  -3  -1  -3 22.9234 3.90405   4
   3  -1   3 36.4129 4.56928   4
   3  -1   3 26.1146 3.61393   2
   3  -1   3 28.4149 3.98390   1
  -3  -1  -3 29.0800 4.35787   2
   3  -1   3 29.7445 4.21674   5
  -3  -1  -3 32.7545 3.96277   5
  -3   1  -3 36.4855 4.46624   5
  -3   1  -3 34.8667 4.43433   1
   3   1   3 33.1520 4.24874   1
   3   1   3 29.7762 4.32594   4
  -3   1  -3 32.8495 4.93683   3
   3   1   3 31.7834 4.70455   2
   3   1   3 29.5907 4.02924   5
  -3   1  -3 27.4544 4.21388   4
  -4  -1  -3 836.608 27.6194   2
  -4  -1  -3 891.566 28.0844   1
  -4  -1  -3 851.455 25.6287   5
   4  -1   3 859.241 26.9068   4
   4  -1   3 848.578 25.2612   2
  -4  -1  -3 828.656 27.4818   4
   4  -1   3 823.816 26.7136   1
   4  -1   3 840.251 26.0848   5
   4   1   3 848.611 26.3296   5
  -4   1  -3 843.059 27.2771   3
  -4   1  -3 840.047 26.6725   4
   4   1   3 837.927 27.2893   1
  -4   1  -3 873.719 27.4269   1
   4   1   3 850.213 29.2374   2
   4   1   3 821.393 26.9074   4
  -4   1  -3 826.037 26.5824   5
   5  -1   3 152.879 9.74244   5
  -5  -1  -3 152.786 10.5425   4
   5  -1   3 165.030 9.31341   2
  -5  -1  -3 162.701 9.86727   5
  -5  -1  -3 158.920 11.1699   2
   5  -1   3 155.628 10.3057   1
  -5  -1  -3 140.260 10.2641   1
   5  -1   3 139.059 11.1172   4
   5   1   3 157.717 11.6169   2
   5   1   3 144.346 10.1800   1
  -5   1  -3 155.220 10.4762   3
   5   1   3 129.995 9.50435   5
  -5   1  -3 160.786 10.7012   1
   5   1   3 152.738 10.1075   4
  -5   1  -3 148.982 9.67753   4
  -5   1  -3 148.227 9.87746   5
  -6  -1  -3 763.240 26.0075   5
   6  -1   3 708.042 26.4178   1
  -6  -1  -3 741.686 27.4918   2
   6  -1   3 756.624 25.0319   2
   6  -1   3 750.538 25.8563   5
  -6  -1  -3 752.239 27.9770   1
   6  -1   3 744.838 25.9383   4
  -6  -1  -3 726.467 26.8294   4
  -6   1  -3 696.983 26.8304   3
   6   1   3 717.233 26.3825   4
   6   1   3 703.944 25.8926   5
   6   1   3 736.375 27.3687   1
  -6   1  -3 766.622 27.4069   1
   6   1   3 733.591 29.1701   2
  -6   1  -3 781.223 27.0086   5
  -6   1  -3 690.185 24.9305   4
  -7  -1  -3 157.627 11.0418   5
  -7  -1  -3 147.342 11.6510   4
  -7  -1  -3 139.108 12.0438   1
   7  -1   3 153.653 10.6721   2
  -7  -1  -3 141.698 11.4324   2
   7  -1   3 153.057 12.0996   1
   7  -1   3 143.442 11.5720   5
   7  -1   3 165.205 11.8340   4
   7   1   3 131.225 11.2805   5
  -7   1  -3 136.938 11.8710   1
   7   1   3 154.262 13.1925   2
  -7   1  -3 147.957 11.1105   5
   7   1   3 148.095 11.3269   4
  -7   1  -3 166.494 12.4829   3
   7   1   3 171.570 12.6648   1
   8  -1   3 99.3452 10.2388   5
   8  -1   3 60.9571 9.68688   4
  -8  -1  -3 100.276 11.7302   2
  -8  -1  -3 109.156 11.8110   1
   8  -1   3 78.0013 9.31723   1
  -8  -1  -3 99.5916 9.83640   5
   8  -1   3 108.066 10.3407   2
  -8  -1  -3 104.438 10.6210   4
  -8   1  -3 108.694 9.84999   4
  -8   1  -3 95.5898 9.96111   5
   8   1   3 100.896 10.9618   1
   8   1   3 85.4164 10.7219   5
   8   1   3 77.3633 11.9038   2
   8   1   3 87.0640 10.9624   4
  -8   1  -3 96.7508 11.9904   3
  -9  -1  -3 352.024 19.1982   5
   9  -1   3 413.045 20.4513   2
  -9  -1  -3 391.200 22.3046   1
   9  -1   3 364.202 19.4561   4
  -9  -1  -3 422.275 21.2967   4
   9  -1   3 385.237 21.2818   1
  -9  -1  -3 350.732 20.6100   2
  -9   1  -3 374.685 18.5438   4
  -9   1  -3 387.951 20.5922   5
   9   1   3 357.201 20.4551   5
   9   1   3 397.298 21.9881   1
   9   1   3 362.900 20.4553   4
  -9   1  -3 380.494 21.3726   1
   9   1   3 358.406 23.1902   2
 -10  -1  -3 117.671 15.7444   2
  10  -1   3 144.207 14.8909   5
  10  -1   3 162.909 14.7562   1
  10  -1   3 140.961 14.3079   2
  10  -1   3 129.860 13.4844   4
 -10  -1  -3 117.939 16.0007   1
 -10   1  -3 124.236 14.5034   5
  10   1   3 160.433 15.4019   1
 -10   1  -3 133.467 11.7484   4
  10   1   3 146.065 15.6081   2
  10   1   3 137.546 15.3572   4
 -10   1  -3 142.998 14.5805   1
 -11  -1  -3 34.3076 8.70477   5
  11  -1   3 36.9630 9.37317   2
  11  -1   3 22.3384 8.23565   1
 -11  -1  -3 29.9845 9.85526   1
  11  -1   3 27.2073 8.96550   4
 -11   1  -3 36.3429 9.36872   1
  11   1   3 18.3953 10.2409   4
  11   1   3 34.9573 9.44114   1
  11   1   3 26.5006 9.56594   2
 -11   1  -3 31.4136 9.37609   5
 -11   1  -3 44.9019 8.18355   4
  12  -1   3 7.42408 9.65672   2
  12  -1   3 -8.4727 9.33229   1
  12  -1   3 10.4420 10.1848   4
 -12  -1  -3 9.81886 9.69093   1
 -12  -1  -3 4.22344 6.07146   5
 -12   1  -3 0.12932 8.11160   5
 -12   1  -3 5.15742 6.49453   4
 -12   1  -3 2.19128 7.92287   1
  12   1   3 12.5817 10.1249   1
  12   1   3 18.6167 10.4987   2
  13  -1   3 29.0600 12.2926   4
 -13  -1  -3 9.40644 9.45460   5
  13  -1   3 14.6546 11.4992   2
  13  -1   3 -0.1035 11.7832   1
 -13  -1  -3 31.3933 12.5410   1
 -13   1  -3 11.3499 10.8341   1
 -13   1  -3 9.61364 7.35711   4
 -13   1  -3 8.29765 10.0901   5
  13   1   3 23.3452 13.1916   2
  13   1   3 -5.6439 11.1351   1
 -14  -1  -3 16.9060 11.1129   5
  14  -1   3 34.6869 15.3191   1
  14  -1   3 15.7268 11.8619   2
 -14   1  -3 22.2269 9.22155   4
  14   1   3 12.8069 15.2929   2
 -14   1  -3 9.48740 12.5694   1
  14   1   3 1.98098 13.8624   1
 -15  -2   3 127.511 19.9911   1
 -15  -2   3 107.100 17.8786   5
 -15  -2   3 146.577 24.4565   3
  15   2  -3 155.977 19.8395   5
  15   2  -3 169.263 27.0685   2
 -15   2   3 156.897 25.2727   1
 -15   2   3 131.316 16.8847   5
 -14  -2   3 3.93533 7.32541   5
 -14  -2   3 -4.2719 11.5267   1
  14  -2  -3 6.92962 9.21515   1
 -14  -2   3 12.3946 12.0236   3
 -14   2   3 -8.6022 7.02989   5
  14   2  -3 5.03566 11.0238   1
  14   2  -3 7.47440 10.9101   4
  14   2  -3 -4.3749 10.8123   2
  14   2  -3 2.63428 9.76157   5
  13  -2  -3 156.440 15.3132   1
 -13  -2   3 120.375 14.1265   5
 -13  -2   3 150.973 18.5124   3
 -13  -2   3 137.348 18.3296   1
  13   2  -3 181.646 23.1391   2
  13   2  -3 116.403 15.4791   4
  13   2  -3 144.810 17.6375   1
  13   2  -3 156.832 16.9607   5
 -13   2   3 157.628 14.9208   5
 -12  -2   3 13.4391 6.17022   5
  12  -2  -3 13.6042 6.83271   1
 -12  -2   3 4.30116 9.56563   1
 -12  -2   3 16.8424 7.96912   3
 -12   2   3 20.5708 7.75064   1
  12   2  -3 20.5735 9.98480   1
 -12   2   3 17.8022 7.36648   5
  12   2  -3 18.9831 7.31714   5
 -11  -2   3 11.6127 7.33259   1
 -11  -2   3 8.29591 7.94554   3
  11  -2  -3 12.9107 5.46466   1
 -11  -2   3 17.2387 6.80929   5
  11   2  -3 11.4894 6.16046   5
 -11   2   3 13.3171 5.69282   1
 -11   2   3 14.7837 5.70964   5
  11   2  -3 12.9169 7.65518   1
  11   2  -3 15.6860 8.15648   2
  11   2  -3 19.8740 7.52324   4
 -10  -2   3 238.685 15.3074   5
  10  -2  -3 246.657 13.9879   1
 -10  -2   3 256.356 18.4608   1
 -10  -2   3 268.304 18.9402   3
 -10  -2   3 248.872 19.4672   2
  10   2  -3 265.754 16.5243   4
 -10   2   3 261.774 15.4451   1
  10   2  -3 246.594 17.3391   5
  10   2  -3 245.267 17.2101   5
  10   2  -3 280.917 22.1625   2
  10   2  -3 245.646 17.7327   1
 -10   2   3 252.536 8.53342   4
 -10   2   3 257.454 15.3893   5
  -9  -2   3 19.2860 7.20209   3
  -9  -2   3 19.7839 6.49886   1
  -9  -2   3 18.2921 5.02758   5
  -9  -2   3 16.6294 7.24729   2
   9  -2  -3 28.4125 5.46528   1
   9   2  -3 16.4026 7.44002   2
   9   2  -3 24.0338 6.35824   5
   9   2  -3 5.82612 7.05825   5
   9   2  -3 13.7841 5.75730   4
  -9   2   3 14.9064 4.64857   1
  -9   2   3 18.4346 2.89976   4
   9   2  -3 18.9376 6.30472   1
  -9   2   3 31.4987 5.97965   5
  -8  -2   3 17.2149 6.37238   2
  -8  -2   3 19.4787 5.63486   3
  -8  -2   3 21.5815 4.94321   5
   8  -2  -3 18.6900 4.04552   1
  -8  -2   3 29.5302 6.53870   1
  -8   2   3 14.3484 4.16403   1
   8   2  -3 15.5893 5.74942   5
   8   2  -3 30.7159 6.39361   5
  -8   2   3 15.8170 2.64257   4
   8   2  -3 26.5087 7.78610   2
   8   2  -3 22.2159 6.16552   1
   8   2  -3 25.7080 6.46386   4
  -7  -2   3 6.40824 4.03985   1
  -7  -2   3 4.23410 3.61700   3
  -7  -2   3 13.0425 3.78444   5
  -7  -2   3 9.08963 5.44580   2
   7  -2  -3 3.55455 2.43383   1
  -7   2   3 3.27563 2.60584   1
   7   2  -3 13.2274 5.95906   2
  -7   2   3 3.00978 1.94096   4
   7   2  -3 7.38638 4.12031   1
   7   2  -3 7.30648 4.05863   5
   7   2  -3 3.67272 3.74908   5
  -7   2   3 7.45583 2.97498   5
  -6  -2   3 578.408 23.1844   1
  -6  -2   3 511.204 24.7759   2
   6  -2  -3 555.344 17.9112   1
  -6  -2   3 613.354 23.8284   3
  -6  -2   3 556.555 20.4111   5
   6   2  -3 565.979 23.1041   1
  -6   2   3 562.540 17.1429   4
  -6   2   3 534.861 20.5629   1
  -6   2   3 572.325 17.8021   5
   6   2  -3 569.073 20.8027   5
   6   2  -3 616.419 27.2354   2
   6   2  -3 555.078 22.5392   5
  -5  -2   3 269.659 12.3046   5
  -5  -2   3 270.070 16.2558   2
  -5  -2   3 248.738 13.7266   1
  -5  -2   3 257.695 15.7349   3
   5   2  -3 279.111 17.1053   2
   5   2  -3 265.666 14.2742   1
  -5   2   3 265.649 9.46154   5
   5   2  -3 261.032 12.3463   5
   5   2  -3 261.908 14.0895   3
   5   2  -3 261.791 13.8497   5
  -4  -2   3 754.980 25.0811   3
  -4  -2   3 706.680 24.8388   5
  -4  -2   3 741.465 25.3489   1
  -4  -2   3 722.566 27.8836   2
  -4  -2   3 751.788 23.1558   5
  -4   2   3 752.461 20.0385   1
   4   2  -3 771.218 26.6598   1
   4   2  -3 748.248 28.8259   2
   4   2  -3 732.447 23.2561   5
  -4   2   3 765.179 18.8368   5
   4   2  -3 740.222 25.4325   3
  -4   2   3 694.254 21.7245   1
   4   2  -3 777.938 25.5247   5
  -3  -2   3 1128.43 32.1797   3
  -3  -2   3 1041.68 35.4648   2
  -3  -2   3 1121.76 30.3581   5
  -3  -2   3 1084.61 32.5979   1
   3  -2  -3 1133.30 26.8096   2
  -3  -2   3 1087.92 32.6061   5
  -3   2   3 1117.03 27.5477   1
   3   2  -3 1087.88 32.6821   5
   3   2  -3 1094.40 30.5553   5
  -3   2   3 1060.33 28.5863   3
   3   2  -3 1070.15 35.9202   2
  -3   2   3 1129.47 27.7646   2
  -3   2   3 1126.23 27.4684   1
   3   2  -3 1105.99 34.0267   1
   3   2  -3 1139.61 33.2080   3
  -2  -2   3 2169.06 61.7872   2
   2  -2  -3 2086.68 48.4433   1
  -2  -2   3 2117.78 52.6393   3
   2  -2  -3 2094.89 49.6255   2
  -2  -2   3 2065.06 53.3954   1
  -2  -2   3 2049.66 50.7816   5
  -2   2   3 2038.31 47.8211   3
   2   2  -3 2061.70 53.6796   5
   2   2  -3 2071.82 53.1203   3
   2   2  -3 2110.91 54.0818   5
   2   2  -3 2081.89 54.0602   1
  -2   2   3 2067.81 48.8902   1
  -2   2   3 2092.48 50.6734   2
   2   2  -3 2082.85 57.1425   2
  -1  -2   3 3.83296 2.21625   5
  -1  -2   3 4.02161 1.88212   3
  -1  -2   3 1.23155 2.59672   2
   1  -2  -3 -0.4647 1.63613   2
   1  -2  -3 2.20747 1.23741   1
  -1  -2   3 2.23113 1.75452   1
  -1   2   3 1.79022 1.94003   2
   1   2  -3 0.53190 2.05424   5
  -1   2   3 1.97505 0.71097   3
   1   2  -3 5.20822 2.07634   5
  -1   2   3 3.27079 1.43069   1
   1   2  -3 4.26633 2.06666   3
   1   2  -3 0.18542 1.86268   1
   0  -2  -3 2318.80 56.3638   1
   0  -2  -3 2332.18 51.5401   3
   0  -2   3 2336.68 58.4544   5
   0  -2   3 2366.72 57.7311   3
   0  -2   3 2338.25 60.8092   2
   0  -2   3 2309.68 58.2216   1
   0  -2  -3 2388.29 58.5077   2
   0   2   3 2342.47 56.5508   1
   0   2  -3 2387.81 59.0328   5
   0   2   3 2323.80 59.4762   4
   0   2  -3 2323.72 57.7466   3
   0   2  -3 2367.94 58.8252   1
   0   2   3 2335.22 54.1025   5
   0   2   3 2368.64 59.7298   2
  -1  -2  -3 20.3090 2.03902   3
   1  -2   3 30.6069 4.84129   5
   1  -2   3 22.0102 3.86231   3
  -1  -2  -3 17.6836 2.07633   5
  -1  -2  -3 17.8874 4.13789   2
  -1  -2  -3 21.4444 3.36127   1
  -1   2  -3 26.7361 4.64898   5
  -1   2  -3 25.1333 3.79809   1
  -1   2  -3 20.5716 4.36217   4
   1   2   3 26.9500 3.21982   5
   1   2   3 23.7115 3.85315   1
   1   2   3 25.6783 4.41322   2
  -1   2  -3 22.7300 3.57699   3
   1   2   3 21.1816 4.13757   4
  -2  -2  -3 1117.33 34.6923   2
  -2  -2  -3 1195.28 33.7571   1
  -2  -2  -3 1137.72 29.6480   3
  -2  -2  -3 1157.94 29.6990   5
   2  -2   3 1162.74 33.7012   3
   2   2   3 1121.33 33.0911   1
  -2   2  -3 1163.94 32.8020   3
  -2   2  -3 1136.70 32.9396   1
   2   2   3 1145.41 34.8742   4
  -2   2  -3 1162.89 35.0909   4
  -2   2  -3 1132.37 33.1619   1
   2   2   3 1162.83 31.2630   5
  -2   2  -3 1142.62 33.3800   5
   2   2   3 1178.00 36.5417   2
  -3  -2  -3 0.87323 2.93109   1
  -3  -2  -3 5.41335 3.31245   2
  -3  -2  -3 6.18739 2.22218   3
   3  -2   3 10.2976 3.50610   5
   3  -2   3 5.02242 2.72535   3
  -3  -2  -3 8.73462 2.29949   5
   3   2   3 8.26198 3.27762   4
  -3   2  -3 4.37826 2.97899   3
  -3   2  -3 5.97056 3.00338   5
   3   2   3 5.49843 3.24219   5
  -3   2  -3 9.57665 3.55001   4
   3   2   3 4.90233 2.67427   1
  -3   2  -3 2.96065 2.37428   1
   4  -2   3 589.105 20.7466   5
  -4  -2  -3 611.820 23.1538   1
  -4  -2  -3 564.462 19.6651   5
   4  -2   3 628.424 22.3353   1
  -4  -2  -3 562.716 23.3193   2
   4  -2   3 569.856 22.4839   4
  -4   2  -3 557.746 21.5294   3
  -4   2  -3 605.671 22.2638   1
  -4   2  -3 583.630 21.9682   5
   4   2   3 561.103 22.8121   4
   4   2   3 645.412 26.2728   2
   4   2   3 580.781 21.1471   5
   4   2   3 619.318 23.0056   1
  -4   2  -3 581.554 22.1925   4
   5  -2   3 1120.05 32.9254   5
   5  -2   3 1077.43 34.5809   4
   5  -2   3 1063.15 34.0696   1
  -5  -2  -3 1077.61 36.2203   1
  -5  -2  -3 1117.15 32.7143   5
   5  -2   3 1097.82 31.1285   2
  -5  -2  -3 1025.63 36.1213   2
   5   2   3 1091.44 33.9362   5
  -5   2  -3 1088.67 34.7242   5
   5   2   3 1091.06 39.2009   2
  -5   2  -3 1060.35 34.3155   4
   5   2   3 1061.67 35.5429   4
  -5   2  -3 1108.88 34.9870   1
  -5   2  -3 1041.58 34.3740   3
   5   2   3 1111.99 36.0333   1
  -6  -2  -3 32.8282 5.38177   5
  -6  -2  -3 32.7534 7.02207   2
   6  -2   3 35.3409 5.36377   2
   6  -2   3 39.5607 6.59695   5
   6  -2   3 31.0477 5.78437   1
  -6  -2  -3 24.9701 5.83319   1
   6  -2   3 44.6459 7.09284   4
   6   2   3 32.0153 7.78398   2
  -6   2  -3 33.0333 7.42732   4
  -6   2  -3 36.0234 7.00476   5
   6   2   3 51.4396 7.87212   4
  -6   2  -3 33.3615 6.26253   1
   6   2   3 30.2028 6.67050   1
  -6   2  -3 32.4361 6.61889   3
   6   2   3 23.5524 5.72933   5
  -7  -2  -3 171.080 11.5396   5
   7  -2   3 149.986 9.93937   2
  -7  -2  -3 157.502 14.4042   1
  -7  -2  -3 170.498 15.2513   2
   7  -2   3 189.697 12.7380   1
   7  -2   3 168.498 11.4418   5
   7  -2   3 154.887 12.5929   4
   7   2   3 153.990 12.8437   4
   7   2   3 158.277 13.2254   5
   7   2   3 171.924 16.3197   2
   7   2   3 196.663 14.7173   1
  -7   2  -3 169.663 12.6605   5
  -7   2  -3 172.780 12.2474   4
  -7   2  -3 156.401 12.3220   1
  -7   2  -3 157.591 13.0973   3
  -8  -2  -3 492.469 25.1738   2
  -8  -2  -3 567.970 27.0419   1
   8  -2   3 499.904 22.9902   4
   8  -2   3 515.307 23.4170   1
   8  -2   3 511.222 20.4716   2
   8  -2   3 541.693 22.2055   5
  -8  -2  -3 531.342 22.9737   5
  -8   2  -3 448.566 23.8889   3
  -8   2  -3 518.629 22.4691   4
   8   2   3 515.112 26.6950   1
   8   2   3 531.868 28.8711   2
   8   2   3 536.412 25.3218   4
  -8   2  -3 545.192 24.9133   5
   8   2   3 499.797 27.0000   5
  -8   2  -3 534.229 24.6739   1
   9  -2   3 845.897 34.1066   1
  -9  -2  -3 924.735 37.9343   1
   9  -2   3 911.614 33.5242   4
   9  -2   3 855.657 31.2093   5
  -9  -2  -3 894.136 33.0439   5
   9   2   3 853.934 34.8637   4
  -9   2  -3 951.319 35.7378   5
  -9   2  -3 953.723 32.9789   4
  -9   2  -3 839.556 34.7892   1
   9   2   3 934.297 41.2743   2
   9   2   3 890.594 36.7889   1
  10  -2   3 19.5508 6.36775   2
  10  -2   3 -3.3941 7.04774   4
  10  -2   3 13.8715 6.84187   1
 -10  -2  -3 15.9371 7.03354   5
 -10  -2  -3 11.3320 7.47109   1
 -10   2  -3 13.3514 7.49837   1
 -10   2  -3 15.7277 6.60130   5
  10   2   3 25.6176 9.14595   1
 -10   2  -3 13.1483 6.51334   4
  11  -2   3 65.7725 10.3158   2
  11  -2   3 35.5905 10.2670   5
  11  -2   3 58.7852 11.0031   4
 -11  -2  -3 75.4028 12.3159   5
  11  -2   3 49.2364 9.82337   1
 -11  -2  -3 54.9001 12.8200   1
  11   2   3 40.0058 11.5043   2
  11   2   3 43.5302 13.7679   1
 -11   2  -3 44.6263 9.20434   4
 -11   2  -3 31.6248 9.25572   5
 -11   2  -3 36.1306 10.1134   1
  12  -2   3 52.4634 11.1997   5
  12  -2   3 51.1763 10.9982   1
  12  -2   3 45.7728 13.2068   4
 -12  -2  -3 53.9885 13.9958   1
 -12  -2  -3 62.9717 10.7025   5
  12  -2   3 50.0442 10.1287   2
  12   2   3 65.3287 15.8499   1
 -12   2  -3 38.2626 9.23855   4
 -12   2  -3 39.8277 13.0736   1
 -12   2  -3 37.0602 10.2486   5
  12   2   3 37.7388 15.3535   2
 -13  -2  -3 139.585 16.5748   5
  13  -2   3 147.359 17.9234   2
  13  -2   3 154.900 21.0282   4
 -13  -2  -3 170.238 24.1160   1
  13   2   3 142.776 22.2482   1
 -13   2  -3 147.644 15.9436   4
 -13   2  -3 135.212 19.9849   5
  13   2   3 158.764 26.5637   2
  14  -2   3 -8.4365 11.4910   2
 -14  -2  -3 -7.8801 11.3208   5
 -14  -2  -3 26.3489 16.1091   1
  14   2   3 -7.4420 14.0909   2
 -14   2  -3 22.2902 10.6372   4
 -14   2  -3 5.47465 10.4954   5
  14   2   3 9.16502 15.9589   1
  14   2   3 7.99212 12.0946   5
 -14  -3   3 51.5209 20.5830   1
 -14  -3   3 65.4357 16.7542   3
  14  -3  -3 51.3771 11.6882   1
  14   3  -3 60.6751 13.2845   5
 -14   3   3 58.6442 13.3067   1
  14   3  -3 17.5649 18.4390   1
 -14   3   3 59.5480 13.2528   5
  14   3  -3 47.8514 18.6166   2
 -13  -3   3 7.58498 13.9410   1
 -13  -3   3 11.9338 8.62038   5
 -13  -3   3 13.9607 11.1314   3
  13  -3  -3 3.29105 7.76564   1
 -13   3   3 26.6383 9.85427   1
 -13   3   3 10.1638 8.80291   5
  13   3  -3 21.2133 12.5230   1
  13   3  -3 -3.8373 10.3422   5
  13   3  -3 -2.5809 14.0968   2
 -12  -3   3 26.0837 7.90927   5
  12  -3  -3 5.83049 6.80087   1
 -12  -3   3 -0.1068 9.50122   1
 -12  -3   3 9.61668 8.11415   3
  12   3  -3 -9.4512 12.0667   1
  12   3  -3 5.66295 9.92762   2
  12   3  -3 13.8055 10.3606   5
 -12   3   3 9.15592 7.61449   1
 -11  -3   3 -0.7973 8.37184   1
 -11  -3   3 5.84513 5.99381   5
 -11  -3   3 10.5951 6.97373   3
  11  -3  -3 13.8551 5.04614   1
 -11   3   3 6.92837 5.44136   5
  11   3  -3 1.35911 8.78256   1
 -11   3   3 11.3603 3.40918   4
  11   3  -3 3.19897 8.66772   5
 -11   3   3 14.9732 6.59712   1
  11   3  -3 3.05881 9.19809   2
 -10  -3   3 3.38849 6.67141   1
 -10  -3   3 -2.9406 5.29742   3
 -10  -3   3 5.95741 5.77347   5
  10  -3  -3 6.96896 4.41926   1
 -10   3   3 5.45408 4.47803   5
  10   3  -3 -5.6493 8.18145   4
 -10   3   3 6.35621 5.15503   1
 -10   3   3 3.19593 3.35549   4
  10   3  -3 3.80184 10.3921   2
  10   3  -3 5.18617 6.49950   5
  10   3  -3 -6.1810 6.70624   1
   9  -3  -3 90.3103 8.56943   1
  -9  -3   3 64.8998 10.5817   3
  -9  -3   3 60.8979 11.8565   1
  -9  -3   3 74.1336 9.42124   5
   9   3  -3 86.8696 13.1109   1
   9   3  -3 81.0339 11.5801   5
   9   3  -3 76.9736 13.4127   4
   9   3  -3 72.4984 14.0299   2
  -9   3   3 77.7079 11.8489   3
  -9   3   3 72.8620 9.24061   5
  -9   3   3 86.2352 9.11414   1
  -9   3   3 88.2879 7.30812   4
  -8  -3   3 670.589 29.2249   3
  -8  -3   3 695.162 26.6863   5
  -8  -3   3 650.437 29.5754   1
  -8  -3   3 668.613 33.9677   2
  -8   3   3 654.641 23.0563   1
   8   3  -3 644.207 27.0828   5
   8   3  -3 678.942 30.3127   1
  -8   3   3 699.212 24.6629   5
   8   3  -3 681.848 29.4083   5
  -8   3   3 643.178 26.9990   3
  -8   3   3 686.987 24.1000   1
  -8   3   3 657.819 22.2538   4
   8   3  -3 711.638 34.8350   2
  -7  -3   3 333.183 19.4548   1
  -7  -3   3 348.588 18.6565   3
  -7  -3   3 340.973 16.7639   5
  -7  -3   3 344.698 22.1963   2
  -7   3   3 344.169 14.3994   1
   7   3  -3 320.207 22.2633   2
   7   3  -3 337.872 19.2946   5
  -7   3   3 352.461 17.6830   3
   7   3  -3 318.502 18.0879   5
   7   3  -3 317.272 19.3413   1
  -7   3   3 360.381 15.0981   1
  -7   3   3 349.959 15.2101   4
  -6  -3   3 50.5305 7.00440   5
  -6  -3   3 30.9770 6.14396   3
  -6  -3   3 46.8657 8.19062   1
  -6  -3   3 39.4992 11.4415   2
   6   3  -3 43.1613 7.91394   5
  -6   3   3 49.1559 5.67446   5
   6   3  -3 52.0939 8.82601   1
   6   3  -3 58.1045 10.2462   2
  -6   3   3 53.2281 7.26715   3
  -6   3   3 38.3407 5.95192   4
   6   3  -3 43.5477 7.42844   5
  -6   3   3 52.5734 5.92893   1
  -6   3   3 34.0687 4.73452   1
  -5  -3   3 23.5053 5.35622   3
  -5  -3   3 22.8311 6.82494   2
  -5  -3   3 15.7218 3.90280   5
  -5  -3   3 28.8750 5.91988   1
   5   3  -3 20.1091 5.38071   3
   5   3  -3 14.3704 6.15432   2
   5   3  -3 19.7481 5.53863   5
   5   3  -3 16.5103 5.42751   1
   5   3  -3 16.5513 5.18706   5
  -5   3   3 28.5290 4.32595   1
  -5   3   3 13.7359 3.46799   5
  -5   3   3 23.2980 3.97066   1
  -5   3   3 24.9055 4.54113   3
   4  -3  -3 8.18303 2.00806   2
  -4  -3   3 4.07837 3.28538   3
  -4  -3   3 6.34590 2.77296   5
  -4  -3   3 3.78230 3.32732   1
  -4  -3   3 10.6580 5.53033   2
  -4   3   3 3.99056 2.25443   1
  -4   3   3 8.04165 2.47745   1
  -4   3   3 6.07638 2.50622   3
  -4   3   3 8.56910 2.65563   5
   4   3  -3 7.52171 4.17984   1
   4   3  -3 8.17761 3.87194   5
   4   3  -3 12.8898 4.54387   5
   4   3  -3 9.12609 4.63618   3
   4   3  -3 -5.5304 5.07598   2
  -3  -3   3 696.515 25.5958   1
  -3  -3   3 681.264 25.2883   5
  -3  -3   3 650.043 28.0329   2
   3  -3  -3 666.596 20.2043   2
  -3  -3   3 683.039 22.2061   5
   3   3  -3 658.914 22.9836   5
   3   3  -3 663.240 28.8827   2
  -3   3   3 681.377 21.0642   1
  -3   3   3 662.615 19.7165   3
  -3   3   3 680.750 21.8209   2
   3   3  -3 671.946 24.7286   3
   3   3  -3 653.114 25.8855   1
  -3   3   3 681.001 20.5877   5
   3   3  -3 712.705 26.0468   5
  -2  -3   3 1299.88 43.2083   2
   2  -3  -3 1307.23 36.1929   2
  -2  -3   3 1316.22 39.4418   5
  -2  -3   3 1378.99 39.9917   1
  -2  -3   3 1347.12 37.8188   3
   2  -3  -3 1299.03 34.9479   1
  -2   3   3 1335.57 35.9485   1
   2   3  -3 1305.83 37.3342   5
  -2   3   3 1287.80 37.9107   2
  -2   3   3 1375.38 35.5305   5
   2   3  -3 1348.95 40.8990   1
   2   3  -3 1376.12 40.7335   5
   2   3  -3 1300.13 43.6308   2
  -2   3   3 1331.62 32.9633   3
   2   3  -3 1303.75 38.7896   3
   1  -3  -3 824.149 27.1582   2
  -1  -3   3 853.880 31.5130   2
   1  -3  -3 857.054 22.5906   3
  -1  -3   3 868.215 27.0858   3
  -1  -3   3 890.623 28.8106   1
  -1  -3   3 899.418 28.8039   5
   1  -3  -3 877.557 25.7510   1
  -1   3   3 840.874 22.4157   3
   1   3  -3 929.658 29.9066   5
  -1   3   3 875.643 23.7342   5
  -1   3   3 861.902 26.4466   1
  -1   3   3 910.165 29.6022   2
   1   3  -3 820.647 26.2717   5
   1   3  -3 841.025 29.1864   1
   1   3  -3 883.651 28.1922   3
   0  -3   3 851.451 26.8512   3
   0  -3  -3 858.484 26.3813   1
   0  -3   3 822.392 30.3551   2
   0  -3  -3 849.639 21.4905   3
   0  -3   3 880.156 28.3580   1
   0  -3  -3 829.717 28.0750   2
   0  -3   3 845.681 27.7539   5
   0   3   3 834.254 24.1316   5
   0   3   3 879.918 30.5134   2
   0   3  -3 868.408 27.4327   3
   0   3  -3 859.552 26.0189   5
   0   3   3 825.853 26.5525   1
   0   3   3 808.696 22.0358   3
   0   3  -3 832.620 28.7043   1
   0   3  -3 873.180 29.0008   5
  -1  -3  -3 214.451 11.6791   1
  -1  -3  -3 220.404 13.0339   2
   1  -3   3 233.981 12.5072   5
   1  -3   3 240.697 14.2265   2
   1  -3   3 237.088 12.5506   1
  -1  -3  -3 226.675 8.12986   3
   1   3   3 224.900 17.3855   2
   1   3   3 237.325 10.6428   5
  -1   3  -3 242.072 12.8997   1
  -1   3  -3 237.115 13.0513   5
   1   3   3 239.603 12.6032   1
   1   3   3 218.010 13.8892   4
  -1   3  -3 229.617 11.9529   3
  -2  -3  -3 277.257 15.9110   2
  -2  -3  -3 263.869 13.7411   1
  -2  -3  -3 277.543 10.3008   5
  -2  -3  -3 263.935 10.1119   3
   2  -3   3 236.936 16.1029   2
   2  -3   3 274.443 13.8997   3
   2  -3   3 260.410 13.2938   5
  -2   3  -3 258.011 13.6500   1
   2   3   3 247.873 11.8867   5
   2   3   3 272.016 16.6154   2
   2   3   3 244.452 14.8796   4
   2   3   3 275.820 14.4247   1
  -2   3  -3 241.889 12.7247   3
  -2   3  -3 257.600 15.3786   4
  -2   3  -3 266.630 13.8842   1
  -2   3  -3 259.484 14.0006   5
   3  -3   3 164.125 11.1831   3
   3  -3   3 155.307 11.0947   2
  -3  -3  -3 146.630 10.8170   1
  -3  -3  -3 150.844 12.6707   2
   3  -3   3 129.491 9.89925   5
  -3  -3  -3 145.526 7.91752   5
  -3  -3  -3 141.384 7.99733   3
   3   3   3 142.872 9.56753   5
  -3   3  -3 143.162 11.0700   5
   3   3   3 136.036 13.2754   2
  -3   3  -3 144.429 12.2002   4
   3   3   3 142.797 11.9319   4
  -3   3  -3 150.666 10.8719   1
  -3   3  -3 163.504 11.0908   1
   3   3   3 146.832 11.3654   1
  -3   3  -3 127.538 9.54439   3
   4  -3   3 34.3706 6.06999   5
   4  -3   3 15.9891 5.14995   2
  -4  -3  -3 28.8904 4.74969   5
  -4  -3  -3 23.3424 5.61502   1
  -4  -3  -3 26.3216 7.76829   2
  -4  -3  -3 23.1470 4.39360   3
  -4   3  -3 21.4510 5.56837   5
  -4   3  -3 26.8483 5.88359   3
  -4   3  -3 21.8941 4.91380   1
   4   3   3 18.6007 5.11092   5
  -4   3  -3 23.6358 5.67891   1
   4   3   3 28.0798 7.18830   4
  -4   3  -3 27.7135 5.96742   4
   4   3   3 18.4906 5.48575   1
   4   3   3 27.4900 8.11290   2
  -5  -3  -3 377.006 21.2922   2
  -5  -3  -3 423.675 20.9582   1
  -5  -3  -3 409.545 17.0094   5
   5  -3   3 405.192 17.4964   5
  -5  -3  -3 410.031 17.7083   3
  -5   3  -3 435.319 20.6025   4
   5   3   3 370.345 19.9539   1
   5   3   3 318.487 22.3700   4
  -5   3  -3 382.158 21.5014   1
   5   3   3 403.539 21.1072   5
  -5   3  -3 389.325 19.0765   3
  -5   3  -3 417.080 19.5397   1
  -5   3  -3 398.222 19.5631   5
   5   3   3 419.224 24.1616   2
  -6  -3  -3 9.83679 4.89080   3
   6  -3   3 1.84028 4.69471   5
  -6  -3  -3 -3.0150 7.07679   2
  -6  -3  -3 2.65960 3.29458   5
   6  -3   3 5.22917 3.32582   2
  -6   3  -3 1.51476 4.60131   3
   6   3   3 5.98221 6.31668   5
   6   3   3 -3.0652 6.87541   4
   6   3   3 5.52065 5.08696   1
  -6   3  -3 4.72041 4.37285   4
  -6   3  -3 7.69355 4.51754   5
  -6   3  -3 -1.0852 4.65032   1
   6   3   3 -9.9938 6.38760   2
  -7  -3  -3 870.554 29.9442   5
   7  -3   3 818.864 26.0136   2
  -7  -3  -3 858.841 31.8323   3
  -7  -3  -3 881.201 35.1806   1
   7  -3   3 828.917 28.0847   5
  -7   3  -3 730.523 31.7638   3
   7   3   3 779.496 33.7477   4
  -7   3  -3 795.296 32.2289   5
  -7   3  -3 771.701 31.7970   1
   7   3   3 890.372 40.5142   2
  -7   3  -3 829.379 31.6066   4
  -8  -3  -3 409.409 22.2675   3
  -8  -3  -3 372.514 23.5771   1
  -8  -3  -3 368.464 18.9130   5
   8  -3   3 362.622 17.8083   5
   8  -3   3 393.306 20.9165   1
   8  -3   3 401.972 16.4937   2
   8   3   3 394.823 32.2423   2
  -8   3  -3 402.775 21.5806   1
   8   3   3 366.919 24.4605   1
  -8   3  -3 385.372 21.5975   5
  -8   3  -3 415.435 20.9648   4
   9  -3   3 335.646 15.9437   2
   9  -3   3 303.137 17.5432   5
  -9  -3  -3 297.591 20.7328   3
   9  -3   3 297.173 19.8595   1
  -9  -3  -3 319.670 23.0567   1
  -9   3  -3 333.951 19.4407   4
   9   3   3 334.939 23.7785   1
   9   3   3 344.964 26.7685   2
  -9   3  -3 337.748 21.5770   5
  -9   3  -3 350.234 21.1206   1
 -10  -3  -3 100.853 15.1529   3
 -10  -3  -3 74.3263 13.5238   1
 -10  -3  -3 81.8212 11.2915   5
  10  -3   3 108.143 10.5998   2
  10  -3   3 54.6211 9.66333   5
  10  -3   3 83.4254 12.0892   1
 -10   3  -3 66.6517 12.0646   5
 -10   3  -3 81.5874 13.2930   1
  10   3   3 84.3439 13.7358   1
 -10   3  -3 82.9056 12.2746   4
  10   3   3 40.4945 12.7192   2
  11  -3   3 11.5699 9.31068   1
  11  -3   3 18.6808 7.27487   2
 -11  -3  -3 24.2578 11.4920   1
 -11  -3  -3 6.53467 9.50115   3
 -11  -3  -3 10.4172 7.29482   5
  11  -3   3 16.3300 8.82338   5
 -11   3  -3 7.96531 7.87232   5
 -11   3  -3 17.9258 9.43539   1
  11   3   3 17.6727 11.2110   1
  11   3   3 30.5455 13.3139   2
 -11   3  -3 12.2663 7.39076   4
  12  -3   3 29.0451 10.6228   1
 -12  -3  -3 61.3307 15.4586   1
 -12  -3  -3 47.1800 10.8466   5
 -12  -3  -3 49.6455 13.0852   3
  12  -3   3 45.2059 10.0155   5
  12   3   3 71.3461 19.4999   1
 -12   3  -3 61.5724 11.3866   4
 -12   3  -3 43.0029 13.6763   5
 -12   3  -3 52.9444 14.3266   1
  12   3   3 42.9979 17.8137   2
  12   3   3 53.8927 13.8810   5
 -13  -3  -3 6.50666 18.4641   1
 -13  -3  -3 22.9785 14.1466   3
  13   3   3 -15.917 15.2822   1
 -13   3  -3 33.5169 15.1874   1
 -13   3  -3 19.8300 9.08825   4
 -13  -4   3 6.44251 11.5893   3
 -13  -4   3 -9.7574 14.0710   1
  13   4  -3 8.45399 15.7655   1
 -13   4   3 -2.5145 10.6964   5
  13   4  -3 5.25885 13.6447   5
 -13   4   3 -0.9450 10.2368   1
 -12  -4   3 86.1801 13.8987   5
 -12  -4   3 102.960 17.9821   1
 -12  -4   3 113.263 19.1805   3
  12   4  -3 103.766 17.4457   5
  12   4  -3 74.3415 20.0149   2
 -12   4   3 67.9986 11.9391   1
 -12   4   3 70.9120 13.0296   5
 -12   4   3 89.7196 8.57397   4
  12   4  -3 99.2281 19.8915   1
 -11  -4   3 129.511 16.2804   3
 -11  -4   3 126.023 13.6885   5
 -11  -4   3 135.542 22.7368   1
 -11   4   3 133.565 10.7246   4
  11   4  -3 124.033 21.5915   2
  11   4  -3 128.011 18.9552   1
 -11   4   3 143.682 14.4838   1
  11   4  -3 135.361 17.5077   5
 -10  -4   3 83.0653 10.9317   5
 -10  -4   3 54.5039 11.8056   3
 -10  -4   3 47.3754 13.6860   1
  10   4  -3 58.1920 12.8806   1
 -10   4   3 47.4303 8.65480   4
  10   4  -3 44.0082 12.5510   5
  10   4  -3 53.8747 14.2251   2
 -10   4   3 69.2203 11.6783   5
 -10   4   3 35.7424 8.85882   1
  -9  -4   3 244.379 19.8583   1
  -9  -4   3 234.020 15.6696   5
  -9  -4   3 219.162 17.2648   3
  -9   4   3 209.975 15.4627   5
  -9   4   3 208.387 16.4052   4
   9   4  -3 242.488 25.4225   1
   9   4  -3 199.297 19.0175   5
  -9   4   3 182.945 17.9224   3
   9   4  -3 212.852 22.2785   2
  -9   4   3 204.838 14.0817   1
  -8  -4   3 752.127 38.7307   1
  -8  -4   3 710.114 31.4349   5
  -8  -4   3 655.051 29.2376   3
   8   4  -3 704.941 38.7621   2
   8   4  -3 686.377 32.0294   5
  -8   4   3 618.387 24.6743   1
  -8   4   3 648.856 27.3952   3
   8   4  -3 643.854 33.8579   1
  -8   4   3 653.193 26.0293   5
  -8   4   3 662.568 25.8781   4
  -7  -4   3 30.6863 9.54485   1
  -7  -4   3 21.9195 5.78399   5
  -7  -4   3 26.7888 6.99930   3
   7   4  -3 20.5019 8.83334   2
  -7   4   3 25.0580 5.65834   1
  -7   4   3 12.3763 5.52423   5
  -7   4   3 25.7338 7.38827   4
   7   4  -3 29.8089 7.84907   5
   7   4  -3 10.2574 7.53705   1
  -7   4   3 38.7999 6.94743   3
  -6  -4   3 55.4223 8.16734   3
  -6  -4   3 64.3466 10.7085   1
  -6  -4   3 64.5323 8.00482   5
  -6   4   3 52.2206 7.68534   3
  -6   4   3 82.5335 8.64621   5
  -6   4   3 51.5744 7.03294   1
   6   4  -3 52.0000 10.9714   1
  -6   4   3 59.7641 7.19976   1
   6   4  -3 59.6463 9.92511   5
   6   4  -3 41.8283 11.8040   2
  -5  -4   3 80.6201 8.43251   5
  -5  -4   3 55.5671 13.0004   2
   5  -4  -3 66.6968 5.07801   2
  -5  -4   3 63.6198 8.62502   3
  -5  -4   3 75.3940 10.2528   1
  -5   4   3 59.3326 7.01208   1
   5   4  -3 62.0357 11.3815   3
   5   4  -3 62.4693 9.18244   5
   5   4  -3 78.8369 12.0936   1
  -5   4   3 69.9765 7.97996   5
  -5   4   3 74.3932 7.55683   1
   5   4  -3 78.5975 12.9837   2
  -5   4   3 70.1597 7.27673   3
   5   4  -3 72.2207 10.3786   5
   4  -4  -3 170.773 9.14655   2
  -4  -4   3 140.889 9.77620   5
  -4  -4   3 144.050 11.1841   3
  -4  -4   3 135.355 16.8710   2
  -4  -4   3 165.385 13.4825   1
   4   4  -3 160.115 17.2061   2
  -4   4   3 164.514 10.4355   1
  -4   4   3 170.308 10.9740   5
   4   4  -3 148.669 13.1074   5
   4   4  -3 163.989 13.8286   3
   4   4  -3 139.658 13.8000   1
  -4   4   3 155.272 9.21163   3
   4   4  -3 159.800 13.0558   5
  -4   4   3 152.833 9.84860   1
   3  -4  -3 13.8733 4.37696   2
  -3  -4   3 11.1396 4.86020   1
  -3  -4   3 8.69767 4.21726   3
   3   4  -3 14.5728 7.56913   2
   3   4  -3 13.2948 5.85851   3
  -3   4   3 16.8863 3.75666   3
   3   4  -3 1.89326 4.83697   1
  -3   4   3 20.3032 5.29801   2
   3   4  -3 7.43200 4.66960   5
  -3   4   3 17.6728 4.74820   5
  -3   4   3 9.08965 3.81013   1
   3   4  -3 13.3510 5.28024   5
  -2  -4   3 885.260 36.2801   2
  -2  -4   3 972.688 33.6223   1
  -2  -4   3 940.602 30.5798   3
   2  -4  -3 896.124 28.7596   1
   2  -4  -3 929.512 30.3388   2
  -2   4   3 912.430 30.2554   5
   2   4  -3 992.530 35.2598   1
  -2   4   3 879.277 26.9847   5
  -2   4   3 950.668 30.5740   1
   2   4  -3 957.999 38.1839   2
  -2   4   3 898.757 26.1572   3
  -2   4   3 933.359 32.9685   2
   2   4  -3 936.705 32.5965   3
   2   4  -3 1018.63 35.4723   5
  -1  -4   3 4.10502 2.86969   3
   1  -4  -3 3.21975 2.87515   1
   1  -4  -3 -4.9462 4.25654   2
  -1  -4   3 -1.6720 5.44277   2
  -1  -4   3 2.43322 3.83121   1
   1  -4  -3 1.82454 1.98192   3
  -1   4   3 0.34792 3.19673   1
  -1   4   3 0.82791 2.47709   3
   1   4  -3 -4.0419 3.40801   3
  -1   4   3 3.48457 5.13502   2
  -1   4   3 3.14007 3.91348   5
   1   4  -3 0.31463 4.08493   1
  -1   4   3 2.88656 3.06249   5
   1   4  -3 5.10029 4.14281   5
   1   4  -3 5.83881 4.25631   5
   0  -4   3 26.6083 7.32294   2
   0  -4  -3 38.3941 7.70816   2
   0  -4  -3 29.7222 3.64539   3
   0  -4   3 33.6539 6.05235   3
   0  -4   3 30.2890 7.27927   1
   0  -4  -3 17.8478 4.76394   1
   0  -4   3 26.7041 6.83331   5
   0   4   3 30.5808 7.48768   2
   0   4  -3 17.4977 5.36384   1
   0   4   3 26.0140 5.43716   5
   0   4   3 30.1630 5.72248   1
   0   4  -3 30.4318 6.23322   3
   0   4   3 39.5643 6.26402   5
   0   4  -3 20.6778 5.07580   5
   0   4   3 29.8454 4.31592   3
   0   4  -3 20.0617 6.62910   5
   1  -4   3 195.731 12.6948   3
   1  -4   3 226.523 15.5359   2
   1  -4   3 240.528 13.9283   5
  -1  -4  -3 224.754 8.99025   3
  -1  -4  -3 199.837 12.7384   1
   1  -4   3 192.192 13.0881   1
  -1  -4  -3 225.709 15.8207   2
  -1   4  -3 194.841 12.0084   5
   1   4   3 213.484 14.1950   1
  -1   4  -3 192.468 12.6360   3
   1   4   3 236.869 14.1526   5
   1   4   3 217.713 17.1758   2
  -1   4  -3 198.388 14.1848   1
  -1   4  -3 217.653 14.4776   5
   1   4   3 216.505 11.8905   5
  -2  -4  -3 200.937 15.2448   2
  -2  -4  -3 212.013 9.28687   3
   2  -4   3 203.628 12.3482   5
   2  -4   3 223.300 15.5054   2
   2  -4   3 219.501 14.0242   3
  -2  -4  -3 224.196 13.8105   1
  -2   4  -3 214.039 14.7978   1
  -2   4  -3 204.273 14.2846   5
   2   4   3 186.290 15.8256   4
   2   4   3 224.982 14.3377   5
   2   4   3 185.138 11.8110   5
  -2   4  -3 179.144 13.0759   1
  -2   4  -3 228.722 16.6905   4
   2   4   3 213.300 17.8062   2
   2   4   3 205.699 14.6672   1
  -2   4  -3 196.295 12.7441   3
   3  -4   3 71.7301 9.94072   2
   3  -4   3 79.1017 9.00623   5
  -3  -4  -3 95.3764 13.3471   2
  -3  -4  -3 79.0027 6.45213   3
  -3  -4  -3 67.7605 9.14262   1
   3  -4   3 94.6331 10.4565   3
   3   4   3 76.5396 11.8183   4
   3   4   3 73.0812 9.95366   1
  -3   4  -3 82.5489 9.71339   5
  -3   4  -3 96.6440 9.77828   1
   3   4   3 84.3881 10.7681   5
   3   4   3 74.8829 13.2349   2
  -3   4  -3 75.4416 10.6532   4
  -3   4  -3 67.9133 8.84481   1
  -3   4  -3 94.1407 10.1881   3
  -4  -4  -3 307.683 13.7575   3
   4  -4   3 291.435 16.5625   2
   4  -4   3 271.653 14.4604   5
  -4  -4  -3 299.470 18.0788   1
  -4  -4  -3 280.945 12.9435   5
  -4  -4  -3 244.333 18.7737   2
   4   4   3 269.575 16.8925   5
  -4   4  -3 285.079 19.3281   3
  -4   4  -3 291.284 17.1915   5
   4   4   3 276.113 17.7294   1
  -4   4  -3 302.102 17.2123   1
  -4   4  -3 264.992 17.0241   1
  -4   4  -3 262.299 18.0445   4
   4   4   3 298.863 21.8436   2
  -5  -4  -3 134.137 11.5209   3
  -5  -4  -3 137.172 9.43664   5
   5  -4   3 123.164 10.3458   5
  -5  -4  -3 123.016 12.8806   1
   5  -4   3 119.038 11.7215   2
   5   4   3 128.483 13.7009   1
  -5   4  -3 130.081 11.9434   1
  -5   4  -3 123.410 11.7987   1
  -5   4  -3 123.061 14.1685   4
   5   4   3 128.964 17.6284   2
  -5   4  -3 122.988 11.8355   3
  -5   4  -3 136.148 12.7568   5
   6  -4   3 4.57926 5.74470   5
  -6  -4  -3 10.2461 4.45058   5
   6  -4   3 9.98745 5.58303   2
  -6  -4  -3 4.63573 6.01211   1
  -6  -4  -3 2.08166 4.13257   3
   6   4   3 8.04342 7.54051   1
  -6   4  -3 4.44844 6.38258   5
  -6   4  -3 6.57667 5.94486   1
  -6   4  -3 10.7389 7.12769   1
  -6   4  -3 19.4802 7.29165   4
  -7  -4  -3 115.241 11.0956   5
   7  -4   3 135.021 9.39910   2
  -7  -4  -3 132.757 15.3402   1
   7  -4   3 110.086 10.6013   5
  -7  -4  -3 119.900 11.7124   3
   7   4   3 122.900 18.0979   1
   7   4   3 127.484 17.4842   2
  -7   4  -3 135.719 14.7716   1
   7   4   3 103.542 13.8827   5
  -7   4  -3 125.485 13.8113   4
  -8  -4  -3 63.5900 12.2053   1
  -8  -4  -3 35.7072 7.98558   5
   8  -4   3 46.6098 6.83956   2
  -8  -4  -3 47.6175 9.17417   3
   8  -4   3 42.0754 7.26684   5
   8   4   3 42.0299 11.5067   1
   8   4   3 42.7292 11.0812   5
  -8   4  -3 50.5924 12.3062   1
  -8   4  -3 63.2491 11.4418   5
  -8   4  -3 33.6888 9.46568   4
  -8   4  -3 52.0341 10.0745   1
   8   4   3 44.1113 14.5351   2
   9  -4   3 401.155 16.3063   2
  -9  -4  -3 397.830 23.5898   3
  -9  -4  -3 395.237 20.8834   5
   9  -4   3 386.552 17.9995   2
  -9  -4  -3 349.297 26.7020   1
   9  -4   3 430.719 17.6222   5
   9   4   3 407.924 28.9422   1
   9   4   3 344.583 25.8005   5
   9   4   3 407.632 33.7762   2
  -9   4  -3 412.377 24.5403   1
  -9   4  -3 413.641 24.4485   4
  -9   4  -3 407.553 24.8516   1
  -9   4  -3 458.055 27.0192   5
  10  -4   3 -1.5281 5.09852   2
 -10  -4  -3 -7.3559 10.9956   1
 -10  -4  -3 10.9347 6.55338   5
 -10   4  -3 12.2083 8.66937   1
 -10   4  -3 -1.4738 9.80844   5
  10   4   3 -0.6707 14.2560   2
 -10   4  -3 0.33439 8.07776   4
  10   4   3 10.9992 9.92140   5
  11  -4   3 8.76118 5.45974   2
 -11  -4  -3 10.3399 9.51677   5
  11  -4   3 0.95188 6.61646   2
 -11  -4  -3 6.62201 9.78417   3
 -11   4  -3 3.70553 9.17337   4
 -11   4  -3 11.6610 10.0226   1
  11   4   3 10.4833 12.9454   5
 -11   4  -3 -8.9359 11.4212   5
  11   4   3 1.68802 13.5491   2
 -12  -4  -3 145.199 24.3480   1
 -12  -4  -3 196.748 18.7603   5
 -12  -4  -3 216.391 23.3806   3
  12   4   3 180.730 28.4799   2
  12   4   3 193.931 30.3997   1
  12   4   3 168.018 23.3353   5
 -12   4  -3 183.246 21.5141   5
 -12   4  -3 177.065 19.4920   4
 -11  -5   3 40.5228 10.7854   3
 -11  -5   3 57.3170 10.7244   5
 -11  -5   3 56.6855 16.4449   1
  11   5  -3 7.23531 17.7724   2
 -11   5   3 40.9879 12.0649   5
 -11   5   3 31.1083 9.17746   4
  11   5  -3 50.8850 16.3429   5
 -10  -5   3 180.126 25.6102   1
 -10  -5   3 189.850 16.1278   5
 -10  -5   3 165.509 17.1431   3
  10   5  -3 178.417 29.7473   2
  10   5  -3 162.815 25.6097   1
 -10   5   3 159.150 17.7093   5
 -10   5   3 184.981 16.0169   4
 -10   5   3 155.593 15.9836   1
  10   5  -3 185.793 23.6627   5
  -9  -5   3 -6.6430 7.12790   5
  -9  -5   3 0.79468 7.79311   3
  -9  -5   3 -0.8413 9.83441   1
   9   5  -3 -13.240 10.8993   2
  -9   5   3 1.09348 7.95531   1
   9   5  -3 -0.3194 8.77185   5
  -9   5   3 -6.1486 8.42613   4
   9   5  -3 -4.2895 12.0332   1
  -8  -5   3 6.28726 5.44501   5
  -8  -5   3 13.3949 8.40292   3
  -8  -5   3 7.64269 8.83449   1
   8   5  -3 -5.8166 7.53762   5
  -8   5   3 0.93819 7.28330   4
  -8   5   3 11.0100 7.35384   5
   8   5  -3 13.6604 11.2087   1
  -8   5   3 5.95074 7.60428   3
  -8   5   3 9.35834 6.85918   1
   8   5  -3 12.6209 12.4778   2
  -7  -5   3 479.862 24.5641   3
  -7  -5   3 494.191 29.3880   1
  -7  -5   3 458.057 22.2008   5
   7   5  -3 470.985 33.0331   2
  -7   5   3 492.201 25.6963   4
   7   5  -3 434.599 27.2927   5
   7   5  -3 481.680 29.9948   1
  -7   5   3 512.528 24.1282   5
  -7   5   3 474.285 22.3276   3
  -7   5   3 472.250 22.0154   1
  -6  -5   3 70.6369 8.81865   5
  -6  -5   3 58.7369 10.9764   1
  -6  -5   3 69.5414 9.73721   3
   6   5  -3 77.6829 12.8663   5
   6   5  -3 61.4096 15.6237   2
   6   5  -3 70.8545 12.9659   1
  -6   5   3 68.8250 11.0972   5
  -6   5   3 53.0875 9.22970   3
  -6   5   3 63.5520 9.49954   1
  -5  -5   3 16.1070 5.20978   3
   5  -5  -3 14.6897 4.60137   2
  -5  -5   3 25.6434 9.15767   1
   5   5  -3 15.5597 7.66634   5
  -5   5   3 19.7113 5.89212   3
   5   5  -3 10.5562 9.05690   2
  -5   5   3 17.4448 5.65788   1
   5   5  -3 10.6219 8.41588   1
  -5   5   3 11.8519 6.59663   5
   5   5  -3 19.8870 9.58102   3
   4  -5  -3 2.94776 4.74702   2
  -4  -5   3 0.27386 5.58169   1
  -4  -5   3 2.68726 4.30654   3
   4   5  -3 16.7176 7.84820   1
   4   5  -3 -2.0287 7.97344   3
  -4   5   3 7.78363 6.10110   5
   4   5  -3 -2.7256 5.77964   5
  -4   5   3 5.77408 4.75156   1
   4   5  -3 3.68185 7.67479   2
  -4   5   3 -1.4241 4.32430   3
   3  -5  -3 48.0759 8.24395   2
  -3  -5   3 27.0922 8.68706   1
  -3  -5   3 40.1257 7.06848   3
  -3   5   3 43.4695 7.29513   3
   3   5  -3 38.3340 9.98040   1
  -3   5   3 40.3654 8.49266   2
  -3   5   3 38.8842 7.90529   5
   3   5  -3 51.2329 11.8363   2
  -3   5   3 44.1474 6.91825   5
   2  -5  -3 32.8682 8.44821   2
  -2  -5   3 23.9182 5.33701   3
   2  -5  -3 33.2716 6.09378   1
  -2  -5   3 17.7448 13.4348   2
  -2  -5   3 19.7938 6.78805   1
  -2   5   3 15.4829 7.35379   2
   2   5  -3 13.9663 7.88008   5
  -2   5   3 9.38351 5.77334   5
   2   5  -3 19.7599 8.13899   1
  -2   5   3 33.9225 7.34853   5
   2   5  -3 10.3364 7.56615   3
  -1  -5   3 341.760 20.9616   1
  -1  -5   3 390.680 18.9345   3
   1  -5  -3 365.050 18.3354   1
   1  -5  -3 342.417 20.0953   2
  -1  -5   3 327.990 24.7225   2
  -1   5   3 374.498 15.4311   3
   1   5  -3 383.009 22.0031   5
  -1   5   3 386.212 20.3856   5
   1   5  -3 377.046 20.8229   3
  -1   5   3 383.990 19.4893   1
  -1   5   3 386.362 23.1494   2
   1   5  -3 383.543 22.9374   1
   0  -5  -3 142.197 12.2771   1
   0  -5   3 130.742 16.8738   2
   0  -5  -3 157.462 9.00674   3
   0  -5   3 136.298 12.0209   3
   0  -5   3 148.184 13.5725   1
   0   5   3 155.470 11.8849   5
   0   5   3 159.014 13.6032   5
   0   5   3 172.791 10.5294   3
   0   5   3 161.909 15.8574   2
   0   5  -3 156.744 16.5409   1
   0   5   3 175.761 14.9292   1
   0   5  -3 153.787 14.5846   5
   0   5  -3 128.900 15.5102   3
  -1  -5  -3 148.058 15.2688   2
  -1  -5  -3 188.366 13.5367   1
   1  -5   3 212.617 14.6615   3
   1  -5   3 173.170 17.9877   2
  -1  -5  -3 183.846 9.38191   3
   1  -5   3 199.131 14.7343   1
   1   5   3 207.412 15.6844   1
  -1   5  -3 181.364 16.2765   5
  -1   5  -3 179.117 15.6087   1
   1   5   3 167.501 16.9581   2
  -1   5  -3 209.250 18.5918   3
   1   5   3 178.138 13.1871   5
   1   5   3 181.238 14.9220   5
  -2  -5  -3 346.630 20.2111   1
  -2  -5  -3 352.505 13.6043   3
   2  -5   3 342.236 19.7157   3
   2  -5   3 343.617 22.0060   2
  -2   5  -3 342.073 19.9453   3
  -2   5  -3 310.084 19.9332   1
  -2   5  -3 401.053 22.3030   5
   2   5   3 351.601 21.0140   1
  -2   5  -3 343.032 20.2024   1
   2   5   3 325.004 24.2476   2
   2   5   3 354.722 21.7509   5
  -2   5  -3 349.898 24.5506   4
   3  -5   3 904.786 36.5238   2
  -3  -5  -3 945.633 36.2318   1
  -3  -5  -3 975.279 27.9167   3
   3  -5   3 1002.67 36.9830   3
  -3   5  -3 990.624 41.2275   4
   3   5   3 962.938 42.6932   5
   3   5   3 931.809 43.6256   2
  -3   5  -3 888.053 35.8801   1
  -3   5  -3 861.972 34.3092   3
  -3   5  -3 938.002 36.5276   1
   3   5   3 908.505 36.9486   1
   4  -5   3 126.675 15.3142   2
  -4  -5  -3 129.172 10.7660   3
  -4  -5  -3 168.201 15.2495   1
  -4   5  -3 166.399 16.0209   1
  -4   5  -3 149.443 16.9772   4
  -4   5  -3 149.144 14.7518   5
   4   5   3 156.163 18.5513   2
   4   5   3 120.560 14.6344   5
  -5  -5  -3 34.6536 9.30983   1
  -5  -5  -3 28.7846 5.96950   3
   5  -5   3 28.4734 10.0405   2
  -5   5  -3 25.8816 8.24913   5
   5   5   3 21.8915 8.30379   5
  -5   5  -3 31.7977 8.61976   1
  -5   5  -3 27.3396 9.06069   4
   5   5   3 68.0289 14.7093   2
  -5   5  -3 39.8886 8.84489   1
   6  -5   3 11.5796 8.65871   2
  -6  -5  -3 4.81188 4.99080   5
  -6  -5  -3 12.9275 5.59907   3
  -6   5  -3 19.8271 8.60416   4
  -6   5  -3 11.7160 7.61871   5
   6   5   3 -10.859 7.64636   5
  -6   5  -3 4.05672 8.43639   1
  -6   5  -3 -9.9226 6.75313   1
   6   5   3 11.9543 11.5926   2
  -7  -5  -3 173.428 22.2061   1
  -7  -5  -3 158.226 13.1413   5
   7  -5   3 162.707 11.1349   2
  -7  -5  -3 191.563 14.3427   3
   7  -5   3 178.362 14.4620   2
   7   5   3 203.772 20.1347   5
   7   5   3 210.327 26.3363   2
  -7   5  -3 169.171 17.3569   5
   7   5   3 164.766 21.2715   1
  -7   5  -3 184.112 18.9489   1
  -8  -5  -3 -4.1584 5.89813   3
   8  -5   3 -6.6147 7.39791   2
  -8  -5  -3 3.51169 6.68075   5
   8  -5   3 6.29725 5.03186   2
  -8  -5  -3 0.93046 10.2143   1
   8   5   3 -11.496 14.2616   2
   8   5   3 -7.1815 11.4975   1
  -8   5  -3 9.82108 10.1175   5
   8   5   3 -14.193 11.4333   5
  -8   5  -3 -8.9538 11.4681   4
  -8   5  -3 -10.712 8.02362   1
  -9  -5  -3 21.8919 12.7003   1
  -9  -5  -3 53.7939 10.5761   3
  -9  -5  -3 49.5526 9.76136   5
  -9   5  -3 53.6719 12.9222   5
   9   5   3 44.3790 16.9541   2
   9   5   3 32.2432 13.1412   5
  -9   5  -3 50.9554 13.0913   4
  -9   5  -3 53.3139 12.2348   1
   9   5   3 33.7710 16.2953   1
 -10  -5  -3 22.3721 8.21565   5
 -10  -5  -3 45.5151 11.1827   3
  10   5   3 27.2391 13.2370   5
 -10   5  -3 20.5193 12.4538   4
  10   5   3 48.4726 18.4144   2
  -9  -6   3 14.1025 10.1830   3
  -9  -6   3 26.9805 10.7579   5
  -9   6   3 27.2886 10.7540   1
   9   6  -3 34.5258 15.9048   5
  -9   6   3 12.6967 13.5515   4
   9   6  -3 18.2625 16.4364   2
  -9   6   3 28.7270 12.5542   5
  -8  -6   3 99.3425 15.2851   3
  -8  -6   3 77.0291 16.2328   1
   8   6  -3 75.9585 19.1538   1
   8   6  -3 84.7446 15.3236   5
  -8   6   3 85.8994 13.2081   5
  -7  -6   3 2.57629 7.42525   3
  -7  -6   3 5.05384 10.7930   1
  -7   6   3 15.6351 11.6866   3
  -7   6   3 3.87144 11.2313   4
  -7   6   3 4.21820 9.74866   5
  -7   6   3 -5.1965 7.85711   1
   7   6  -3 6.14176 9.90469   5
   7   6  -3 -13.854 17.6172   1
   7   6  -3 -11.161 15.5688   2
   6  -6  -3 3.07670 4.09587   2
  -6  -6   3 8.80146 10.0139   1
   6   6  -3 2.72048 12.7687   2
  -6   6   3 4.20953 8.78720   4
   6   6  -3 -25.449 8.85999   5
  -6   6   3 -11.946 8.66019   5
  -6   6   3 0.68419 8.13091   3
  -6   6   3 8.22300 8.20501   1
   6   6  -3 -1.4732 13.6546   1
  -5  -6   3 14.3470 6.88949   3
  -5  -6   3 -0.3737 8.99412   1
   5  -6  -3 0.18023 6.78745   2
   5   6  -3 5.18718 14.2242   2
   5   6  -3 17.6624 12.6569   1
  -5   6   3 20.3911 9.05890   5
  -5   6   3 0.67175 7.99983   3
  -5   6   3 3.97846 7.44447   1
   5   6  -3 7.02077 9.58998   5
   4  -6  -3 254.964 17.3926   2
  -4  -6   3 263.090 17.2371   3
  -4  -6   3 226.351 20.1971   1
   4   6  -3 250.706 25.5121   1
  -4   6   3 263.448 18.0069   1
   4   6  -3 252.571 27.9071   2
  -4   6   3 245.966 16.3916   3
   4   6  -3 265.753 22.3075   5
  -4   6   3 269.125 20.1569   5
  -3  -6   3 88.7414 11.1217   3
   3  -6  -3 50.2988 10.2331   2
  -3  -6   3 71.2617 11.9615   1
   3   6  -3 69.6626 15.7725   1
  -3   6   3 47.0698 8.32198   3
  -3   6   3 56.6844 10.3165   5
  -3   6   3 61.3910 10.4729   1
   3   6  -3 59.0295 13.6500   5
   2  -6  -3 -1.8476 8.93262   2
  -2  -6   3 4.66085 7.46554   1
  -2  -6   3 2.11050 5.57007   3
  -2   6   3 4.61365 6.54789   3
  -2   6   3 15.0274 10.9495   2
  -2   6   3 5.93744 7.43506   5
   2   6  -3 -9.8271 7.28815   5
   2   6  -3 -18.228 12.0850   1
   1  -6  -3 1.40378 10.2342   2
  -1  -6   3 10.0211 9.09021   1
  -1  -6   3 4.48676 5.69563   3
  -1   6   3 3.11186 6.48641   3
  -1   6   3 3.79178 10.0275   2
   1   6  -3 15.5956 11.9112   1
   1   6  -3 18.1075 8.50142   5
  -1   6   3 11.5987 7.38004   5
   0  -6   3 -0.0976 8.62631   1
   0  -6   3 5.50779 6.28427   3
   0   6   3 10.4758 9.27691   5
   0   6  -3 2.83468 11.6380   1
   0   6  -3 0.37076 7.57845   5
   0   6   3 -0.4388 9.05579   2
  -1  -6  -3 69.7654 7.80933   3
   1  -6   3 60.6846 10.2999   3
  -1   6  -3 108.968 16.8890   5
   1   6   3 76.6754 14.2055   5
  -1   6  -3 64.7366 13.2481   1
   2  -6   3 79.3075 15.7150   2
  -2  -6  -3 89.4847 8.30970   3
   2  -6   3 91.2716 12.0514   3
  -2   6  -3 72.6596 13.8878   5
  -2   6  -3 71.9549 12.2228   1
   2   6   3 120.289 15.8205   5
   2   6   3 97.3665 18.5415   2
  -2   6  -3 105.815 17.7245   4
  -2   6  -3 80.4050 13.9807   1
  -3  -6  -3 86.0791 8.46087   3
   3  -6   3 93.5513 16.0401   2
   3   6   3 116.326 20.7723   2
  -3   6  -3 89.8047 17.1900   4
  -3   6  -3 70.5714 13.1326   5
  -3   6  -3 50.4673 12.2356   1
   3   6   3 73.4986 15.2864   5
  -4  -6  -3 5.81439 5.24114   3
  -4   6  -3 5.91815 12.5352   4
   4   6   3 10.5755 15.1776   2
   4   6   3 17.0711 9.73781   5
  -4   6  -3 0.15670 8.29025   1
  -4   6  -3 17.9234 9.28585   5
   5  -6   3 1.14148 11.8688   2
  -5  -6  -3 10.9099 5.95250   3
  -5   6  -3 2.13997 9.86761   4
   5   6   3 -2.8925 15.8217   2
  -5   6  -3 -3.9411 10.5007   5
  -5   6  -3 2.89526 10.4639   1
   5   6   3 -0.6034 9.37318   5
  -6  -6  -3 -4.3269 5.80915   3
   6   6   3 -0.3643 12.5396   5
  -6   6  -3 1.84114 11.7587   5
  -6   6  -3 -3.1734 9.27602   1
   6   6   3 3.35867 13.5346   2
  -6   6  -3 6.46017 12.8583   4
   7  -6   3 7.76659 6.86186   2
  -7  -6  -3 2.05703 7.25952   3
  -7   6  -3 -0.1163 13.7204   1
   7   6   3 -8.0878 13.9975   5
   7   6   3 8.54991 20.9112   2
  -7   6  -3 -0.3689 13.7696   4
  -7   6  -3 11.9245 12.8096   5
  -3  -7   3 4.40836 7.92764   3
   3   7  -3 5.61295 11.6434   5
  -3   7   3 -6.9774 11.0627   1
  -3   7   3 12.1564 10.5999   5
  -2  -7   3 37.9346 10.1758   3
  -2   7   3 33.0813 11.8162   5
   2   7  -3 27.6333 14.8806   5
  -1  -7   3 124.335 15.6517   3
  -1   7   3 115.887 17.1973   5
   1   7  -3 145.366 20.7177   5
   0  -7   3 14.4910 10.2826   3
   0   7   3 3.34433 15.7531   2
   0   7  -3 -1.8079 10.5331   5
   0   7   3 -20.789 9.87746   5
   1  -7   3 60.2687 12.2477   3
   1   7   3 22.4761 18.5607   2
  -1   7  -3 64.0824 17.2121   5
   1   7   3 45.7570 13.5703   5
  -2   7  -3 74.5393 15.8066   5
   2   7   3 50.8621 20.3911   2
  16   0  -4 24.5051 13.2810   2
 -16   0   4 48.9731 16.6200   1
 -16   0   4 58.4926 15.2099   3
 -15   0   4 0.25138 9.36346   1
  15   0  -4 -9.6933 9.65294   2
 -15   0   4 -6.6880 9.08043   3
  15   0  -4 -5.5429 5.77964   5
 -15   0   4 -12.834 8.67073   5
  15   0  -4 11.1390 7.63269   5
  15   0  -4 2.52849 5.35546   4
 -14   0   4 102.970 15.2231   1
  14   0  -4 83.6215 8.57163   4
  14   0  -4 82.9473 9.72276   5
  14   0  -4 91.5933 14.9181   2
  14   0  -4 74.1788 10.2009   5
 -14   0   4 79.1896 12.5498   2
 -14   0   4 92.1387 14.4848   5
 -13   0   4 -8.6707 7.11281   2
  13   0  -4 -10.306 7.04253   2
 -13   0   4 -5.1764 7.88982   1
  13   0  -4 0.71004 4.46361   5
  13   0  -4 7.81275 6.40635   5
  13   0  -4 3.58362 4.24783   4
 -13   0   4 0.53150 5.37061   5
  12   0  -4 79.2823 8.76081   5
 -12   0   4 78.1177 11.4607   1
  12   0  -4 83.2298 7.08719   4
  12   0  -4 76.7994 12.3417   2
 -12   0   4 72.7104 11.3259   2
  12   0  -4 74.7440 8.19713   5
 -12   0   4 82.9796 10.3069   5
  11   0  -4 -3.1896 5.12070   2
  11   0  -4 -9.2681 4.04993   5
  11   0  -4 -1.7526 2.77215   4
 -11   0   4 -1.9599 3.56741   5
 -11   0   4 4.56040 4.49098   1
  11   0  -4 2.88215 3.13912   5
 -11   0   4 -7.1915 5.04409   2
 -10   0   4 1764.49 50.3829   5
  10   0  -4 1743.92 43.1851   4
  10   0  -4 1783.85 53.1433   2
  10   0  -4 1781.07 45.7748   5
 -10   0   4 1682.45 50.2422   2
 -10   0   4 1693.47 51.7651   1
   9   0  -4 -2.0535 3.80893   2
  -9   0   4 -0.2263 3.98701   2
   9   0  -4 0.73836 2.48971   5
  -9   0   4 2.88121 2.88985   5
  -9   0   4 0.77570 3.83636   1
   9   0  -4 1.16786 2.60428   5
   9   0  -4 -2.2877 2.58718   1
   9   0  -4 4.30662 2.14106   4
   8   0  -4 38.6157 6.53962   2
   8   0  -4 29.5997 4.23752   5
  -8   0   4 33.2317 5.34372   1
   8   0  -4 30.3520 5.20331   1
   8   0  -4 35.4038 3.34908   4
  -8   0   4 34.4332 5.30287   5
   8   0  -4 32.9736 4.25227   5
  -7   0   4 -1.8840 2.43212   1
   7   0  -4 1.14836 1.25071   4
  -7   0   4 -2.0290 1.64841   5
   7   0  -4 1.03964 1.81275   5
   7   0  -4 -3.2867 2.67549   2
   7   0  -4 2.74929 2.21308   1
  -7   0   4 -0.4878 2.96695   2
   7   0  -4 -2.0763 1.53704   5
   6   0  -4 192.352 10.6991   2
   6   0  -4 197.518 6.77965   4
  -6   0   4 192.976 8.92933   5
  -6   0   4 207.407 10.9675   2
  -6   0   4 198.799 9.98139   1
   6   0  -4 187.257 7.16744   5
   6   0  -4 194.384 9.77489   1
   6   0  -4 201.453 7.41552   5
  -5   0   4 -1.2064 1.41498   1
  -5   0   4 -0.3114 2.08914   2
   5   0  -4 1.91292 2.12102   2
   5   0  -4 0.73514 0.92603   5
  -5   0   4 -0.9102 1.17421   5
  -5   0   4 0.78065 1.68748   3
  -5   0   4 1.00310 1.67274   5
   5   0  -4 0.88777 0.94579   5
   5   0  -4 1.06629 1.52027   1
  -4   0   4 369.394 12.2867   1
   4   0  -4 373.600 10.7564   4
  -4   0   4 361.680 14.3167   3
  -4   0   4 375.663 11.1823   5
  -4   0   4 381.557 14.3015   2
  -4   0   4 381.047 11.6299   5
   4   0  -4 366.532 12.2703   1
  -3   0   4 0.73439 0.61732   5
  -3   0   4 -1.1064 0.97701   3
   3   0  -4 0.66696 1.19014   3
  -3   0   4 1.84582 0.94822   5
  -3   0   4 1.55462 0.99591   1
   3   0  -4 -0.6007 0.90618   1
  -3   0   4 1.66035 1.11258   4
   3   0  -4 0.84675 0.84576   4
   2   0  -4 105.446 5.60386   3
   2   0  -4 101.721 5.14319   4
  -2   0   4 105.858 4.49933   1
  -2   0   4 97.1960 5.09940   4
  -2   0   4 105.587 3.97062   5
  -2   0   4 116.816 5.72161   3
  -2   0   4 103.601 3.68202   5
   2   0  -4 102.824 4.53813   1
   1   0  -4 0.66831 0.76229   3
  -1   0   4 -0.6124 0.75064   5
   1   0  -4 0.37813 0.66005   5
  -1   0   4 3.16149 1.36783   4
   1   0  -4 0.76644 0.51154   5
  -1   0   4 1.45672 0.65001   5
   1   0  -4 -0.7922 1.18681   4
   1   0  -4 1.10813 0.72626   1
   1   0  -4 -0.3000 0.59819   1
  -1   0   4 0.32813 0.63093   3
   1   0   4 0.13154 1.09511   3
  -1   0  -4 0.14842 1.12239   5
   1   0   4 1.43360 1.31018   2
  -1   0  -4 0.89683 1.17484   1
  -1   0  -4 1.42729 1.49107   4
   1   0   4 -0.9676 1.43810   4
   1   0   4 0.99999 1.17866   1
  -1   0  -4 0.89436 0.97526   3
   1   0   4 -0.8755 1.24812   5
  -2   0  -4 2422.83 60.2828   4
  -2   0  -4 2370.75 58.4284   3
  -2   0  -4 2442.38 59.8080   2
   2   0   4 2426.91 59.9036   2
   2   0   4 2403.26 62.7264   1
  -2   0  -4 2511.06 59.7716   1
   2   0   4 2413.24 60.2860   4
  -2   0  -4 2423.75 58.4834   5
   2   0   4 2451.50 58.9864   5
  -3   0  -4 -0.7670 1.54857   1
  -3   0  -4 0.96893 1.70419   3
   3   0   4 2.07393 1.87216   1
   3   0   4 -0.5533 2.09096   2
   3   0   4 1.76471 2.25037   5
  -3   0  -4 3.09528 2.47789   2
  -3   0  -4 0.59752 1.58349   5
   3   0   4 -1.5305 1.93919   4
  -3   0  -4 -2.7502 1.98184   4
   4   0   4 1172.30 34.8429   4
  -4   0  -4 1199.97 34.1635   5
   4   0   4 1169.15 34.8894   2
   4   0   4 1138.35 33.9417   5
  -4   0  -4 1184.21 35.2689   1
  -4   0  -4 1145.52 34.1286   2
  -4   0  -4 1190.12 34.8514   4
  -4   0  -4 1179.71 34.4458   3
   4   0   4 1148.29 34.7730   1
   5   0   4 1.66567 2.74541   1
   5   0   4 -4.7039 2.71688   5
   5   0   4 0.53099 2.75988   4
  -5   0  -4 -2.8195 2.37572   1
  -5   0  -4 4.03613 3.00783   4
  -5   0  -4 0.79074 2.68977   2
   5   0   4 -2.6435 2.65748   2
  -5   0  -4 -1.2544 2.36344   5
   6   0   4 276.902 15.3488   1
   6   0   4 268.523 14.8496   5
  -6   0  -4 312.610 15.3936   4
  -6   0  -4 273.154 14.8879   2
  -6   0  -4 317.661 16.7868   1
  -6   0  -4 290.393 14.9984   5
   6   0   4 300.224 15.4931   4
   6   0   4 302.598 16.1476   2
   7   0   4 6.17692 4.75682   5
  -7   0  -4 -1.0475 3.45957   1
  -7   0  -4 4.52501 4.54465   2
  -7   0  -4 -3.6134 2.67498   4
  -7   0  -4 -0.9848 3.19874   5
   7   0   4 2.81807 3.66159   1
   7   0   4 -1.3517 3.66624   4
   7   0   4 2.20647 4.24845   2
  -8   0  -4 272.767 16.1496   4
  -8   0  -4 261.293 17.3919   1
   8   0   4 302.008 18.0756   5
  -8   0  -4 281.423 16.1286   2
   8   0   4 244.381 16.4308   1
   8   0   4 298.036 18.5190   2
  -8   0  -4 292.378 16.6268   5
   8   0   4 279.770 16.5911   4
  -9   0  -4 -4.5684 4.89137   1
   9   0   4 -5.0945 5.45072   2
   9   0   4 1.27306 5.11607   1
  -9   0  -4 2.24093 4.68924   5
   9   0   4 -1.0646 4.99180   4
  -9   0  -4 -6.2507 6.14992   2
  -9   0  -4 2.60337 3.94096   4
   9   0   4 4.42844 6.03406   5
 -10   0  -4 765.174 32.4924   2
 -10   0  -4 790.522 33.5022   5
  10   0   4 821.605 37.0224   4
  10   0   4 795.694 34.3718   1
 -10   0  -4 841.985 36.0573   1
  10   0   4 847.412 36.4770   2
 -10   0  -4 794.119 32.1328   4
 -11   0  -4 8.88695 6.56256   4
  11   0   4 -3.1204 6.41615   2
 -11   0  -4 -1.4505 9.19989   1
  11   0   4 -1.0315 9.13335   4
  11   0   4 -6.7450 6.92092   1
 -11   0  -4 5.53910 6.31273   5
  12   0   4 -11.683 9.01554   2
 -12   0  -4 -7.2531 9.14225   1
 -12   0  -4 2.85831 7.19282   5
 -12   0  -4 1.96570 7.18996   4
  12   0   4 -4.0490 8.61509   1
 -13   0  -4 6.63999 8.30455   5
  13   0   4 9.20571 11.3308   1
 -13   0  -4 7.96924 8.82422   4
  13   0   4 13.3668 11.3128   2
 -13   0  -4 4.43755 13.8676   1
 -14   0  -4 9.52168 11.1613   5
  14   0   4 17.1020 14.4204   1
  14   0   4 -1.8858 13.5512   2
 -14   0  -4 -14.107 13.6471   1
 -16  -1   4 -30.191 13.5088   3
 -16  -1   4 -2.4779 10.2997   5
 -16  -1   4 -17.135 16.7219   1
  16   1  -4 1.21227 8.91430   5
 -16   1   4 4.36063 9.11644   5
  16   1  -4 5.58506 14.7240   2
 -15  -1   4 54.7583 15.6945   1
  15  -1  -4 34.7676 12.3251   1
 -15  -1   4 55.0177 15.2453   3
 -15  -1   4 49.0466 10.4971   5
  15  -1  -4 58.0312 11.2519   2
  15   1  -4 49.8735 10.3010   4
  15   1  -4 45.4720 9.91841   5
 -15   1   4 48.9990 11.1770   5
  15   1  -4 39.0833 12.4120   2
 -15   1   4 48.8592 9.70807   2
 -15   1   4 48.5815 14.6556   1
 -14  -1   4 0.66980 8.27591   3
 -14  -1   4 -0.7617 9.10266   1
 -14  -1   4 -7.9233 6.10458   5
  14  -1  -4 -0.4970 7.39763   2
  14  -1  -4 6.61086 8.42821   1
 -14   1   4 3.76121 6.49047   5
 -14   1   4 3.78329 9.19481   1
  14   1  -4 19.2209 11.0358   2
  14   1  -4 3.57382 10.6801   5
  14   1  -4 -2.8995 7.28428   4
  14   1  -4 9.39077 8.62866   1
  14   1  -4 2.28686 7.89964   5
 -14   1   4 6.01827 7.01909   2
  13  -1  -4 12.1228 7.43507   1
 -13  -1   4 15.8430 6.63805   5
 -13  -1   4 13.3772 9.62658   1
 -13  -1   4 -2.5033 7.27828   3
 -13   1   4 11.7092 7.32132   5
 -13   1   4 3.29659 5.92459   2
  13   1  -4 10.6695 6.88508   5
  13   1  -4 10.3145 6.70038   4
  13   1  -4 7.69276 8.07882   5
 -13   1   4 14.8857 7.17797   1
  13   1  -4 15.6349 9.04604   1
  13   1  -4 20.2381 9.58012   2
 -12  -1   4 289.856 20.1435   1
 -12  -1   4 252.077 20.4379   2
  12  -1  -4 270.742 17.3171   1
 -12  -1   4 317.611 22.5308   3
  12  -1  -4 262.799 15.9216   2
 -12   1   4 279.769 18.1050   1
 -12   1   4 270.737 13.9911   2
  12   1  -4 261.157 21.5471   2
 -12   1   4 304.162 18.2398   5
  12   1  -4 278.703 18.9261   1
  12   1  -4 245.830 16.2186   5
  12   1  -4 259.355 16.7108   5
  12   1  -4 284.299 14.8202   4
 -11  -1   4 3.75540 5.59895   1
  11  -1  -4 9.98269 4.39966   1
 -11  -1   4 13.9195 5.56399   5
  11  -1  -4 9.63822 5.48606   2
 -11  -1   4 4.98906 5.94421   3
  11   1  -4 12.0300 6.31297   5
 -11   1   4 11.7530 5.98496   1
  11   1  -4 8.53377 6.77139   1
  11   1  -4 5.08797 4.93035   5
  11   1  -4 8.58568 4.40361   4
 -11   1   4 6.72350 4.71432   5
  11   1  -4 18.8846 8.10075   2
 -10  -1   4 48.5331 7.40226   5
 -10  -1   4 50.1479 10.1747   2
 -10  -1   4 47.8061 9.03629   1
 -10  -1   4 46.7071 8.95843   3
  10  -1  -4 41.7796 7.21501   1
  10  -1  -4 54.5995 6.93307   2
  10   1  -4 41.0928 9.48784   2
  10   1  -4 41.3055 7.22832   5
  10   1  -4 44.2670 7.49895   5
 -10   1   4 51.0210 6.46608   2
  10   1  -4 53.3305 6.48585   4
  10   1  -4 47.1544 8.33846   1
 -10   1   4 44.2587 6.84667   1
 -10   1   4 39.8457 6.64646   5
  -9  -1   4 1358.99 45.8319   2
   9  -1  -4 1456.93 39.8959   2
  -9  -1   4 1403.02 42.4560   5
   9  -1  -4 1385.15 41.1329   1
  -9  -1   4 1473.75 45.7478   1
  -9  -1   4 1464.98 48.3381   3
   9   1  -4 1445.13 44.9069   1
  -9   1   4 1491.63 42.4677   1
   9   1  -4 1453.59 48.5602   2
   9   1  -4 1434.24 41.1662   5
  -9   1   4 1429.08 41.1982   5
  -9   1   4 1391.91 37.8644   2
   9   1  -4 1488.39 42.5156   5
  -8  -1   4 261.461 16.2648   3
  -8  -1   4 253.291 14.6075   1
  -8  -1   4 236.607 15.8657   2
  -8  -1   4 270.833 13.4441   5
   8  -1  -4 253.016 12.3179   1
  -8   1   4 247.841 10.6344   2
  -8   1   4 242.640 12.5091   1
   8   1  -4 247.120 12.7772   5
   8   1  -4 273.350 14.8637   1
   8   1  -4 219.391 15.9136   2
   8   1  -4 262.048 13.2396   5
   8   1  -4 278.750 12.4540   4
  -8   1   4 263.408 12.2646   5
  -7  -1   4 238.824 14.4047   2
  -7  -1   4 211.193 13.9647   3
   7  -1  -4 246.981 10.8803   1
  -7  -1   4 239.240 11.7914   5
  -7  -1   4 234.451 13.2412   1
  -7   1   4 225.563 10.7962   1
   7   1  -4 224.361 11.0742   5
   7   1  -4 211.482 11.3389   5
   7   1  -4 221.226 12.7769   1
  -7   1   4 237.369 10.4029   5
  -7   1   4 239.468 9.54525   2
   6  -1  -4 3722.43 86.9384   1
  -6  -1   4 3650.68 98.6305   3
  -6  -1   4 3747.14 91.5336   1
  -6  -1   4 3807.03 94.6305   2
  -6  -1   4 3813.28 89.0003   5
   6   1  -4 3813.25 95.4166   2
  -6   1   4 3768.91 86.9096   1
   6   1  -4 3709.21 91.5055   1
  -6   1   4 3746.94 85.2924   2
  -6   1   4 3789.70 85.4214   5
   6   1  -4 3731.90 89.3944   5
  -5  -1   4 2155.70 55.4318   5
  -5  -1   4 2175.17 53.3867   5
  -5  -1   4 2145.38 55.3720   1
  -5  -1   4 2174.95 57.1806   3
  -5   1   4 2149.65 48.4877   5
   5   1  -4 2143.30 53.9122   5
   5   1  -4 2151.02 55.6779   1
   5   1  -4 2135.31 52.7275   5
  -5   1   4 2194.39 50.8408   1
   5   1  -4 2146.10 58.9045   2
  -5   1   4 2145.93 50.4764   2
  -5   1   4 2185.77 48.6407   5
  -4  -1   4 841.276 23.9844   5
  -4  -1   4 842.158 28.3845   2
   4  -1  -4 886.988 21.0159   1
  -4  -1   4 889.584 27.1134   3
  -4  -1   4 877.712 25.7665   5
  -4  -1   4 812.296 25.4225   1
   4   1  -4 838.507 27.0001   3
  -4   1   4 874.557 21.1363   1
   4   1  -4 881.066 23.9197   5
   4   1  -4 875.438 26.2327   1
   4   1  -4 850.136 24.8060   5
   4   1  -4 872.167 28.8032   2
  -4   1   4 878.719 20.6536   4
  -3  -1   4 222.496 12.0319   2
  -3  -1   4 208.670 9.56156   1
  -3  -1   4 220.243 9.78049   5
  -3  -1   4 216.339 10.1968   3
  -3  -1   4 216.356 8.65720   5
   3   1  -4 231.414 9.54401   5
   3   1  -4 225.307 10.0540   1
   3   1  -4 210.526 10.2938   3
  -3   1   4 219.616 7.51151   4
   3   1  -4 211.319 8.57268   5
  -2  -1   4 1791.34 47.4294   2
  -2  -1   4 1766.49 42.5151   5
   2  -1  -4 1790.60 42.7001   4
  -2  -1   4 1820.94 44.6991   3
  -2  -1   4 1739.52 44.0228   1
  -2  -1   4 1749.28 44.0823   5
  -2   1   4 1763.77 42.5173   4
   2   1  -4 1788.91 42.4732   5
   2   1  -4 1766.69 45.3576   4
   2   1  -4 1774.51 44.4076   1
   2   1  -4 1777.57 43.8352   5
  -2   1   4 1786.69 42.2647   2
  -2   1   4 1733.74 41.1366   3
   2   1  -4 1752.05 44.8555   3
   1  -1  -4 2393.67 53.5455   3
   1  -1  -4 2422.86 57.1551   2
  -1  -1   4 2383.94 57.6028   1
   1  -1  -4 2428.89 54.3361   1
  -1  -1   4 2310.30 57.6299   5
   1  -1  -4 2444.77 57.7066   4
  -1  -1   4 2409.70 57.7994   3
   1   1  -4 2428.34 59.5735   4
  -1   1   4 2389.39 54.2042   1
   1   1  -4 2447.96 57.7251   5
   1   1  -4 2469.93 58.0207   1
  -1   1   4 2432.54 57.5407   4
  -1   1   4 2415.36 53.2362   3
   1   1  -4 2433.16 58.1480   3
  -1   1   4 2425.39 57.2552   2
   1   1  -4 2409.05 56.0910   5
   0  -1  -4 585.710 18.3411   2
   0  -1  -4 573.028 16.6056   1
   0  -1  -4 589.302 14.3666   3
   0  -1  -4 578.381 18.6396   4
   0  -1   4 578.699 18.1969   5
   0  -1   4 602.887 18.2238   3
   0  -1   4 601.315 19.7915   4
   0   1  -4 607.524 18.2560   3
   0   1  -4 582.206 18.2906   1
   0   1   4 589.740 18.6541   4
   0   1  -4 584.379 18.1430   1
   0   1  -4 597.301 18.3617   5
   0   1  -4 604.111 19.8283   4
   0   1   4 579.732 15.1590   5
   0   1   4 606.330 16.7380   1
   0   1   4 573.928 18.4541   2
   1  -1   4 5483.77 126.049   4
   1   1   4 5446.82 125.099   4
   2  -1   4 2254.16 57.4595   4
  -2  -1  -4 2248.87 53.4514   5
   2  -1   4 2296.14 56.9689   3
  -2  -1  -4 2265.89 56.0970   1
   2  -1   4 2215.52 56.1735   1
  -2  -1  -4 2302.19 57.5862   4
  -2  -1  -4 2201.50 56.8945   2
   2  -1   4 2180.92 55.7432   5
   2   1   4 2222.94 56.9773   4
  -2   1  -4 2187.69 56.2374   1
  -2   1  -4 2224.65 55.8003   3
   2   1   4 2280.04 54.6615   5
   2   1   4 2311.59 58.1630   2
  -2   1  -4 2179.25 57.2095   4
  -2   1  -4 2270.65 56.3043   5
   2   1   4 2274.34 55.9487   1
  -3  -1  -4 264.751 11.0883   5
   3  -1   4 270.027 12.0075   2
   3  -1   4 270.872 12.5843   1
  -3  -1  -4 263.184 12.9739   2
  -3  -1  -4 275.143 12.7782   1
   3  -1   4 279.847 13.5720   4
  -3  -1  -4 270.952 13.1319   4
   3  -1   4 286.276 12.6406   5
   3   1   4 240.814 12.9743   5
   3   1   4 256.453 12.7012   4
   3   1   4 267.146 12.5586   1
  -3   1  -4 269.744 12.7100   5
  -3   1  -4 261.339 12.8198   4
  -3   1  -4 251.904 12.1717   3
   3   1   4 257.404 13.4108   2
  -3   1  -4 286.053 13.0534   1
   4  -1   4 337.648 13.9561   2
  -4  -1  -4 315.371 15.0035   1
  -4  -1  -4 298.978 15.0114   4
   4  -1   4 288.734 13.9351   5
   4  -1   4 323.366 14.8828   4
  -4  -1  -4 317.412 13.5639   5
  -4  -1  -4 330.052 15.3309   2
   4  -1   4 284.894 14.1416   1
   4   1   4 302.512 14.0339   5
   4   1   4 313.397 15.0735   4
   4   1   4 329.681 15.0843   1
  -4   1  -4 290.935 14.3316   3
  -4   1  -4 352.766 15.4658   4
  -5  -1  -4 2172.47 59.5699   4
  -5  -1  -4 2184.11 56.8834   5
  -5  -1  -4 2190.02 59.9152   1
   5  -1   4 2230.57 57.1286   2
  -5  -1  -4 2085.63 58.9106   2
   5  -1   4 2158.61 58.7459   1
   5  -1   4 2088.47 58.1164   4
   5  -1   4 2207.75 57.9196   5
   5   1   4 2194.11 61.7915   2
  -5   1  -4 2255.66 58.8889   5
   5   1   4 2109.40 58.8554   4
  -5   1  -4 2163.86 59.1747   1
   5   1   4 2140.99 57.8415   5
   5   1   4 2199.04 59.4552   1
  -5   1  -4 2271.19 58.7746   4
  -5   1  -4 2162.68 58.9653   3
   6  -1   4 -0.1075 3.24896   1
  -6  -1  -4 -1.0510 2.80294   4
  -6  -1  -4 -4.6713 3.80328   1
   6  -1   4 5.70337 3.70983   5
  -6  -1  -4 -1.2686 3.77712   2
   6  -1   4 -1.4204 3.33153   4
   6  -1   4 4.91755 3.21358   2
  -6  -1  -4 -2.4203 2.57353   5
  -6   1  -4 0.57100 3.09876   1
   6   1   4 0.29148 4.37281   2
   6   1   4 5.70197 4.99208   5
   6   1   4 -0.3745 3.65065   4
  -6   1  -4 3.88709 3.97188   3
   6   1   4 0.89955 3.29517   1
  -6   1  -4 0.62086 3.24159   4
  -6   1  -4 -2.0926 3.86817   5
   7  -1   4 262.282 15.6407   5
   7  -1   4 241.159 15.7987   1
  -7  -1  -4 234.391 15.8288   2
   7  -1   4 249.853 14.9378   4
   7  -1   4 250.434 14.4210   2
  -7  -1  -4 244.047 15.2898   4
  -7  -1  -4 218.430 15.2829   1
  -7  -1  -4 259.400 14.5268   5
  -7   1  -4 262.947 14.6137   4
   7   1   4 257.904 16.1626   1
  -7   1  -4 256.806 15.2660   5
   7   1   4 232.043 17.0901   2
  -7   1  -4 243.759 15.5985   1
   7   1   4 229.637 14.8000   4
  -8  -1  -4 142.875 11.7285   5
   8  -1   4 133.370 12.7227   4
   8  -1   4 132.708 12.0775   1
  -8  -1  -4 135.180 13.1401   1
  -8  -1  -4 140.642 12.1162   4
  -8  -1  -4 138.972 13.8951   2
   8  -1   4 116.866 13.3155   5
   8  -1   4 141.802 11.9459   2
   8   1   4 134.762 14.7651   2
   8   1   4 128.334 12.6953   5
  -8   1  -4 114.651 12.3127   3
   8   1   4 132.434 13.3596   4
   8   1   4 107.290 11.9677   1
  -8   1  -4 133.506 11.7901   5
  -8   1  -4 160.402 14.4463   1
  -8   1  -4 157.469 11.8127   4
  -9  -1  -4 658.944 28.0415   5
   9  -1   4 714.276 29.3147   4
  -9  -1  -4 686.338 29.6580   4
   9  -1   4 651.584 28.1344   5
   9  -1   4 696.597 30.1014   1
   9  -1   4 745.091 29.9098   2
  -9  -1  -4 695.538 31.5806   1
  -9  -1  -4 659.127 29.7808   2
  -9   1  -4 724.201 27.9907   4
   9   1   4 673.906 33.2830   2
  -9   1  -4 745.514 30.2750   5
   9   1   4 716.708 31.3408   1
   9   1   4 643.693 29.1025   4
  -9   1  -4 701.806 31.0453   1
  10  -1   4 5.78992 6.09457   1
  10  -1   4 -4.0745 5.78534   2
 -10  -1  -4 -2.3669 4.62364   5
 -10  -1  -4 -2.9899 5.82961   4
  10  -1   4 -5.2902 7.48282   4
 -10  -1  -4 8.80324 7.10655   1
 -10   1  -4 -0.5540 5.11767   4
  10   1   4 -3.7178 7.97097   2
 -10   1  -4 -5.2982 5.93437   1
 -10   1  -4 -4.4109 4.89882   5
  10   1   4 -5.2949 6.17350   1
  10   1   4 -8.3758 7.01380   4
  11  -1   4 -2.0387 9.09055   1
  11  -1   4 14.6847 7.61925   2
  11  -1   4 24.9976 9.41539   4
 -11  -1  -4 8.44645 6.71559   5
 -11  -1  -4 -0.7332 8.17694   1
 -11   1  -4 14.5111 8.22079   1
 -11   1  -4 10.0346 6.44119   4
  11   1   4 10.9621 8.94968   1
 -11   1  -4 12.8057 6.91571   5
  12  -1   4 -3.5470 8.40722   1
 -12  -1  -4 12.0186 13.0831   1
  12  -1   4 2.16824 8.54245   2
 -12  -1  -4 -10.945 6.21462   5
  12  -1   4 3.16707 10.6168   4
 -12   1  -4 2.98049 5.77625   4
  12   1   4 -1.8497 9.10705   2
 -12   1  -4 -7.7343 8.78205   1
  12   1   4 -17.748 11.5503   1
 -12   1  -4 -12.732 6.75502   5
 -13  -1  -4 196.716 23.9536   1
 -13  -1  -4 146.357 16.9142   5
  13  -1   4 147.284 20.9143   2
  13  -1   4 137.382 19.2349   1
 -13   1  -4 128.245 16.8211   5
 -13   1  -4 130.724 20.0448   1
  13   1   4 127.935 19.7563   2
 -13   1  -4 117.392 15.7279   4
  14  -1   4 17.1616 13.1195   2
 -14  -1  -4 16.5970 16.0528   1
 -14  -1  -4 11.7023 9.70218   5
  14  -1   4 -3.6948 13.0960   1
 -14   1  -4 6.29509 14.2992   1
  14   1   4 -9.3905 15.0011   1
 -14   1  -4 -2.7701 9.76426   5
 -14   1  -4 5.87557 9.72280   4
  14   1   4 0.88555 13.3415   2
  15  -2  -4 22.5329 9.14929   1
 -15  -2   4 16.0656 13.5711   1
 -15  -2   4 24.6558 10.9146   3
  15   2  -4 41.5488 16.5399   2
  15   2  -4 -7.3594 14.7476   4
 -15   2   4 11.3860 12.1193   1
  15   2  -4 23.3995 10.8152   5
 -15   2   4 17.0039 8.73844   5
  15   2  -4 26.0219 16.6724   1
  14  -2  -4 33.6099 8.55113   1
 -14  -2   4 36.6191 14.9957   1
 -14  -2   4 16.5310 10.1452   5
 -14  -2   4 53.4124 12.4654   3
 -14   2   4 29.7987 9.00217   5
  14   2  -4 16.7627 13.9709   2
  14   2  -4 16.7613 10.9873   1
 -14   2   4 46.5305 10.5134   1
  14   2  -4 42.9380 12.5923   4
  14   2  -4 38.6173 12.2106   5
 -13  -2   4 -0.3226 8.62126   1
 -13  -2   4 3.60395 6.03252   5
  13  -2  -4 -0.4874 6.31231   1
 -13  -2   4 4.25672 8.64787   3
  13   2  -4 10.6756 8.25032   5
  13   2  -4 4.27605 11.2727   2
 -13   2   4 2.11378 6.59962   5
  13   2  -4 -1.6732 7.90767   4
  13   2  -4 -11.260 10.1147   1
 -13   2   4 -14.006 7.30059   1
 -12  -2   4 33.3317 11.7947   1
 -12  -2   4 50.5246 11.0988   3
 -12  -2   4 41.6194 9.63915   5
  12  -2  -4 57.9106 8.94663   1
  12   2  -4 39.5975 8.58903   5
  12   2  -4 53.2417 9.56440   4
 -12   2   4 52.6456 8.59273   5
  12   2  -4 54.5465 14.2912   2
 -12   2   4 55.4324 9.78610   1
  12   2  -4 51.2405 10.7285   1
  11  -2  -4 41.5616 6.92678   1
 -11  -2   4 39.3337 9.46787   1
 -11  -2   4 43.8984 10.7519   3
  11   2  -4 36.6343 8.50430   5
  11   2  -4 33.2963 8.52874   1
  11   2  -4 40.1025 8.69735   4
 -11   2   4 39.3734 7.82111   5
  11   2  -4 45.6666 9.78333   5
 -11   2   4 46.0164 7.96973   1
  11   2  -4 47.7849 10.9240   2
  10  -2  -4 317.173 15.3411   1
 -10  -2   4 308.292 16.9304   5
 -10  -2   4 277.171 21.8894   2
 -10  -2   4 324.735 20.7467   3
 -10  -2   4 277.328 19.1432   1
 -10   2   4 305.561 16.0715   5
  10   2  -4 298.053 17.5464   5
  10   2  -4 296.579 16.6428   4
 -10   2   4 312.419 16.0612   1
  10   2  -4 303.192 17.8349   5
  10   2  -4 255.302 19.5111   1
  10   2  -4 276.639 22.3588   2
  -9  -2   4 528.473 27.3032   2
   9  -2  -4 555.943 20.4517   1
  -9  -2   4 559.480 22.9201   5
  -9  -2   4 550.805 25.5993   1
  -9  -2   4 607.952 27.6630   3
   9   2  -4 538.134 28.5877   2
   9   2  -4 547.026 23.9893   5
  -9   2   4 536.815 20.8770   1
  -9   2   4 556.631 21.1016   5
   9   2  -4 544.224 23.1605   4
   9   2  -4 528.790 22.7668   5
   9   2  -4 560.810 25.8015   1
  -8  -2   4 578.480 25.3156   1
  -8  -2   4 537.905 25.2427   3
  -8  -2   4 584.441 22.6200   5
   8  -2  -4 584.934 19.9251   1
  -8  -2   4 599.038 27.8273   2
   8   2  -4 605.975 24.6590   5
  -8   2   4 560.587 14.4453   4
   8   2  -4 585.383 26.1195   1
  -8   2   4 571.627 20.3140   1
   8   2  -4 548.043 22.2362   5
   8   2  -4 593.329 29.3295   2
  -8   2   4 585.035 20.2059   5
   7  -2  -4 1404.69 37.2947   1
  -7  -2   4 1411.39 47.8572   2
  -7  -2   4 1471.61 44.7771   1
  -7  -2   4 1398.53 41.0794   5
  -7  -2   4 1472.15 45.4113   3
   7   2  -4 1483.61 43.6336   5
  -7   2   4 1418.07 37.2516   5
  -7   2   4 1415.47 38.0696   1
   7   2  -4 1468.05 49.3048   2
  -7   2   4 1402.02 34.2322   4
   7   2  -4 1400.09 41.1723   5
   6  -2  -4 742.734 20.4530   1
  -6  -2   4 659.302 29.0540   2
  -6  -2   4 724.641 26.9097   3
  -6  -2   4 708.254 23.9692   5
  -6  -2   4 690.934 26.3291   1
   6   2  -4 689.551 23.8617   5
  -6   2   4 715.877 19.8209   4
   6   2  -4 715.234 25.8131   5
   6   2  -4 659.787 26.9654   1
  -6   2   4 714.397 19.5537   5
   6   2  -4 724.026 30.6002   2
  -6   2   4 728.174 20.8315   1
  -5  -2   4 248.819 13.5331   1
  -5  -2   4 239.061 11.7588   5
  -5  -2   4 252.936 15.7555   2
  -5  -2   4 253.825 13.7155   5
  -5  -2   4 274.465 14.4752   3
  -5   2   4 257.997 8.97673   1
   5   2  -4 286.410 16.1249   5
   5   2  -4 252.749 16.1494   2
   5   2  -4 238.612 13.9041   3
  -5   2   4 260.459 7.56694   5
  -5   2   4 253.754 9.19258   1
   5   2  -4 261.762 14.1922   1
   5   2  -4 254.800 12.4744   5
  -4  -2   4 804.792 26.8763   5
  -4  -2   4 816.044 26.8299   3
  -4  -2   4 803.963 26.8716   1
  -4  -2   4 796.978 30.2435   2
   4   2  -4 809.447 27.3341   3
   4   2  -4 819.145 27.6807   1
  -4   2   4 780.707 20.3384   1
   4   2  -4 766.717 24.3122   5
  -4   2   4 781.189 20.0293   2
   4   2  -4 831.424 26.8613   5
  -4   2   4 812.388 20.3456   1
  -3  -2   4 196.991 11.0973   5
  -3  -2   4 221.915 13.8741   2
  -3  -2   4 205.505 9.71243   5
  -3  -2   4 204.016 11.0123   1
  -3  -2   4 204.215 10.6898   3
   3  -2  -4 209.064 7.77435   2
   3   2  -4 199.015 11.6103   1
   3   2  -4 162.130 10.1259   5
  -3   2   4 202.077 9.45354   4
  -3   2   4 208.371 6.81657   1
   3   2  -4 205.857 11.1922   3
   3   2  -4 221.360 13.8917   2
  -3   2   4 187.909 8.00519   2
   3   2  -4 202.854 9.80684   5
  -3   2   4 199.209 6.92539   1
  -2  -2   4 720.326 23.8432   1
   2  -2  -4 763.756 21.1852   2
  -2  -2   4 734.786 24.1705   5
  -2  -2   4 720.017 23.2742   3
  -2  -2   4 740.688 21.8693   5
  -2  -2   4 726.137 26.8638   2
   2  -2  -4 741.177 19.0032   1
  -2   2   4 721.890 19.2281   1
  -2   2   4 723.771 21.7387   2
   2   2  -4 748.961 22.3066   5
  -2   2   4 728.664 22.7836   4
   2   2  -4 747.222 24.1932   5
  -2   2   4 704.980 17.9244   3
  -1  -2   4 370.064 15.3792   5
  -1  -2   4 377.870 14.6614   3
  -1  -2   4 386.402 19.9608   2
  -1  -2   4 405.318 15.5216   1
   1  -2  -4 394.455 14.2748   2
   1  -2  -4 391.494 12.5026   1
   1   2  -4 405.515 15.8992   1
  -1   2   4 390.637 12.5958   1
   1   2  -4 375.966 15.4375   5
   1   2  -4 390.383 13.9153   5
  -1   2   4 369.717 15.0193   4
  -1   2   4 368.786 14.6730   2
   0  -2   4 234.200 10.9315   3
   0  -2   4 226.664 11.3287   5
   0  -2  -4 235.649 9.92257   1
   0  -2  -4 239.331 11.2344   2
   0  -2   4 235.682 11.3318   1
   0   2  -4 235.971 11.4402   1
   0   2  -4 230.603 12.6726   4
   0   2  -4 223.219 12.4937   3
   0   2   4 230.451 9.70700   1
   0   2   4 234.601 11.9029   2
   0   2   4 231.237 8.30946   5
   0   2  -4 220.970 11.2676   5
  -1  -2  -4 1001.16 24.1766   5
  -1  -2  -4 958.620 23.8934   3
  -1  -2  -4 988.270 28.6898   1
   1  -2   4 991.168 29.7000   3
   1  -2   4 965.029 29.6298   5
  -1  -2  -4 982.958 30.6073   2
  -1   2  -4 988.841 29.6789   1
   1   2   4 1013.19 26.6586   5
  -1   2  -4 1024.79 30.3203   5
   1   2   4 959.823 28.3595   1
  -1   2  -4 971.253 29.8978   1
   1   2   4 996.997 31.8468   2
  -1   2  -4 979.884 29.2077   3
  -1   2  -4 1031.71 32.3101   4
   1   2   4 965.058 30.7236   4
   2  -2   4 1310.38 37.2979   5
  -2  -2  -4 1357.48 37.7742   1
   2  -2   4 1351.54 38.4650   3
  -2  -2  -4 1311.86 33.3095   5
  -2  -2  -4 1294.92 38.9220   2
   2   2   4 1312.10 40.7227   2
   2   2   4 1302.06 39.0631   4
  -2   2  -4 1313.49 37.9213   1
  -2   2  -4 1372.04 40.0581   4
   2   2   4 1291.08 37.1351   1
  -2   2  -4 1346.74 38.5648   5
  -2   2  -4 1289.16 37.5185   1
  -2   2  -4 1300.90 37.2626   3
   3  -2   4 927.033 29.2933   5
   3  -2   4 929.481 30.8881   3
   3  -2   4 911.132 31.1074   4
  -3  -2  -4 929.256 31.3752   2
  -3  -2  -4 967.318 30.5445   1
  -3  -2  -4 917.099 26.3615   5
   3   2   4 915.481 28.1913   5
  -3   2  -4 914.780 29.9139   1
  -3   2  -4 926.672 29.4697   3
   3   2   4 957.921 30.2396   1
  -3   2  -4 965.729 31.5107   4
  -3   2  -4 975.531 30.7136   5
   3   2   4 985.231 33.7417   2
   3   2   4 872.863 30.7182   4
   4  -2   4 72.0383 7.38537   1
   4  -2   4 70.2008 7.61455   4
  -4  -2  -4 51.7231 6.97060   1
   4  -2   4 59.8713 7.00012   5
  -4  -2  -4 68.7914 5.97117   5
  -4  -2  -4 52.4141 7.42857   2
  -4   2  -4 54.0625 6.87595   3
   4   2   4 62.3114 9.14634   2
   4   2   4 59.9956 7.49487   4
   4   2   4 68.9127 7.04732   5
  -4   2  -4 65.6824 7.84052   1
   4   2   4 62.1937 7.36456   1
  -4   2  -4 68.8005 8.00270   5
  -5  -2  -4 21.1895 5.41048   1
  -5  -2  -4 17.0000 4.32290   5
   5  -2   4 21.9486 4.44572   2
   5  -2   4 17.4367 5.85162   4
   5  -2   4 17.3218 4.90547   5
  -5  -2  -4 13.0917 5.99019   2
   5  -2   4 15.0569 4.63151   1
  -5   2  -4 21.8947 5.17738   1
   5   2   4 13.9099 4.61951   1
   5   2   4 8.71598 4.59968   4
  -5   2  -4 17.5713 5.21485   5
  -5   2  -4 18.2444 4.86171   3
   5   2   4 22.7280 5.58799   5
   5   2   4 16.3064 6.30459   2
  -5   2  -4 19.5025 5.15471   4
   6  -2   4 617.088 24.4972   5
  -6  -2  -4 679.143 28.0888   1
  -6  -2  -4 616.770 30.8528   2
   6  -2   4 635.808 23.1764   2
   6  -2   4 709.492 27.0289   4
   6  -2   4 680.885 26.4074   1
  -6  -2  -4 708.951 24.8670   5
  -6   2  -4 656.624 26.6470   1
   6   2   4 681.946 30.8662   2
   6   2   4 651.783 27.0425   4
  -6   2  -4 671.327 26.3944   4
   6   2   4 632.514 28.2126   5
   6   2   4 718.230 28.1976   1
  -6   2  -4 674.645 26.9987   5
  -6   2  -4 696.044 29.9600   3
  -7  -2  -4 15.7405 5.48309   5
   7  -2   4 22.7452 6.27770   4
  -7  -2  -4 11.3411 6.25753   2
   7  -2   4 25.0544 5.24252   2
  -7  -2  -4 15.2058 6.13131   1
   7  -2   4 21.1669 6.84783   5
   7  -2   4 25.4078 6.21760   1
  -7   2  -4 16.5004 5.97314   5
  -7   2  -4 27.5534 6.80666   3
  -7   2  -4 27.7284 6.66255   1
   7   2   4 17.9736 7.19736   4
   7   2   4 21.1248 6.49521   1
   7   2   4 17.6724 6.99777   2
   7   2   4 22.0380 7.02911   5
  -7   2  -4 26.7424 6.12778   4
   8  -2   4 248.438 16.4003   1
   8  -2   4 230.581 16.8666   4
  -8  -2  -4 258.663 18.7116   1
  -8  -2  -4 255.931 15.3244   5
   8  -2   4 240.760 15.2012   5
   8  -2   4 238.782 14.5503   2
  -8   2  -4 264.525 15.9120   4
   8   2   4 271.029 20.7618   2
   8   2   4 254.322 18.1587   1
  -8   2  -4 239.055 17.3123   1
   8   2   4 254.686 17.9473   4
  -8   2  -4 278.885 18.3198   5
  -9  -2  -4 12.0365 6.59966   5
   9  -2   4 34.9853 7.86779   1
  -9  -2  -4 33.4871 10.6597   1
   9  -2   4 34.7125 7.31923   2
   9  -2   4 34.2143 7.54868   5
   9  -2   4 28.4134 9.09065   4
  -9   2  -4 28.8807 8.37995   5
  -9   2  -4 11.8990 5.90004   4
   9   2   4 37.0738 9.05278   1
  -9   2  -4 29.8020 9.59748   1
   9   2   4 27.5134 10.6552   2
 -10  -2  -4 512.220 25.0420   5
  10  -2   4 515.101 27.1657   1
  10  -2   4 561.817 25.0347   2
 -10  -2  -4 515.051 29.2843   1
  10  -2   4 513.835 25.0534   5
 -10   2  -4 572.291 27.9689   5
 -10   2  -4 511.881 24.8034   4
 -10   2  -4 522.891 28.1708   1
  10   2   4 516.818 33.3559   2
  10   2   4 573.609 35.8593   1
 -11  -2  -4 2.70284 7.36342   5
 -11  -2  -4 5.86155 9.48894   1
  11  -2   4 -2.4053 6.68263   2
  11  -2   4 -0.1387 9.73409   4
  11   2   4 7.24173 9.58508   1
 -11   2  -4 9.85050 8.31291   1
  11   2   4 3.81446 9.07015   2
 -11   2  -4 3.62497 6.68496   5
 -11   2  -4 -3.6965 6.30253   4
  12  -2   4 94.2129 14.8935   1
  12  -2   4 74.4974 15.0285   4
 -12  -2  -4 94.5584 17.3110   1
 -12  -2  -4 102.527 13.7606   5
  12  -2   4 72.8955 12.8618   2
 -12   2  -4 113.342 15.9876   5
  12   2   4 95.4073 16.1380   1
  12   2   4 97.2728 18.1659   2
 -12   2  -4 90.5685 14.4842   4
 -12   2  -4 84.4079 15.1070   1
 -13  -2  -4 -5.3929 13.5446   1
  13  -2   4 0.70600 10.9484   2
 -13  -2  -4 -4.1705 7.98676   5
  13  -2   4 11.4082 13.5011   1
  13   2   4 4.39137 13.8839   1
  13   2   4 -3.6235 15.1246   2
 -13   2  -4 9.31615 12.6120   5
 -13   2  -4 -7.2515 11.1419   1
 -13   2  -4 -2.1660 8.15930   4
 -15  -3   4 18.6689 14.1596   3
  14  -3  -4 88.3936 14.8356   1
 -14  -3   4 72.1537 16.2377   1
 -14  -3   4 78.5687 13.9924   5
 -14  -3   4 61.9464 15.2211   3
  14   3  -4 65.9501 14.5587   5
 -14   3   4 71.5482 13.1407   5
  14   3  -4 60.0471 19.5600   2
  14   3  -4 94.0290 17.8590   1
 -14   3   4 96.5284 15.7667   1
 -13  -3   4 28.5226 10.2429   3
  13  -3  -4 26.9772 8.20781   1
 -13  -3   4 18.5998 9.03892   5
 -13  -3   4 26.0464 11.8389   1
  13   3  -4 35.8251 11.5611   5
 -13   3   4 34.7018 9.79962   1
  13   3  -4 22.2932 12.3074   1
 -13   3   4 22.7254 9.42292   5
  13   3  -4 36.4086 15.1129   2
 -12  -3   4 -5.8557 8.72107   1
 -12  -3   4 -1.9025 5.74615   5
  12  -3  -4 3.76539 5.77418   1
  12   3  -4 -2.8834 9.07194   1
 -12   3   4 -1.2915 6.77407   5
  12   3  -4 -5.9628 8.96913   2
 -12   3   4 -2.7318 7.50177   1
  12   3  -4 2.89428 8.69284   5
 -11  -3   4 167.840 15.1345   5
 -11  -3   4 151.016 17.2372   1
  11  -3  -4 144.449 11.3540   1
 -11  -3   4 138.108 17.2394   3
  11   3  -4 146.561 17.4545   1
 -11   3   4 150.242 12.6883   1
  11   3  -4 124.090 20.5728   2
 -11   3   4 134.228 12.8691   5
 -10  -3   4 172.185 16.2324   3
 -10  -3   4 172.410 13.8650   5
 -10  -3   4 156.872 16.4690   1
  10  -3  -4 166.323 11.2804   1
  10   3  -4 159.475 17.0230   1
 -10   3   4 170.328 7.63681   4
 -10   3   4 159.052 11.8989   5
  10   3  -4 139.265 16.4905   4
  10   3  -4 151.793 15.8881   5
 -10   3   4 139.838 16.7226   3
 -10   3   4 189.704 12.5744   1
  -9  -3   4 548.425 27.7552   1
  -9  -3   4 602.183 25.2342   5
  -9  -3   4 614.205 28.3433   3
  -9   3   4 574.642 22.4510   5
  -9   3   4 538.815 18.2087   4
  -9   3   4 542.629 25.0347   3
   9   3  -4 563.008 32.1707   2
   9   3  -4 560.175 28.2383   1
   9   3  -4 587.507 27.2466   5
  -9   3   4 571.333 21.6284   1
  -8  -3   4 505.221 24.6002   3
  -8  -3   4 406.894 25.8883   2
  -8  -3   4 448.440 21.0475   5
  -8  -3   4 518.936 25.1961   1
   8   3  -4 445.792 21.8188   5
  -8   3   4 510.256 18.6362   1
   8   3  -4 553.555 24.9619   5
  -8   3   4 457.959 17.5537   1
  -8   3   4 445.207 21.0881   3
  -8   3   4 439.449 20.4156   5
   8   3  -4 479.771 25.0284   1
  -8   3   4 479.041 17.1167   4
   8   3  -4 490.228 29.2150   2
  -7  -3   4 383.038 17.9631   5
  -7  -3   4 390.407 25.1068   2
  -7  -3   4 384.759 20.9202   1
  -7  -3   4 406.019 20.4753   3
   7   3  -4 411.305 21.9441   1
  -7   3   4 374.157 18.0512   3
  -7   3   4 403.245 15.6195   5
   7   3  -4 393.198 19.5677   5
   7   3  -4 406.415 21.2785   5
  -7   3   4 401.965 15.4609   1
   7   3  -4 355.512 24.5005   2
  -7   3   4 387.760 14.8096   1
  -7   3   4 418.029 16.3210   4
  -6  -3   4 11.0621 3.76173   5
  -6  -3   4 -1.6120 3.55394   1
  -6  -3   4 -1.8442 3.98690   3
  -6   3   4 -1.7978 2.30255   1
   6   3  -4 2.35032 3.94847   5
  -6   3   4 9.68666 3.77249   3
  -6   3   4 1.87759 2.51768   5
   6   3  -4 0.40763 3.76115   5
   6   3  -4 3.36290 4.36900   3
   6   3  -4 2.48696 5.21774   2
  -6   3   4 3.80110 2.37184   1
   6   3  -4 -1.3631 4.14405   1
  -5  -3   4 301.032 15.6993   3
  -5  -3   4 302.603 16.7514   1
  -5  -3   4 301.080 19.3905   2
  -5  -3   4 272.176 13.9338   5
   5   3  -4 296.712 19.6701   2
   5   3  -4 304.797 17.3703   3
   5   3  -4 297.157 16.8790   5
  -5   3   4 283.045 11.2483   1
   5   3  -4 268.047 14.4723   5
   5   3  -4 286.486 17.0190   1
  -5   3   4 298.963 11.3414   5
  -5   3   4 285.824 11.3145   1
  -4  -3   4 657.176 25.8292   5
  -4  -3   4 646.452 25.6787   1
  -4  -3   4 627.252 29.0155   2
  -4  -3   4 682.137 23.1368   5
   4  -3  -4 691.716 18.8565   2
  -4  -3   4 686.566 24.9655   3
   4   3  -4 671.384 26.9766   1
  -4   3   4 680.813 19.5446   5
   4   3  -4 648.398 23.5156   5
  -4   3   4 684.100 20.3161   2
  -4   3   4 656.887 20.0235   1
   4   3  -4 691.483 26.5873   5
  -4   3   4 664.050 20.4456   3
   4   3  -4 673.152 26.0508   3
   4   3  -4 694.564 30.2855   2
  -4   3   4 669.539 19.7593   1
   3  -3  -4 1242.18 32.9008   2
  -3  -3   4 1211.59 42.5011   2
  -3  -3   4 1238.82 35.1329   5
  -3  -3   4 1229.40 38.3283   1
  -3  -3   4 1238.08 38.5608   5
   3  -3  -4 1256.31 32.1705   1
  -3  -3   4 1270.15 37.1593   3
  -3   3   4 1172.44 30.9015   3
   3   3  -4 1260.98 39.1675   5
   3   3  -4 1195.02 37.9245   3
   3   3  -4 1205.84 35.9148   5
   3   3  -4 1280.15 39.8139   1
   3   3  -4 1231.04 43.1356   2
  -3   3   4 1236.24 32.7481   1
  -3   3   4 1224.84 34.6545   2
   2  -3  -4 421.625 14.4069   1
   2  -3  -4 429.895 16.1000   2
  -2  -3   4 407.000 18.3732   5
  -2  -3   4 399.954 17.0287   3
  -2  -3   4 411.197 21.2079   2
  -2  -3   4 422.355 18.3852   1
  -2   3   4 408.936 12.0427   3
   2   3  -4 425.205 18.4265   3
   2   3  -4 429.657 19.3302   1
  -2   3   4 438.124 17.6095   2
   2   3  -4 404.769 16.5309   5
  -2   3   4 409.794 14.9404   1
   2   3  -4 402.466 18.5528   5
  -1  -3   4 138.657 11.5796   2
  -1  -3   4 125.521 8.85033   3
   1  -3  -4 123.913 7.64511   1
  -1  -3   4 105.090 9.84297   5
   1  -3  -4 117.708 9.97197   2
  -1  -3   4 119.305 9.53520   1
  -1   3   4 121.142 4.70797   3
  -1   3   4 106.663 7.34972   1
   1   3  -4 106.552 8.68306   3
   1   3  -4 124.821 9.71861   1
  -1   3   4 127.999 9.96904   2
   1   3  -4 128.010 9.94821   5
   1   3  -4 118.688 8.77808   5
  -1   3   4 111.556 9.39856   4
  -1   3   4 131.152 6.62674   5
   0  -3  -4 123.558 4.26231   3
   0  -3   4 116.100 9.84493   5
   0  -3  -4 127.825 9.80224   2
   0  -3  -4 119.743 7.82085   1
   0  -3   4 110.310 10.9644   2
   0  -3   4 110.881 8.28124   3
   0  -3   4 122.024 9.70144   1
   0   3  -4 107.886 9.28973   5
   0   3  -4 115.858 8.67765   3
   0   3   4 123.623 10.0057   4
   0   3   4 121.148 10.0277   2
   0   3   4 115.665 6.64083   5
   0   3  -4 109.040 9.23763   1
   0   3  -4 110.500 8.04642   5
   0   3   4 119.654 8.22922   1
  -1  -3  -4 552.837 22.5656   2
  -1  -3  -4 549.112 20.4817   1
   1  -3   4 559.113 23.7681   2
  -1  -3  -4 539.583 14.5076   3
   1  -3   4 568.362 21.8066   5
   1  -3   4 553.082 21.3377   3
   1   3   4 518.286 20.3788   1
  -1   3  -4 549.075 20.9606   3
   1   3   4 537.901 22.9543   4
  -1   3  -4 523.817 21.7416   5
   1   3   4 578.608 24.7170   2
   1   3   4 536.988 18.4681   5
  -1   3  -4 561.578 22.0892   1
  -1   3  -4 617.307 25.5126   4
   2  -3   4 773.838 26.9259   5
   2  -3   4 752.107 28.6459   2
  -2  -3  -4 761.093 29.1670   2
   2  -3   4 785.947 28.0003   3
  -2  -3  -4 816.686 27.9317   1
  -2  -3  -4 795.579 21.5393   3
  -2  -3  -4 768.796 21.6674   5
   2   3   4 817.746 31.7844   2
   2   3   4 794.250 30.1662   4
  -2   3  -4 802.946 27.8979   1
  -2   3  -4 795.505 30.4807   4
  -2   3  -4 813.888 28.2745   1
  -2   3  -4 798.255 28.3892   5
  -2   3  -4 807.693 27.3730   3
   2   3   4 803.323 27.5490   1
   2   3   4 747.457 24.8236   5
  -3  -3  -4 500.757 16.7248   3
   3  -3   4 480.911 21.2981   3
  -3  -3  -4 486.521 21.1602   1
  -3  -3  -4 502.808 16.5702   5
  -3  -3  -4 476.112 22.2659   2
   3  -3   4 465.318 19.8572   5
  -3   3  -4 490.222 21.1983   1
   3   3   4 488.569 24.5073   2
   3   3   4 486.103 20.9014   1
   3   3   4 461.099 22.6685   4
  -3   3  -4 479.457 22.6262   4
  -3   3  -4 515.151 21.6227   5
  -3   3  -4 450.288 19.9204   3
   3   3   4 471.543 18.8759   5
  -3   3  -4 499.337 20.9813   1
  -4  -3  -4 1236.83 44.0386   2
   4  -3   4 1366.63 40.3032   5
  -4  -3  -4 1379.75 48.1661   1
  -4  -3  -4 1350.26 37.9031   3
  -4  -3  -4 1363.82 37.4759   5
   4   3   4 1376.45 48.4869   2
  -4   3  -4 1352.77 44.3760   4
  -4   3  -4 1456.55 43.7226   5
  -4   3  -4 1340.36 41.4301   3
   4   3   4 1340.78 42.7573   1
  -4   3  -4 1337.36 41.6990   1
   4   3   4 1303.10 48.8343   4
   4   3   4 1354.83 40.5031   5
  -4   3  -4 1344.89 42.2976   1
  -5  -3  -4 31.7446 5.83457   3
  -5  -3  -4 37.2092 6.22902   5
  -5  -3  -4 27.9272 6.85723   1
   5  -3   4 24.0819 6.48350   5
  -5  -3  -4 33.8265 9.04924   2
   5   3   4 42.5311 7.73597   5
   5   3   4 26.5062 8.73245   4
  -5   3  -4 51.6447 8.97975   3
  -5   3  -4 33.7778 7.06931   1
   5   3   4 36.9043 8.39274   1
   5   3   4 43.6480 9.60056   2
  -5   3  -4 30.4656 6.97465   1
  -5   3  -4 43.1260 7.80555   4
  -5   3  -4 48.2175 8.06407   5
  -6  -3  -4 109.078 12.3534   1
  -6  -3  -4 117.626 9.42226   5
  -6  -3  -4 97.8425 14.3560   2
   6  -3   4 114.402 11.3326   5
   6  -3   4 134.834 9.72397   2
  -6  -3  -4 110.269 10.4924   3
  -6   3  -4 101.829 11.2515   4
  -6   3  -4 101.418 10.8235   3
   6   3   4 123.057 14.8500   2
   6   3   4 122.052 12.7474   4
   6   3   4 117.102 13.6669   5
   6   3   4 121.366 12.7773   1
  -6   3  -4 122.396 11.7317   1
  -6   3  -4 132.124 11.9520   5
  -7  -3  -4 -1.0030 3.63025   5
   7  -3   4 1.28522 3.78285   2
  -7  -3  -4 14.5838 7.65185   1
   7  -3   4 -3.9042 4.91799   1
   7  -3   4 7.95781 6.27667   5
  -7  -3  -4 1.09297 3.89030   3
  -7   3  -4 -5.3752 5.58566   5
   7   3   4 6.00733 8.23374   2
  -7   3  -4 7.01542 6.10147   4
   7   3   4 0.66579 6.38538   1
  -7   3  -4 8.16147 6.35470   1
   8  -3   4 404.740 20.2827   2
  -8  -3  -4 410.436 20.6033   5
   8  -3   4 417.199 20.5316   5
  -8  -3  -4 427.006 22.8042   3
   8  -3   4 385.535 21.4888   1
  -8  -3  -4 416.228 24.9544   1
   8   3   4 419.000 28.3861   2
   8   3   4 438.674 25.4004   1
  -8   3  -4 392.422 22.3975   1
  -8   3  -4 392.703 21.5773   4
   9  -3   4 14.7443 6.67702   1
   9  -3   4 12.6267 6.79732   2
  -9  -3  -4 6.47912 7.02124   3
  -9  -3  -4 -1.5385 5.53883   5
  -9  -3  -4 -4.1567 7.67425   1
  -9   3  -4 3.00253 6.41104   4
  -9   3  -4 11.9817 8.17233   5
  -9   3  -4 9.78653 6.70030   1
   9   3   4 4.30544 8.79885   1
   9   3   4 -3.1901 8.65419   2
 -10  -3  -4 9.36791 8.38799   3
 -10  -3  -4 16.0298 9.99967   1
 -10  -3  -4 -0.7272 5.81208   5
  10  -3   4 -7.9845 8.71444   5
  10  -3   4 -5.9483 8.86218   1
  10  -3   4 4.99574 6.07107   2
 -10   3  -4 2.70567 7.08042   5
 -10   3  -4 10.9832 9.61179   1
 -10   3  -4 4.86869 7.26898   4
  10   3   4 5.58682 9.62859   1
  10   3   4 -1.2418 9.33866   2
 -11  -3  -4 105.447 18.2355   3
 -11  -3  -4 93.2600 17.2283   1
  11  -3   4 102.836 13.7577   2
 -11  -3  -4 97.4435 13.6799   5
  11  -3   4 62.1808 13.2293   5
  11  -3   4 133.442 16.0261   1
  11   3   4 92.2993 19.5342   2
 -11   3  -4 80.7906 14.3526   4
  11   3   4 114.517 17.9932   1
 -11   3  -4 103.874 15.5705   5
 -11   3  -4 149.179 20.6813   1
  12  -3   4 -16.849 11.9071   5
 -12  -3  -4 9.67754 13.8229   1
 -12  -3  -4 7.50715 8.15107   5
 -12  -3  -4 9.99751 11.3433   3
  12  -3   4 -3.8511 7.98489   2
  12  -3   4 7.71962 12.2788   1
 -12   3  -4 0.51577 9.10029   5
 -12   3  -4 6.03073 11.2444   1
  12   3   4 9.53020 14.2283   1
  12   3   4 -25.570 14.9877   2
 -12   3  -4 0.48996 8.53717   4
 -13  -3  -4 61.4471 12.7882   5
 -13  -3  -4 44.5736 13.8185   3
  13  -3   4 56.5911 12.1893   2
 -13   3  -4 101.103 17.2137   4
  13   3   4 81.7137 22.6462   2
  13   3   4 88.2806 17.3983   5
 -13   3  -4 54.3407 13.4277   5
 -13  -4   4 -21.619 16.3406   1
 -13  -4   4 2.75869 11.7386   3
 -13   4   4 3.16859 10.1534   5
  13   4  -4 3.13968 10.0190   5
  13   4  -4 3.66807 15.4724   1
 -12  -4   4 132.109 19.8113   3
 -12  -4   4 155.191 21.9920   1
 -12  -4   4 113.036 16.4116   5
  12   4  -4 119.277 22.8201   2
  12   4  -4 162.770 23.4124   1
 -12   4   4 144.580 15.1691   1
 -12   4   4 132.268 16.2524   5
 -12   4   4 116.743 7.48336   4
 -12   4   4 116.522 7.25767   4
  12   4  -4 156.958 18.6872   5
 -11  -4   4 93.9142 11.8360   5
 -11  -4   4 68.0204 14.4139   1
 -11  -4   4 66.2231 12.4482   3
 -11   4   4 84.9053 8.41633   4
  11   4  -4 113.604 19.8282   2
  11   4  -4 68.5726 14.6785   5
  11   4  -4 70.0433 14.9342   1
 -11   4   4 74.1137 10.1662   1
 -11   4   4 64.0581 10.9754   5
 -10  -4   4 9.40392 8.82966   1
 -10  -4   4 15.7619 8.32985   3
 -10  -4   4 13.2223 6.41547   5
  10   4  -4 17.3549 10.2304   5
  10   4  -4 23.4202 11.2447   2
 -10   4   4 7.41526 5.56270   4
 -10   4   4 3.50940 6.56120   1
 -10   4   4 8.07240 6.31392   5
 -10   4   4 7.09824 4.96345   1
  -9  -4   4 233.102 17.7585   3
  -9  -4   4 213.237 15.8440   5
   9   4  -4 253.105 19.8159   5
  -9   4   4 220.053 13.7319   4
   9   4  -4 216.036 24.3378   2
  -9   4   4 191.242 16.7959   3
  -9   4   4 216.686 13.8593   1
  -9   4   4 194.987 14.2374   5
  -9   4   4 180.475 12.6913   1
   9   4  -4 230.778 21.1697   1
  -8  -4   4 6.54671 5.24638   3
  -8  -4   4 6.30524 6.56242   1
   8   4  -4 0.64289 6.98691   5
  -8   4   4 6.66546 4.14057   1
  -8   4   4 5.80102 3.99575   1
  -8   4   4 11.7247 5.17394   5
   8   4  -4 0.52196 7.50826   1
   8   4  -4 25.8017 9.83876   2
  -8   4   4 6.98653 6.38713   3
  -7  -4   4 -0.2300 5.71068   1
  -7  -4   4 -5.0554 4.18341   5
  -7  -4   4 -1.9239 4.13452   3
   7   4  -4 -0.4604 5.69876   5
  -7   4   4 0.84577 3.69138   1
  -7   4   4 2.50919 4.80038   3
  -7   4   4 -2.2614 4.31006   5
  -7   4   4 -5.0656 3.65044   1
  -7   4   4 3.35176 5.35071   4
   7   4  -4 8.43869 7.24710   1
   7   4  -4 -0.8094 7.06809   2
  -6  -4   4 3.40755 4.70401   3
  -6  -4   4 16.4929 6.13229   1
  -6  -4   4 8.22684 4.36488   5
  -6   4   4 14.5691 4.31363   1
  -6   4   4 12.7202 4.30782   3
  -6   4   4 8.15975 4.06004   5
   6   4  -4 5.11720 7.73274   3
  -6   4   4 5.54070 3.96989   1
   6   4  -4 4.91902 5.66941   5
   6   4  -4 3.27934 6.40517   1
   6   4  -4 7.38441 8.60829   2
   5  -4  -4 667.184 18.3884   2
  -5  -4   4 612.892 28.3045   1
  -5  -4   4 677.000 26.6575   3
  -5  -4   4 572.948 32.4076   2
  -5  -4   4 681.416 24.4913   5
   5   4  -4 663.485 29.5267   5
  -5   4   4 616.103 21.8087   1
   5   4  -4 643.894 29.3675   1
   5   4  -4 645.832 28.6421   5
  -5   4   4 609.647 21.3831   3
  -5   4   4 627.292 21.5040   1
   5   4  -4 631.941 27.9156   3
   5   4  -4 686.489 34.5509   2
  -4  -4   4 154.990 16.2968   2
   4  -4  -4 163.826 9.10903   2
  -4  -4   4 164.165 13.5351   1
  -4  -4   4 196.204 12.9628   3
   4   4  -4 187.742 13.1238   5
   4   4  -4 187.485 17.2382   2
  -4   4   4 175.350 10.3490   1
   4   4  -4 169.994 14.9904   1
  -4   4   4 173.728 9.85141   1
  -4   4   4 194.581 13.0385   5
   4   4  -4 151.249 13.7075   5
  -4   4   4 166.506 10.6884   2
  -4   4   4 160.532 8.90175   3
   4   4  -4 157.349 14.4800   3
  -3  -4   4 77.9114 9.86867   1
  -3  -4   4 100.424 8.87524   3
   3  -4  -4 82.0613 7.21124   1
  -3  -4   4 84.4404 14.8122   2
  -3   4   4 90.6955 9.06048   2
  -3   4   4 73.1156 5.63027   3
   3   4  -4 84.5565 9.48719   5
   3   4  -4 88.4509 11.3274   3
   3   4  -4 77.7116 10.6725   5
   3   4  -4 85.9709 10.9021   1
  -3   4   4 83.4940 7.67911   1
   3   4  -4 86.0417 13.2868   2
  -2  -4   4 221.095 14.4816   1
  -2  -4   4 208.540 16.8185   2
   2  -4  -4 215.332 12.4371   2
  -2  -4   4 236.990 15.6770   5
  -2  -4   4 229.357 13.0656   3
   2  -4  -4 217.822 11.2484   1
  -2   4   4 207.142 10.1250   5
   2   4  -4 186.729 14.7159   1
  -2   4   4 220.945 12.2275   1
   2   4  -4 196.368 14.2480   5
  -2   4   4 205.575 8.77985   3
  -2   4   4 210.850 14.2312   2
   2   4  -4 194.234 13.0140   5
   2   4  -4 201.384 14.4853   3
  -2   4   4 201.384 12.0934   5
  -1  -4   4 345.224 21.9201   2
  -1  -4   4 373.439 18.9026   1
  -1  -4   4 376.157 17.7165   3
   1  -4  -4 360.473 17.9189   2
   1  -4  -4 361.937 15.9537   1
  -1  -4   4 345.461 18.2367   5
   1   4  -4 348.079 19.5640   5
  -1   4   4 355.276 12.0936   3
  -1   4   4 391.979 14.9810   5
   1   4  -4 379.274 18.9430   3
  -1   4   4 356.213 16.7147   1
  -1   4   4 409.450 20.9963   2
   1   4  -4 348.114 17.0573   5
   1   4  -4 418.872 21.4438   1
  -1   4   4 395.595 17.4718   5
   0  -4   4 513.004 25.5797   2
   0  -4   4 484.245 20.3645   3
   0  -4  -4 447.330 19.2438   1
   0  -4   4 470.432 21.0029   5
   0  -4  -4 427.166 21.0736   2
   0  -4  -4 479.149 13.7718   3
   0   4  -4 483.995 22.7575   1
   0   4   4 466.464 20.3487   1
   0   4  -4 478.234 22.1648   5
   0   4   4 472.352 18.0417   5
   0   4   4 478.068 24.1201   2
   0   4  -4 463.772 22.2224   5
   0   4  -4 455.636 20.6743   3
  -1  -4  -4 51.5699 7.82125   1
   1  -4   4 37.8306 7.29159   5
  -1  -4  -4 54.6472 3.83905   3
   1  -4   4 47.2890 7.07723   3
   1  -4   4 34.2191 8.86084   2
  -1  -4  -4 44.2350 8.01334   2
   1   4   4 39.1145 7.17971   1
  -1   4  -4 38.2808 8.29570   4
  -1   4  -4 53.2919 8.14696   5
  -1   4  -4 35.2328 8.85035   1
   1   4   4 38.1807 5.89808   5
  -1   4  -4 40.4727 8.08848   5
  -1   4  -4 40.4149 7.33255   3
   1   4   4 43.9140 8.79840   4
   1   4   4 45.3305 9.57389   2
  -2  -4  -4 489.223 15.3857   3
  -2  -4  -4 534.749 23.0262   1
   2  -4   4 484.640 21.5897   5
   2  -4   4 526.941 22.9075   3
   2  -4   4 521.798 24.7223   2
   2   4   4 555.277 28.3471   2
   2   4   4 496.928 22.6265   1
   2   4   4 517.736 26.2267   4
   2   4   4 507.989 20.5728   5
  -2   4  -4 466.874 22.0047   3
  -2   4  -4 510.260 23.1755   1
  -2   4  -4 481.465 23.1619   5
  -2   4  -4 564.902 27.5114   4
  -2   4  -4 515.781 23.2982   1
  -3  -4  -4 74.3643 5.77945   3
   3  -4   4 74.0586 10.8351   2
   3  -4   4 66.5659 8.95908   3
   3  -4   4 65.9175 9.79104   5
  -3  -4  -4 78.0214 13.0149   2
  -3  -4  -4 61.0737 8.58992   1
  -3   4  -4 78.6923 9.85488   5
  -3   4  -4 72.9535 12.1508   4
  -3   4  -4 65.8522 9.37252   1
  -3   4  -4 76.9219 11.1684   3
   3   4   4 56.0036 12.0624   2
   3   4   4 62.0308 11.9408   4
  -3   4  -4 62.4460 9.12537   1
   3   4   4 81.6454 9.99221   1
  -4  -4  -4 57.0344 6.16300   5
   4  -4   4 36.1848 7.56979   3
   4  -4   4 43.9944 9.11650   2
  -4  -4  -4 55.3347 9.29128   1
   4  -4   4 44.3482 8.15856   5
  -4  -4  -4 45.7074 6.10780   3
  -4   4  -4 47.9131 8.73642   1
  -4   4  -4 50.0391 8.39813   1
   4   4   4 65.0445 9.99847   1
  -4   4  -4 54.8737 9.72109   5
   4   4   4 46.4813 8.23505   5
  -4   4  -4 66.4532 11.0539   4
  -4   4  -4 42.5646 8.32542   3
   4   4   4 53.8620 11.4448   2
  -5  -4  -4 16.4485 7.14595   1
   5  -4   4 10.4177 6.17703   5
  -5  -4  -4 8.68248 4.69098   3
   5  -4   4 3.50633 7.09774   2
  -5  -4  -4 3.28955 3.81925   5
  -5   4  -4 6.00180 5.01481   1
  -5   4  -4 11.4680 7.45649   4
   5   4   4 3.98751 6.88174   2
  -5   4  -4 -4.8695 4.50501   5
   5   4   4 12.0201 6.58652   1
  -5   4  -4 3.62364 4.99411   1
  -6  -4  -4 14.1716 4.97815   5
  -6  -4  -4 11.5444 8.50599   1
   6  -4   4 12.3401 7.39086   2
  -6  -4  -4 14.3856 5.09321   3
   6  -4   4 19.0281 6.74199   5
  -6   4  -4 12.8650 6.86868   1
   6   4   4 8.06170 8.37922   2
  -6   4  -4 13.4250 6.79162   5
   6   4   4 16.2543 7.75121   1
  -6   4  -4 13.7197 6.85431   4
  -6   4  -4 6.71121 6.02750   1
   7  -4   4 4.84026 7.64630   5
  -7  -4  -4 6.37493 4.98462   5
   7  -4   4 12.0402 7.32533   2
   7  -4   4 4.47160 5.21505   2
  -7  -4  -4 9.41417 6.15013   3
  -7  -4  -4 5.06704 7.82820   1
  -7   4  -4 1.74128 7.40849   5
  -7   4  -4 0.29935 6.52657   4
   7   4   4 14.8266 8.76046   1
   7   4   4 13.9710 8.75173   2
  -7   4  -4 7.28988 6.13238   1
  -8  -4  -4 4.12018 4.84578   5
  -8  -4  -4 1.67748 6.29548   3
   8  -4   4 6.51378 5.13457   2
   8  -4   4 6.62136 8.27803   2
   8  -4   4 5.62963 7.05367   5
  -8  -4  -4 1.20599 8.49458   1
  -8   4  -4 4.26795 6.91535   1
   8   4   4 0.33367 10.1379   2
  -8   4  -4 9.56845 9.37240   5
   8   4   4 -0.5098 8.89254   1
  -8   4  -4 14.1726 7.46066   1
  -8   4  -4 11.9302 7.01495   4
   9  -4   4 387.686 17.2755   2
  -9  -4  -4 379.191 23.0421   3
  -9  -4  -4 385.491 27.5277   1
   9  -4   4 354.151 19.4697   5
   9  -4   4 357.821 20.9233   2
  -9  -4  -4 434.940 22.1686   5
   9   4   4 336.561 30.2878   2
  -9   4  -4 353.245 24.1651   5
  -9   4  -4 368.274 24.3651   1
  -9   4  -4 358.075 23.4597   1
  -9   4  -4 391.764 24.6053   4
 -10  -4  -4 -1.9674 6.45755   5
  10  -4   4 13.8039 9.80498   2
 -10  -4  -4 -5.2827 9.09894   3
 -10  -4  -4 6.89458 13.3532   1
  10  -4   4 4.23429 8.52198   5
  10  -4   4 6.46123 6.43870   2
  10   4   4 -2.6769 14.4218   2
 -10   4  -4 9.16626 9.23613   4
 -10   4  -4 -1.3022 10.7558   5
 -10   4  -4 6.45736 9.29205   1
  10   4   4 -2.1286 11.7140   5
 -11  -4  -4 435.554 32.5731   1
 -11  -4  -4 429.917 28.0007   3
 -11  -4  -4 369.972 24.6561   5
  11   4   4 400.344 34.9334   5
  11   4   4 447.260 35.0141   1
 -11   4  -4 379.526 30.3684   1
 -11   4  -4 423.909 30.6138   4
 -11   4  -4 430.957 28.5977   5
 -11  -5   4 -23.009 15.8316   1
 -11  -5   4 9.03763 7.51215   5
 -11  -5   4 0.88436 9.81715   3
  11   5  -4 -13.809 20.9733   2
 -11   5   4 0.52125 9.50777   1
 -11   5   4 -2.8214 9.61825   5
  11   5  -4 1.88458 10.8817   5
  11   5  -4 -8.9796 15.8536   1
 -11   5   4 -1.7251 7.27628   4
 -10  -5   4 34.9269 13.2248   1
 -10  -5   4 18.6237 9.91493   3
 -10  -5   4 17.4654 7.87860   5
  10   5  -4 19.6601 15.2018   1
  10   5  -4 20.4480 17.5978   2
  10   5  -4 49.4738 12.6916   5
 -10   5   4 22.5100 9.35532   5
 -10   5   4 38.2677 10.7258   1
 -10   5   4 22.7617 8.52249   4
  -9  -5   4 63.2145 11.9461   3
  -9  -5   4 44.1907 9.63024   5
  -9  -5   4 45.7571 15.2185   1
  -9   5   4 61.1098 9.74905   1
   9   5  -4 61.1286 16.9259   1
  -9   5   4 53.5162 10.6444   4
  -9   5   4 76.3549 12.7914   5
   9   5  -4 34.6591 12.9933   5
   9   5  -4 64.8225 17.1543   2
  -8  -5   4 -6.4842 6.65303   3
  -8  -5   4 14.0611 6.14356   5
  -8  -5   4 -0.7325 9.11351   1
  -8   5   4 1.26408 8.01519   3
   8   5  -4 11.0289 8.96037   5
  -8   5   4 13.8178 8.85111   4
  -8   5   4 -0.5798 6.10841   1
  -8   5   4 15.0563 7.40861   5
   8   5  -4 10.4228 13.0947   1
   8   5  -4 23.5508 13.0330   2
  -7  -5   4 3.50618 7.84500   1
  -7  -5   4 0.93690 5.82883   5
  -7  -5   4 5.98375 6.47045   3
   7   5  -4 6.60371 8.14501   5
  -7   5   4 -11.466 5.83065   5
  -7   5   4 5.46319 7.47766   4
   7   5  -4 7.05047 11.8132   2
  -7   5   4 3.92361 5.77952   3
   7   5  -4 6.62030 12.1648   1
  -7   5   4 5.12423 4.96324   1
  -7   5   4 5.89969 5.94611   1
  -6  -5   4 82.8667 13.6181   1
  -6  -5   4 70.5412 11.1465   3
  -6   5   4 73.4038 10.9608   1
   6   5  -4 69.6565 14.4417   2
   6   5  -4 58.1708 12.5146   1
   6   5  -4 89.9219 13.8222   5
  -6   5   4 87.1306 10.4225   3
  -6   5   4 97.2238 10.3432   1
  -6   5   4 82.2044 10.7923   5
   5  -5  -4 146.799 9.06177   2
  -5  -5   4 150.249 13.3551   3
  -5  -5   4 168.588 16.2625   1
   5   5  -4 137.107 17.4224   1
  -5   5   4 151.181 11.1190   1
   5   5  -4 136.904 19.0311   3
  -5   5   4 160.543 13.0512   5
  -5   5   4 131.121 9.81804   3
   5   5  -4 144.777 15.3499   5
   5   5  -4 138.888 18.4658   2
  -4  -5   4 89.1382 12.4276   1
  -4  -5   4 108.782 11.2258   3
   4  -5  -4 107.107 9.43037   2
  -4   5   4 97.9459 9.37669   1
  -4   5   4 72.3489 7.94420   3
   4   5  -4 75.3523 11.5838   3
   4   5  -4 80.1503 16.6861   2
   4   5  -4 103.454 13.0060   5
   4   5  -4 82.8216 13.5194   1
  -4   5   4 83.2952 10.7870   5
  -3  -5   4 124.350 14.4914   1
   3  -5  -4 122.208 10.8952   2
  -3  -5   4 141.199 11.9652   3
   3   5  -4 113.882 13.5151   5
  -3   5   4 112.002 9.91429   5
   3   5  -4 119.209 15.2387   1
  -3   5   4 130.310 12.3326   5
  -3   5   4 120.324 13.2564   2
  -3   5   4 117.214 8.90949   3
   3   5  -4 111.947 15.3823   3
   2  -5  -4 5.96622 4.28077   1
  -2  -5   4 11.1713 4.90916   3
  -2  -5   4 -1.3250 5.65637   1
   2  -5  -4 -1.1159 5.85207   2
  -2   5   4 8.44863 6.75923   2
  -2   5   4 2.02871 4.91332   5
  -2   5   4 -0.1276 3.31582   3
   2   5  -4 4.96331 7.06115   1
   2   5  -4 -5.1153 7.61525   3
  -2   5   4 3.69282 5.57894   5
   1  -5  -4 550.706 22.1032   1
  -1  -5   4 515.621 22.9103   3
  -1  -5   4 458.543 27.3944   2
   1  -5  -4 515.417 24.3469   2
  -1  -5   4 478.397 24.3675   1
   1   5  -4 497.986 24.6504   3
  -1   5   4 513.077 23.9140   5
  -1   5   4 466.143 20.5228   5
  -1   5   4 454.379 26.1233   2
   1   5  -4 530.211 27.3960   1
  -1   5   4 500.179 16.8559   3
   0  -5   4 1451.97 52.4325   2
   0  -5   4 1564.36 47.3127   3
   0  -5  -4 1547.69 46.2332   1
   0  -5  -4 1443.55 48.3139   2
   0  -5   4 1418.81 48.3648   1
   0   5   4 1460.69 44.5542   5
   0   5   4 1440.07 47.6017   5
   0   5   4 1580.85 54.4480   2
   0   5  -4 1479.71 48.2811   3
   0   5  -4 1432.48 55.5746   5
   0   5  -4 1530.55 51.2850   1
  -1  -5  -4 199.940 8.68278   3
  -1  -5  -4 194.676 18.2107   2
   1  -5   4 186.358 19.7627   2
   1  -5   4 186.615 14.0510   3
  -1  -5  -4 176.901 14.3749   1
  -1   5  -4 220.288 19.3612   4
   1   5   4 190.719 13.5941   5
  -1   5  -4 195.767 16.6569   1
   1   5   4 168.719 15.9424   1
  -1   5  -4 210.492 16.9112   3
   1   5   4 199.927 18.4970   2
   1   5   4 211.710 16.9275   5
   2  -5   4 233.450 16.2804   5
   2  -5   4 261.513 17.1175   3
  -2  -5  -4 243.718 16.4333   1
   2  -5   4 230.296 19.7777   2
  -2  -5  -4 262.418 10.3397   3
  -2   5  -4 242.840 17.5103   1
   2   5   4 228.333 20.5849   2
  -2   5  -4 222.377 18.2787   1
  -2   5  -4 238.390 20.8332   4
  -2   5  -4 230.646 18.0016   3
   2   5   4 263.246 19.1598   5
   3  -5   4 -1.2228 5.64497   3
  -3  -5  -4 0.59633 2.80327   3
   3  -5   4 7.00878 9.20357   2
   3  -5   4 -4.8857 6.63225   5
  -3  -5  -4 4.56441 6.69395   1
   3   5   4 8.48250 8.79078   2
  -3   5  -4 -5.7356 5.36305   1
  -3   5  -4 -2.1468 9.21869   4
  -3   5  -4 -1.1800 7.55171   1
  -3   5  -4 5.80115 7.82160   5
  -4  -5  -4 230.668 20.8447   1
  -4  -5  -4 300.732 13.3372   3
   4  -5   4 281.422 16.6868   5
   4  -5   4 312.501 20.9327   2
  -4   5  -4 304.963 20.0909   1
  -4   5  -4 286.238 20.2517   5
   4   5   4 323.358 21.4954   5
   4   5   4 313.196 25.5911   2
  -5  -5  -4 23.0429 8.25130   1
   5  -5   4 20.4352 9.89003   2
   5  -5   4 17.6730 8.05655   5
  -5   5  -4 17.6697 9.00010   1
   5   5   4 21.5748 10.3275   2
  -5   5  -4 12.7415 7.21627   5
  -5   5  -4 24.0202 10.0787   4
   5   5   4 24.7997 9.49207   5
  -5   5  -4 20.5513 7.99507   1
   6  -5   4 89.9348 14.8933   2
  -6  -5  -4 79.1177 14.7635   1
  -6  -5  -4 58.9338 8.76762   5
  -6  -5  -4 76.3148 9.74138   3
   6  -5   4 80.6045 11.6257   5
   6   5   4 100.297 15.2894   5
  -6   5  -4 78.9302 13.4827   1
  -6   5  -4 77.9565 13.4922   1
  -6   5  -4 76.5155 12.6319   5
   6   5   4 73.6549 13.4317   1
   6   5   4 76.4858 15.5431   2
  -6   5  -4 116.194 15.8805   4
   7  -5   4 -3.0882 7.06227   5
  -7  -5  -4 9.06381 11.2877   1
  -7  -5  -4 -2.6999 5.64375   5
   7  -5   4 17.0247 10.1792   2
  -7  -5  -4 7.35953 5.86827   3
   7   5   4 3.26296 10.8216   1
   7   5   4 -3.9934 11.2255   2
   7   5   4 4.42338 8.91594   5
  -7   5  -4 5.18606 9.70931   4
  -7   5  -4 3.45558 7.98679   1
  -7   5  -4 -4.4213 7.91585   5
  -8  -5  -4 114.287 13.1588   3
  -8  -5  -4 106.914 18.5576   1
   8  -5   4 114.673 10.7269   2
   8  -5   4 118.270 15.1285   2
   8   5   4 112.396 18.2162   5
  -8   5  -4 116.760 18.0490   1
   8   5   4 96.8666 17.7275   1
   8   5   4 182.876 27.9603   2
  -8   5  -4 130.157 17.7210   4
  -8   5  -4 97.6772 16.2381   5
  -9  -5  -4 -1.1501 7.55146   5
   9  -5   4 16.8395 6.39227   2
  -9  -5  -4 10.4003 8.03704   3
   9   5   4 17.2521 12.4749   5
   9   5   4 -12.888 15.8285   2
  -9   5  -4 9.23892 10.4386   5
  -9   5  -4 10.1576 11.9946   4
  -9   5  -4 9.63223 12.9414   1
  -9  -6   4 -0.1094 9.52788   3
  -9  -6   4 20.3552 14.4236   1
  -9  -6   4 27.1327 10.3814   5
  -9   6   4 23.5929 10.4662   1
   9   6  -4 15.2506 18.7242   1
  -9   6   4 29.6291 12.0809   4
  -9   6   4 14.0100 11.4499   5
   9   6  -4 8.30053 15.0931   2
   9   6  -4 0.49054 15.0669   5
  -8  -6   4 5.90319 12.5054   1
  -8  -6   4 -2.2247 8.61720   3
  -8   6   4 4.40237 9.44846   1
  -8   6   4 12.7241 9.72247   5
   8   6  -4 25.8023 16.9177   1
  -8   6   4 19.0207 11.2336   4
   8   6  -4 -5.8430 11.9960   5
  -7  -6   4 19.4104 12.1955   1
  -7  -6   4 53.9104 11.0476   3
  -7   6   4 19.9431 10.1700   3
   7   6  -4 40.8495 12.0933   5
  -7   6   4 40.0621 11.1321   5
  -7   6   4 32.5454 9.64291   1
   7   6  -4 56.3568 19.4729   2
   7   6  -4 29.7349 15.6189   1
  -6  -6   4 23.8449 11.4760   1
  -6  -6   4 19.8216 8.24119   3
   6   6  -4 41.3083 14.9076   2
   6   6  -4 36.2014 14.8003   1
  -6   6   4 27.7779 8.42703   3
  -6   6   4 35.0398 8.28095   1
   6   6  -4 39.5621 13.3725   5
  -6   6   4 58.1503 11.7273   5
   5  -6  -4 -1.3245 6.54256   2
  -5  -6   4 -0.5756 8.75029   1
  -5   6   4 6.24238 7.01214   3
  -5   6   4 10.7468 8.08380   1
   5   6  -4 0.32727 9.25691   5
   5   6  -4 -0.2523 14.9970   1
   4  -6  -4 -1.0977 7.46079   2
  -4  -6   4 13.2994 10.7581   1
  -4  -6   4 -1.8548 6.47643   3
   4   6  -4 9.34422 14.2621   1
   4   6  -4 5.35183 8.59800   5
  -4   6   4 16.9569 7.26960   1
  -4   6   4 -5.8098 6.51470   3
   3  -6  -4 10.9305 9.43699   2
  -3  -6   4 23.9846 9.70419   1
  -3  -6   4 11.8650 6.51024   3
   3   6  -4 8.83144 11.9918   1
   3   6  -4 28.3167 10.6410   5
  -3   6   4 2.04129 8.83253   2
   2  -6  -4 -6.2521 10.7174   2
  -2  -6   4 23.0492 10.2122   1
  -2  -6   4 18.5654 6.15149   3
  -2   6   4 5.60093 9.89713   2
  -2   6   4 24.3647 11.4399   5
  -2   6   4 14.7185 5.67517   3
   2   6  -4 15.8710 10.0899   5
   2   6  -4 15.7713 11.0331   1
  -1  -6   4 4.49637 6.07970   3
  -1  -6   4 -7.0184 7.06371   1
   1   6  -4 8.51925 9.98809   1
   1   6  -4 1.08199 7.91824   5
  -1   6   4 -3.1101 8.96610   5
  -1   6   4 17.6146 10.7139   2
  -1   6   4 4.39960 4.99780   3
   0  -6   4 -3.5033 6.15110   3
   0  -6   4 6.66059 9.19545   1
   0   6  -4 -17.360 9.03159   5
   0   6   4 -8.4856 8.53258   5
   0   6  -4 -3.5352 9.66257   1
   0   6   4 4.82723 10.2672   2
   1  -6   4 331.471 20.9220   3
  -1   6  -4 224.302 25.0136   1
  -1   6  -4 244.924 22.6456   1
   1   6   4 283.632 22.7690   5
  -1   6  -4 277.337 26.2900   4
  -1   6  -4 272.177 23.3611   5
   1   6   4 249.416 26.3666   2
  -2  -6  -4 12.5902 4.20563   3
   2  -6   4 11.9076 6.83844   3
  -2   6  -4 14.0948 10.2532   1
   2   6   4 -7.0920 12.8822   2
  -2   6  -4 21.4448 12.0661   1
  -2   6  -4 6.32696 9.95771   5
  -2   6  -4 21.9579 10.7708   4
   2   6   4 16.9886 11.0154   5
   3  -6   4 3.81609 7.79868   3
  -3  -6  -4 12.4664 3.94754   3
   3  -6   4 16.7695 15.1394   2
   3   6   4 0.93004 13.4311   2
   3   6   4 18.9350 9.62655   5
  -3   6  -4 6.08226 8.24524   1
  -3   6  -4 13.0104 10.1633   4
  -3   6  -4 11.5900 8.98880   5
   4  -6   4 111.473 18.2975   2
  -4  -6  -4 126.441 9.38336   3
  -4   6  -4 130.093 17.4103   5
   4   6   4 115.355 17.3308   5
  -4   6  -4 129.282 20.0501   4
  -4   6  -4 94.4111 16.3440   1
   4   6   4 119.104 22.3364   2
   5  -6   4 -11.004 15.6226   2
   5   6   4 -3.3455 13.2206   2
  -5   6  -4 1.34864 10.5077   4
  -5   6  -4 2.85368 11.5046   1
  -5   6  -4 1.89824 9.21108   5
   5   6   4 1.12795 10.1102   5
  -6  -6  -4 81.7189 10.8285   3
   6   6   4 58.6097 20.8256   2
  -6   6  -4 62.2327 15.3755   5
  -6   6  -4 71.8635 16.6008   4
  -6   6  -4 69.9274 13.7059   1
  -7  -6  -4 20.9019 8.15508   3
   7  -6   4 17.0565 7.38751   2
  -7   6  -4 17.4907 14.4627   4
   7   6   4 -7.5036 12.1188   5
   7   6   4 29.1017 20.7167   2
  -7   6  -4 26.0921 13.4336   5
  -3  -7   4 69.4293 12.0382   3
  -3   7   4 49.9742 12.7128   1
   3   7  -4 66.7931 15.0890   5
  -3   7   4 60.5768 14.8435   5
  -2  -7   4 -10.749 8.51149   3
  -2   7   4 32.0666 14.1086   5
   2   7  -4 8.73325 11.9921   5
  -1  -7   4 104.722 16.3694   3
  -1   7   4 141.862 22.3419   5
   1   7  -4 148.678 23.5030   5
  -1   7   4 160.776 24.4127   2
   0  -7   4 383.745 25.0998   3
   0   7  -4 384.318 30.9751   5
   0   7   4 350.490 33.0020   2
   0   7   4 355.577 29.9251   5
   0   7  -4 371.738 32.9041   4
   1  -7   4 74.4014 13.7689   3
  -1   7  -4 73.9630 21.0738   4
  -1   7  -4 145.523 20.6483   5
   1   7   4 110.238 22.0994   2
   1   7   4 126.821 19.6748   5
  16   0  -5 -15.802 12.5079   2
 -16   0   5 -2.1129 10.1551   5
  16   0  -5 10.5999 13.4880   1
 -16   0   5 2.22132 13.4398   1
 -16   0   5 9.18235 11.1812   3
 -15   0   5 -7.1062 8.33572   5
  15   0  -5 3.01402 9.65977   2
 -15   0   5 -0.5438 8.82844   3
 -15   0   5 -9.8984 8.33134   1
 -15   0   5 3.52156 10.4311   2
  15   0  -5 1.22795 8.33334   1
 -14   0   5 -4.7531 9.95432   2
 -14   0   5 0.97695 8.24467   3
  14   0  -5 -0.5233 3.24927   4
  14   0  -5 0.48883 6.82584   1
  14   0  -5 6.50992 4.40282   5
  14   0  -5 -3.2406 9.00689   2
  14   0  -5 0.41796 3.67469   5
 -14   0   5 0.14764 7.38410   1
 -14   0   5 5.97794 6.12781   5
 -13   0   5 783.920 33.5087   1
 -13   0   5 701.364 30.4412   2
  13   0  -5 791.331 21.5151   4
 -13   0   5 805.362 32.1915   5
  13   0  -5 802.739 22.9289   5
  13   0  -5 707.800 24.8346   5
 -13   0   5 811.183 38.6983   3
  13   0  -5 758.965 34.0664   2
  13   0  -5 759.929 32.2293   1
  12   0  -5 -5.7247 4.66745   1
 -12   0   5 4.47976 6.86445   3
  12   0  -5 0.05358 2.76144   4
  12   0  -5 4.49459 3.57255   5
  12   0  -5 -1.4480 3.67077   5
 -12   0   5 -4.2884 6.09613   2
 -12   0   5 3.96844 4.50045   5
  12   0  -5 0.93574 6.11480   2
 -12   0   5 -0.2441 5.88981   1
 -11   0   5 3.81213 5.32194   1
  11   0  -5 2.31222 2.97965   5
  11   0  -5 7.75365 2.67297   4
 -11   0   5 4.80792 4.47343   5
 -11   0   5 11.6002 5.86304   2
  11   0  -5 3.50626 3.46010   5
  11   0  -5 5.12784 5.04882   1
  11   0  -5 0.51539 5.71216   2
 -10   0   5 -0.4427 4.05701   1
 -10   0   5 0.51532 3.12801   5
 -10   0   5 -4.2902 4.51563   2
  10   0  -5 1.28704 2.68815   5
  10   0  -5 2.78106 3.59069   1
  10   0  -5 -2.3220 2.09924   5
  10   0  -5 3.39350 4.54381   2
  10   0  -5 2.49529 1.88693   4
   9   0  -5 844.846 30.1328   2
   9   0  -5 807.342 22.0346   5
   9   0  -5 821.582 22.2050   5
  -9   0   5 748.955 26.4244   5
   9   0  -5 814.564 28.2110   1
  -9   0   5 810.799 28.4362   1
  -9   0   5 836.530 29.0416   2
   9   0  -5 782.748 20.9548   4
  -9   0   5 823.224 32.4802   3
  -8   0   5 0.84989 3.86788   2
   8   0  -5 -0.3591 1.81628   5
   8   0  -5 3.24666 3.24458   1
  -8   0   5 -0.6905 2.96697   3
   8   0  -5 -0.7229 1.50152   5
   8   0  -5 0.58239 1.30267   4
   8   0  -5 0.16412 3.41122   2
  -8   0   5 0.84083 2.70580   1
   7   0  -5 631.480 22.8879   2
   7   0  -5 556.828 20.1956   1
   7   0  -5 588.361 15.4006   5
  -7   0   5 593.516 20.7704   1
  -7   0   5 617.518 22.4512   2
   7   0  -5 593.198 15.8344   4
  -7   0   5 616.793 19.6951   5
   7   0  -5 596.734 15.4735   5
  -7   0   5 593.067 23.9515   3
   7   0  -5 593.723 16.1692   4
  -6   0   5 3.35032 1.83115   1
   6   0  -5 0.86701 1.10826   4
  -6   0   5 0.68223 1.97787   5
  -6   0   5 7.18845 3.42386   2
  -6   0   5 1.08560 2.22434   3
  -6   0   5 0.28467 1.52044   5
   6   0  -5 1.52876 1.91131   1
  -5   0   5 1979.34 46.8605   5
   5   0  -5 1944.87 45.8887   4
  -5   0   5 2007.63 48.5689   1
  -5   0   5 1983.98 51.5880   2
  -5   0   5 1932.03 52.0503   3
   5   0  -5 1953.52 48.5720   1
  -5   0   5 2009.35 47.6866   5
   4   0  -5 0.63452 0.96554   4
   4   0  -5 -1.2296 1.07507   1
  -4   0   5 0.42398 1.17582   1
  -4   0   5 0.56402 0.81087   5
  -4   0   5 5.89306 2.47625   3
   4   0  -5 0.79517 1.71418   3
  -4   0   5 0.62800 1.16998   5
  -4   0   5 1.30102 2.12478   2
  -3   0   5 181.603 6.28240   5
   3   0  -5 172.083 7.02579   1
  -3   0   5 186.230 7.64105   4
   3   0  -5 176.485 8.65136   3
   3   0  -5 178.965 7.47657   4
  -3   0   5 184.112 7.02172   1
  -3   0   5 178.977 8.56409   3
  -3   0   5 177.241 5.91812   5
  -2   0   5 -0.3060 0.98410   5
   2   0  -5 2.89502 1.61456   4
  -2   0   5 2.32115 0.95863   1
   2   0  -5 6.38667 1.42565   1
  -2   0   5 1.17226 1.52427   4
  -2   0   5 0.37069 0.58120   5
  -2   0   5 -0.1999 1.16856   3
   2   0  -5 1.20581 1.31347   3
  -1   0   5 2778.47 63.5644   5
   1   0  -5 2751.30 62.1717   5
   1   0  -5 2822.88 64.7419   3
   1   0  -5 2744.18 64.0076   1
  -1   0   5 2795.77 66.4809   4
   1   0  -5 2818.79 66.3780   4
   0   0   5 -0.1192 1.19438   1
   0   0  -5 0.48253 1.20579   5
   0   0  -5 2.42158 1.38014   1
   0   0   5 -0.4907 1.07092   3
   0   0   5 3.06217 2.20254   4
   0   0   5 0.14557 1.26782   5
   0   0  -5 1.01942 1.53552   4
   0   0  -5 1.70147 1.17997   3
   1   0   5 3800.67 88.7358   3
  -1   0  -5 3747.03 87.9837   5
   1   0   5 3856.44 88.9402   5
  -1   0  -5 3853.11 91.1097   4
   1   0   5 3844.79 89.3824   1
   1   0   5 3821.60 91.2080   4
  -1   0  -5 3982.93 89.7708   1
   2   0   5 2.12690 2.14351   5
  -2   0  -5 2.57598 2.00373   1
  -2   0  -5 2.12772 2.00968   3
  -2   0  -5 3.83800 1.93622   5
   2   0   5 1.09650 2.28257   4
  -2   0  -5 2.12184 2.00813   4
   2   0   5 4.24234 2.11154   1
   2   0   5 4.17524 2.10650   2
  -3   0  -5 1836.26 49.6396   4
  -3   0  -5 1765.48 48.7684   2
   3   0   5 1888.83 49.6591   2
   3   0   5 1796.43 49.7130   4
  -3   0  -5 1823.05 49.1226   1
  -3   0  -5 1851.65 47.9244   5
   3   0   5 1834.97 48.3245   5
   3   0   5 1838.70 49.0435   1
   4   0   5 2.35778 3.61059   4
  -4   0  -5 0.35299 2.41879   1
   4   0   5 1.15638 2.40662   1
   4   0   5 1.55110 2.26402   2
  -4   0  -5 0.82518 2.27360   4
  -4   0  -5 1.75710 2.13789   3
   4   0   5 -1.0136 2.63895   5
  -4   0  -5 4.43474 2.88490   2
  -5   0  -5 7.75728 4.04024   1
   5   0   5 12.7008 4.38159   5
  -5   0  -5 10.6092 3.74013   5
   5   0   5 9.68203 4.55170   2
   5   0   5 13.1832 4.09949   4
  -5   0  -5 7.76827 4.19317   4
   5   0   5 20.3547 4.77472   1
  -5   0  -5 11.6723 4.41894   3
  -5   0  -5 3.49732 4.22218   2
  -6   0  -5 -2.1962 3.42602   3
   6   0   5 4.44273 4.24459   5
   6   0   5 4.03334 3.95605   4
  -6   0  -5 3.68778 3.00067   4
  -6   0  -5 -0.1045 3.29486   1
  -6   0  -5 -0.4274 4.18758   2
   6   0   5 -2.7409 3.67350   2
   6   0   5 0.07614 3.23269   1
  -6   0  -5 -1.2596 3.11939   5
   7   0   5 295.799 17.3128   4
   7   0   5 316.491 18.6285   2
  -7   0  -5 315.864 17.6846   2
  -7   0  -5 311.009 17.5970   3
  -7   0  -5 318.375 17.5864   4
  -7   0  -5 313.135 18.5035   1
   7   0   5 319.080 17.9574   1
  -7   0  -5 327.887 17.2778   5
   8   0   5 -2.6318 6.09990   4
  -8   0  -5 0.48003 3.93505   4
   8   0   5 -2.4243 5.66580   5
   8   0   5 -0.6246 5.24418   2
  -8   0  -5 1.11430 3.94544   5
  -8   0  -5 -1.7160 5.88129   2
  -8   0  -5 -2.1576 4.83173   1
   8   0   5 -5.0203 5.55576   1
  -8   0  -5 7.68696 6.39227   3
  -9   0  -5 21.4084 6.39839   5
   9   0   5 25.3454 8.38692   2
   9   0   5 14.3265 6.56580   1
  -9   0  -5 30.3469 7.76774   2
   9   0   5 3.46672 7.66682   4
  -9   0  -5 21.3920 6.79964   4
  -9   0  -5 21.2011 7.57157   1
  10   0   5 -0.7279 6.58668   1
 -10   0  -5 -2.2655 4.64818   4
 -10   0  -5 0.97470 6.62580   1
  10   0   5 1.92632 7.99337   2
 -10   0  -5 1.90119 7.91182   2
 -10   0  -5 -3.0570 5.37833   5
  10   0   5 8.40343 9.52850   4
 -11   0  -5 -0.7702 10.0452   1
  11   0   5 4.56615 7.92314   1
 -11   0  -5 -1.5016 6.94827   4
  11   0   5 14.3918 9.63462   2
 -11   0  -5 -9.0057 6.28444   5
 -12   0  -5 -1.0670 6.32449   4
  12   0   5 -0.0348 10.0000   2
  12   0   5 -24.408 9.07390   1
 -12   0  -5 -2.9807 10.0504   1
 -12   0  -5 -12.077 8.40960   5
 -13   0  -5 64.2044 17.8080   1
 -13   0  -5 41.9158 10.8923   5
  13   0   5 36.8824 14.4121   2
  13   0   5 51.2103 14.3341   1
 -13   0  -5 33.4119 11.4248   4
 -14   0  -5 -20.705 15.0599   1
 -14   0  -5 7.04929 10.0414   5
  14   0   5 -3.4029 14.7528   2
 -16  -1   5 71.4463 17.2257   5
 -16  -1   5 105.867 19.5285   3
 -16  -1   5 102.758 20.7418   1
  16   1  -5 96.5206 14.6542   5
 -16   1   5 75.9139 15.0882   5
  16   1  -5 100.720 19.1157   2
 -15  -1   5 35.3273 10.6971   5
 -15  -1   5 27.7831 11.8523   1
  15  -1  -5 5.94477 8.36508   1
 -15  -1   5 6.09465 12.0212   3
 -15   1   5 26.3442 9.32595   5
 -15   1   5 37.2725 14.2043   1
  15   1  -5 21.1432 13.0721   2
  15   1  -5 26.4487 8.95711   5
 -15   1   5 33.1792 8.87356   2
  15   1  -5 7.61482 10.7179   1
  15   1  -5 26.7428 9.17662   4
  14  -1  -5 9.26363 7.93911   1
 -14  -1   5 16.2692 8.88912   1
 -14  -1   5 -10.028 7.40662   3
 -14  -1   5 7.09851 7.52697   5
  14   1  -5 2.72454 6.38946   4
  14   1  -5 15.5863 10.6260   2
 -14   1   5 8.10496 7.48127   2
 -14   1   5 16.9338 7.07309   5
 -14   1   5 18.6191 8.59576   1
  14   1  -5 4.57212 6.17091   5
  14   1  -5 9.97515 10.1260   1
 -13  -1   5 11.9362 7.49159   1
 -13  -1   5 0.52675 5.26178   5
 -13  -1   5 4.74862 7.17563   3
  13   1  -5 25.4186 10.2112   2
  13   1  -5 7.68802 5.45698   4
  13   1  -5 6.43230 5.76901   5
 -13   1   5 -1.5935 5.38318   2
 -13   1   5 6.48001 5.47110   5
 -13   1   5 4.43966 7.56403   1
  13   1  -5 0.81766 6.43382   1
  13   1  -5 -4.9751 6.92935   5
 -12  -1   5 198.016 16.6064   5
 -12  -1   5 190.613 16.6699   1
 -12  -1   5 205.078 17.3596   2
 -12  -1   5 215.541 18.9316   3
 -12   1   5 188.097 14.4226   5
 -12   1   5 186.238 15.0618   1
 -12   1   5 158.365 11.1067   2
  12   1  -5 190.149 17.4424   2
  12   1  -5 181.413 13.3763   5
  12   1  -5 187.637 11.8597   4
  12   1  -5 170.670 16.3538   1
  12   1  -5 198.997 13.4805   5
 -11  -1   5 14.2965 6.65138   3
 -11  -1   5 1.15990 8.87637   2
 -11  -1   5 10.7360 5.66485   1
 -11  -1   5 -1.2543 3.63745   5
  11   1  -5 7.22219 7.29628   2
 -11   1   5 14.1910 5.07571   2
  11   1  -5 1.86075 5.27684   5
 -11   1   5 12.0393 5.02364   5
  11   1  -5 4.76105 5.89045   1
 -11   1   5 8.20506 4.15299   1
  11   1  -5 6.13249 4.68046   5
  11   1  -5 10.8891 4.74195   4
 -10  -1   5 179.254 16.4556   2
  10  -1  -5 248.296 15.7941   1
 -10  -1   5 232.985 17.6718   3
 -10  -1   5 213.457 14.8749   1
 -10  -1   5 219.685 13.9090   5
 -10   1   5 205.570 10.7517   2
  10   1  -5 212.375 14.6796   1
  10   1  -5 223.311 13.0921   5
 -10   1   5 219.232 13.5178   1
  10   1  -5 228.130 17.1151   2
  10   1  -5 197.667 12.6544   4
 -10   1   5 201.257 12.1875   5
  10   1  -5 224.826 12.9011   5
  -9  -1   5 432.080 18.7505   5
  -9  -1   5 420.908 20.5796   1
  -9  -1   5 461.221 22.6083   2
  -9  -1   5 470.156 23.4047   3
   9  -1  -5 452.154 18.2692   1
   9   1  -5 430.062 18.1942   5
   9   1  -5 415.572 17.1757   5
  -9   1   5 479.413 18.4458   5
   9   1  -5 422.200 20.2892   1
   9   1  -5 500.302 24.6329   2
  -9   1   5 447.711 18.3893   1
   9   1  -5 438.813 16.9809   4
  -9   1   5 419.419 16.0152   2
  -8  -1   5 407.140 18.9955   1
  -8  -1   5 435.313 17.5259   5
  -8  -1   5 379.526 20.6332   2
   8  -1  -5 408.643 15.7654   1
  -8  -1   5 406.350 20.9763   3
   8   1  -5 430.188 21.6155   2
   8   1  -5 401.609 15.9813   5
  -8   1   5 406.563 14.8364   2
   8   1  -5 420.017 19.2084   1
  -8   1   5 410.184 16.2869   1
   8   1  -5 447.083 17.3756   5
  -8   1   5 400.476 15.3659   5
  -7  -1   5 149.900 12.0860   2
  -7  -1   5 159.278 11.8348   3
  -7  -1   5 172.748 9.97969   5
  -7  -1   5 161.668 11.1273   1
   7  -1  -5 180.726 8.78976   1
   7   1  -5 168.762 9.11019   5
   7   1  -5 190.101 15.8200   2
   7   1  -5 177.872 11.1666   1
  -7   1   5 161.176 8.22679   2
  -7   1   5 168.172 8.12753   5
   7   1  -5 171.725 9.60763   5
   6  -1  -5 87.4549 5.27589   1
  -6  -1   5 75.6786 8.42571   2
  -6  -1   5 98.5941 7.83946   5
  -6  -1   5 103.897 7.83421   1
  -6  -1   5 92.8212 6.62359   5
  -6  -1   5 98.0181 8.61516   3
  -6   1   5 91.3181 4.69014   5
   6   1  -5 99.4983 9.34918   2
  -6   1   5 84.6479 6.20822   1
  -6   1   5 89.1241 5.93369   2
   6   1  -5 94.5062 6.87047   5
   6   1  -5 88.5492 7.89482   1
   6   1  -5 94.1074 6.58822   5
  -6   1   5 87.6060 4.49792   5
  -5  -1   5 552.622 19.4368   1
   5  -1  -5 556.700 14.9463   1
  -5  -1   5 530.290 20.5985   3
  -5  -1   5 540.078 22.3245   2
  -5  -1   5 552.414 17.8058   5
  -5  -1   5 533.277 21.3784   5
   5   1  -5 535.540 17.9330   5
   5   1  -5 542.787 22.2358   2
   5   1  -5 544.042 19.5740   1
  -5   1   5 541.531 15.0312   1
   5   1  -5 599.913 17.7352   5
  -5   1   5 531.309 13.1480   4
   5   1  -5 511.072 20.6975   3
  -5   1   5 552.901 16.8386   2
  -4  -1   5 225.020 12.9726   2
  -4  -1   5 260.824 11.3448   5
   4  -1  -5 252.896 6.67878   1
  -4  -1   5 238.377 11.7832   3
  -4  -1   5 241.478 10.9297   1
  -4  -1   5 234.933 9.75931   5
   4   1  -5 227.225 11.0345   1
  -4   1   5 246.319 6.69303   1
  -4   1   5 251.992 8.19240   4
   4   1  -5 230.963 9.34494   5
  -4   1   5 228.115 10.3143   3
   4   1  -5 245.577 10.2608   5
  -3  -1   5 21.8563 3.50939   3
  -3  -1   5 13.9149 3.77436   2
  -3  -1   5 19.4422 3.41048   5
  -3  -1   5 14.0285 2.64378   5
   3  -1  -5 20.0088 2.40866   4
  -3  -1   5 24.2595 3.66845   1
   3   1  -5 19.0146 3.04632   5
   3   1  -5 17.9896 3.38940   4
   3   1  -5 21.5360 3.66705   3
  -3   1   5 17.6014 2.58060   3
  -3   1   5 13.4437 2.25520   4
   3   1  -5 19.0341 3.32075   1
   3   1  -5 19.4373 2.91992   5
  -2  -1   5 3542.96 83.3237   5
  -2  -1   5 3530.51 81.4083   5
   2  -1  -5 3492.02 77.8635   1
   2  -1  -5 3555.51 82.2719   4
   2  -1  -5 3601.67 80.2626   3
  -2   1   5 3563.28 77.7869   1
   2   1  -5 3587.50 85.1326   4
  -2   1   5 3581.81 82.3931   4
   2   1  -5 3580.34 81.2913   5
  -2   1   5 3594.80 79.8530   3
   2   1  -5 3579.14 84.3907   3
   2   1  -5 3524.19 83.5028   1
   2   1  -5 3629.94 82.8319   5
  -2   1   5 3566.09 82.2807   2
  -1  -1   5 1343.76 36.5388   1
   1  -1  -5 1449.00 37.1936   4
   1  -1  -5 1412.19 33.6835   1
  -1  -1   5 1389.60 36.8130   5
  -1  -1   5 1336.23 38.3862   4
   1  -1  -5 1413.89 32.9082   3
  -1  -1   5 1417.56 36.9187   3
   1   1  -5 1424.53 34.9913   5
  -1   1   5 1431.19 32.5676   3
   1   1  -5 1400.91 36.6169   5
  -1   1   5 1467.67 33.7246   1
  -1   1   5 1429.31 37.1099   4
  -1   1   5 1397.81 31.0085   5
   1   1  -5 1410.40 36.8757   1
  -1   1   5 1425.70 36.9128   2
   1   1  -5 1404.85 38.7105   4
   1   1  -5 1419.06 37.2824   3
   0  -1  -5 4268.59 99.1700   2
   0  -1  -5 4289.66 99.5667   4
   0  -1   5 4219.18 98.5133   5
   0  -1  -5 4238.93 96.4802   1
   0  -1   5 4268.13 100.824   4
   0   1   5 4220.04 94.6620   5
   0   1   5 4296.94 96.4004   1
   0   1   5 4155.97 99.2604   4
   0   1   5 4310.10 99.4645   2
   0   1  -5 4290.96 98.5447   5
   0   1  -5 4358.80 98.9405   1
   0   1  -5 4228.74 100.701   4
   0   1   5 4164.66 94.1855   3
  -1  -1  -5 763.672 22.0656   1
  -1  -1  -5 733.620 19.3201   3
   1  -1   5 712.900 22.5128   5
  -1  -1  -5 734.797 23.7063   4
  -1  -1  -5 694.718 18.8594   5
  -1  -1  -5 723.773 23.1817   2
   1  -1   5 706.201 22.5280   3
   1  -1   5 693.493 23.8344   4
  -1   1  -5 701.803 22.6254   1
   1   1   5 732.564 21.7097   1
  -1   1  -5 712.185 24.0444   4
  -1   1  -5 703.177 22.0771   3
  -1   1  -5 700.265 22.4449   5
   1   1   5 669.001 23.0467   4
   1   1   5 708.093 20.3882   5
   1   1   5 742.562 23.7498   2
  -2  -1  -5 3193.38 78.1207   1
   2  -1   5 3308.06 79.3024   3
   2  -1   5 3201.00 84.0005   4
  -2  -1  -5 3354.56 80.3172   4
  -2  -1  -5 3178.69 75.0998   3
  -2  -1  -5 3095.11 79.0228   2
   2  -1   5 3227.11 78.2958   5
  -2  -1  -5 3233.93 75.0318   5
   2   1   5 3131.31 77.6058   1
  -2   1  -5 3182.08 77.7684   3
  -2   1  -5 3344.12 80.5625   4
   2   1   5 3186.46 76.4853   5
  -2   1  -5 3232.12 78.4161   5
  -2   1  -5 3282.07 79.0100   1
   2   1   5 3227.37 79.8237   4
   2   1   5 3289.96 80.4502   2
   3  -1   5 849.431 27.9571   3
  -3  -1  -5 854.085 28.2637   4
  -3  -1  -5 798.773 24.6723   3
   3  -1   5 834.797 27.5511   1
  -3  -1  -5 821.990 24.5793   5
   3  -1   5 867.287 26.8344   2
  -3  -1  -5 787.075 27.3708   2
   3  -1   5 819.606 26.8349   5
   3  -1   5 838.627 28.0960   4
  -3  -1  -5 825.287 27.1937   1
  -3   1  -5 867.956 27.4332   5
   3   1   5 794.684 27.5562   4
   3   1   5 842.790 26.9195   1
   3   1   5 827.761 28.6907   2
  -3   1  -5 798.577 27.0414   1
  -3   1  -5 815.510 26.4666   3
  -3   1  -5 810.706 27.8294   4
   3   1   5 826.699 26.0974   5
   4  -1   5 18.0577 3.89266   2
  -4  -1  -5 12.4590 3.91809   4
  -4  -1  -5 10.0706 4.65647   2
  -4  -1  -5 16.4703 4.01968   5
  -4  -1  -5 20.3980 4.46190   1
   4  -1   5 17.7030 4.49720   5
   4  -1   5 16.6145 4.07509   1
   4  -1   5 14.1798 4.33637   4
   4   1   5 11.4985 3.94637   1
  -4   1  -5 2.53961 3.52994   3
  -4   1  -5 16.0691 4.44248   4
   4   1   5 7.15373 3.83100   4
  -4   1  -5 10.6887 3.61967   1
   4   1   5 11.4140 4.60455   2
  -4   1  -5 8.47517 3.56242   5
   4   1   5 8.88511 3.65918   5
  -5  -1  -5 288.299 15.9372   4
   5  -1   5 270.978 14.2197   2
   5  -1   5 276.121 14.8443   5
  -5  -1  -5 291.758 15.7155   2
  -5  -1  -5 304.329 16.0093   1
  -5  -1  -5 277.072 13.8465   5
   5  -1   5 279.719 15.1889   1
   5  -1   5 301.061 15.7061   4
  -5   1  -5 269.994 15.1037   5
   5   1   5 263.628 14.5479   5
   5   1   5 289.262 16.8065   2
   5   1   5 277.862 15.1648   1
  -5   1  -5 256.296 14.4843   3
   5   1   5 282.945 15.6556   4
  -5   1  -5 291.211 15.2355   4
  -5   1  -5 299.128 15.8151   1
   6  -1   5 764.210 26.9032   2
  -6  -1  -5 735.045 28.5709   4
   6  -1   5 693.949 26.5988   5
   6  -1   5 707.160 27.6455   4
   6  -1   5 718.923 27.8969   1
  -6  -1  -5 738.496 28.7574   1
  -6  -1  -5 700.940 27.6924   2
  -6  -1  -5 705.934 25.7180   5
  -6   1  -5 758.514 28.0425   5
  -6   1  -5 690.112 27.6289   1
   6   1   5 693.440 29.9445   2
  -6   1  -5 697.658 27.3345   3
  -6   1  -5 730.766 27.3241   4
   6   1   5 634.158 26.1334   5
   6   1   5 653.961 27.0256   4
   6   1   5 700.663 27.7626   1
  -7  -1  -5 22.4498 5.62632   5
   7  -1   5 30.9499 6.56138   2
  -7  -1  -5 33.9937 7.31822   1
   7  -1   5 27.6710 6.37107   1
   7  -1   5 36.9807 7.92792   5
  -7  -1  -5 27.1880 7.01043   4
   7  -1   5 29.1464 6.71219   4
   7   1   5 34.8199 7.30679   1
  -7   1  -5 28.2162 6.81682   3
   7   1   5 61.6537 9.09745   4
  -7   1  -5 28.0059 6.50849   5
  -7   1  -5 35.0043 7.36131   1
   7   1   5 39.2926 7.80726   5
   7   1   5 40.1408 8.99213   2
  -7   1  -5 34.8507 6.59655   4
  -8  -1  -5 18.5436 8.58623   2
  -8  -1  -5 32.4243 6.98622   5
   8  -1   5 17.6795 5.97676   2
   8  -1   5 30.4340 7.13487   1
   8  -1   5 25.5034 7.84566   4
  -8  -1  -5 36.2662 7.47021   4
   8  -1   5 28.1269 7.15977   5
  -8  -1  -5 26.3009 7.43976   1
  -8   1  -5 28.0132 6.89665   5
  -8   1  -5 27.1795 6.75151   4
   8   1   5 32.9866 9.42959   4
   8   1   5 36.5551 8.84062   2
  -8   1  -5 26.6960 7.73919   1
   8   1   5 25.3348 7.37758   1
   9  -1   5 173.370 15.0670   1
  -9  -1  -5 168.274 14.7219   4
  -9  -1  -5 205.882 14.7603   5
  -9  -1  -5 163.541 15.9987   1
   9  -1   5 157.687 17.9395   4
   9  -1   5 193.874 15.3064   2
  -9   1  -5 166.586 14.6707   5
  -9   1  -5 173.133 15.7840   1
   9   1   5 173.834 16.1373   1
  -9   1  -5 157.104 13.7145   4
   9   1   5 159.526 15.5577   4
   9   1   5 148.536 16.3546   2
  10  -1   5 44.6067 10.7359   4
 -10  -1  -5 23.6655 8.53349   4
  10  -1   5 34.8911 9.12175   1
 -10  -1  -5 27.9253 9.03228   1
 -10  -1  -5 19.1588 6.93265   5
  10  -1   5 17.2138 8.10543   2
 -10   1  -5 14.6288 7.39588   4
  10   1   5 58.2323 12.1217   1
 -10   1  -5 10.0700 6.70875   5
 -10   1  -5 10.0356 7.69104   1
  10   1   5 9.85175 7.85439   2
  11  -1   5 38.6328 10.7612   2
 -11  -1  -5 41.5230 9.26391   5
  11  -1   5 48.3739 12.1486   4
  11  -1   5 63.4523 11.8642   1
 -11  -1  -5 39.3999 9.61764   4
  11   1   5 57.1282 11.8370   1
 -11   1  -5 38.2078 11.4330   1
  11   1   5 66.5776 13.7774   2
 -11   1  -5 47.9353 10.1761   4
 -11   1  -5 60.0047 11.1289   5
 -12  -1  -5 69.8324 13.1212   5
 -12  -1  -5 50.9427 14.0667   1
  12  -1   5 63.1641 13.4935   1
  12  -1   5 56.8221 12.9998   2
  12   1   5 45.5218 14.0787   1
  12   1   5 64.0416 14.7942   2
 -12   1  -5 53.8984 13.6610   1
 -12   1  -5 60.9428 11.4940   4
 -12   1  -5 93.1214 14.8954   5
  13  -1   5 7.79698 11.9463   1
 -13  -1  -5 11.5703 13.8014   1
  13  -1   5 8.94304 11.3718   2
 -13  -1  -5 11.4184 8.70314   5
 -13   1  -5 27.5194 11.4422   5
  13   1   5 2.17411 15.8978   1
  13   1   5 14.9665 13.0368   2
 -13   1  -5 12.8691 13.0533   1
 -15  -2   5 35.5233 15.7888   1
 -15  -2   5 13.1671 9.76504   5
 -15  -2   5 15.3923 11.5816   3
  15  -2  -5 18.1471 9.82017   1
 -15   2   5 24.9489 10.3111   5
  15   2  -5 -10.494 12.1756   4
  15   2  -5 18.9348 10.1930   5
 -15   2   5 0.22562 11.1699   1
  15   2  -5 18.9076 13.2105   1
  15   2  -5 17.8362 15.1495   2
 -14  -2   5 1.33271 9.65488   3
 -14  -2   5 0.89494 7.32243   5
  14  -2  -5 -6.2906 7.20549   1
 -14  -2   5 7.83518 10.5880   1
 -14   2   5 4.12666 8.54573   5
  14   2  -5 -14.521 9.72407   1
  14   2  -5 3.30150 12.5424   2
 -14   2   5 19.3520 9.69460   1
  14   2  -5 13.6063 8.78030   5
  14   2  -5 -1.9858 10.2702   4
 -13  -2   5 89.2334 15.3815   3
 -13  -2   5 139.793 17.3480   1
  13  -2  -5 104.162 11.8872   1
 -13  -2   5 95.2569 12.7643   5
  13   2  -5 88.5369 13.6615   5
  13   2  -5 120.267 13.7239   4
 -13   2   5 88.4511 13.5745   1
  13   2  -5 104.078 17.3521   2
  13   2  -5 93.4106 15.3996   1
 -13   2   5 119.363 12.5900   5
 -12  -2   5 37.9469 11.0701   1
 -12  -2   5 25.8485 7.24819   5
 -12  -2   5 30.1332 10.4774   3
  12  -2  -5 23.8178 6.55106   1
 -12   2   5 29.4482 7.01660   5
  12   2  -5 24.5255 8.01160   4
  12   2  -5 49.4504 10.5653   1
  12   2  -5 24.9160 8.51127   5
  12   2  -5 42.4377 12.3981   2
 -12   2   5 27.5492 7.43992   1
  11  -2  -5 296.417 15.6212   1
 -11  -2   5 307.754 20.9382   1
 -11  -2   5 332.231 25.9160   3
  11   2  -5 349.520 21.5318   1
  11   2  -5 290.622 17.7209   4
 -11   2   5 335.736 17.3854   5
 -11   2   5 311.593 16.8171   1
  11   2  -5 323.780 18.7285   5
  11   2  -5 327.614 23.6402   2
  11   2  -5 308.906 18.0876   5
 -10  -2   5 28.3148 6.37107   5
  10  -2  -5 33.9617 5.53301   1
 -10  -2   5 41.9214 9.52163   3
 -10  -2   5 13.5824 7.37511   1
 -10  -2   5 28.5185 8.96707   2
 -10   2   5 31.8168 5.81381   1
  10   2  -5 37.8850 10.1117   2
  10   2  -5 24.7108 6.94183   5
  10   2  -5 53.6093 8.31030   4
  10   2  -5 47.1808 8.41049   5
 -10   2   5 30.0754 5.84128   5
  -9  -2   5 415.188 22.1607   3
  -9  -2   5 338.966 19.5626   1
   9  -2  -5 370.256 14.9410   1
  -9  -2   5 338.210 17.2603   5
  -9  -2   5 343.585 22.8836   2
  -9   2   5 362.215 15.4868   1
   9   2  -5 358.256 20.7534   1
   9   2  -5 340.433 22.6915   2
   9   2  -5 357.123 18.5500   5
   9   2  -5 350.813 17.5467   5
  -8  -2   5 412.254 21.0703   1
  -8  -2   5 381.986 22.0698   2
  -8  -2   5 360.023 16.9502   5
  -8  -2   5 368.790 20.3173   3
   8  -2  -5 371.396 14.0882   1
  -8   2   5 371.557 14.5624   1
   8   2  -5 321.611 21.3841   2
   8   2  -5 362.594 19.4829   1
  -8   2   5 397.676 14.6021   5
   8   2  -5 363.925 16.9449   5
   8   2  -5 370.748 18.4760   5
  -7  -2   5 894.171 28.8618   5
  -7  -2   5 898.616 32.3695   3
   7  -2  -5 870.635 23.9773   1
  -7  -2   5 844.525 34.2638   2
   7   2  -5 844.191 28.1356   5
   7   2  -5 871.398 35.4717   2
  -7   2   5 860.932 21.2994   4
   7   2  -5 862.051 29.9002   5
  -7   2   5 876.701 24.5303   1
  -7   2   5 865.757 23.5322   5
   7   2  -5 914.789 32.2086   1
  -7   2   5 820.478 20.9102   4
  -6  -2   5 264.440 14.9729   3
  -6  -2   5 253.888 15.1574   5
  -6  -2   5 264.513 17.0652   2
  -6  -2   5 272.895 13.1817   5
  -6   2   5 262.651 9.47474   1
  -6   2   5 264.951 9.21460   4
   6   2  -5 240.772 14.5952   1
  -6   2   5 272.701 7.90275   5
   6   2  -5 277.893 15.9294   3
   6   2  -5 259.266 14.2685   5
   6   2  -5 264.873 13.1615   5
   6   2  -5 289.531 18.3517   2
  -5  -2   5 2615.38 69.1028   5
  -5  -2   5 2733.82 70.0646   3
  -5  -2   5 2661.33 66.3546   5
  -5  -2   5 2589.92 73.8143   2
   5   2  -5 2802.10 75.4524   2
  -5   2   5 2661.09 59.6026   2
   5   2  -5 2648.71 66.0985   5
  -5   2   5 2597.45 62.3975   4
  -5   2   5 2660.09 59.7564   1
   5   2  -5 2633.26 70.0381   1
  -5   2   5 2658.52 60.0700   1
   5   2  -5 2734.62 73.3029   5
   5   2  -5 2667.22 70.8067   3
  -4  -2   5 535.614 18.7555   5
  -4  -2   5 552.267 24.4672   2
  -4  -2   5 534.044 20.8814   5
   4   2  -5 568.937 20.9543   5
   4   2  -5 548.402 21.5572   3
   4   2  -5 542.581 18.8150   5
  -4   2   5 570.197 17.6627   4
  -4   2   5 533.515 13.4278   1
   4   2  -5 561.691 21.5881   1
  -4   2   5 542.429 13.4877   1
  -4   2   5 559.880 15.9368   2
  -3  -2   5 136.258 8.84536   1
  -3  -2   5 124.111 9.00575   5
  -3  -2   5 110.086 8.17756   3
  -3  -2   5 120.305 10.6014   2
  -3  -2   5 128.653 7.46657   5
   3   2  -5 122.543 8.87091   1
  -3   2   5 123.483 4.41064   1
   3   2  -5 122.298 8.88440   3
  -3   2   5 130.113 7.48895   4
  -3   2   5 122.852 4.27106   1
  -3   2   5 113.480 6.57171   2
   3   2  -5 128.765 8.72889   5
   3   2  -5 137.668 8.12894   5
   2  -2  -5 123.938 7.25300   2
  -2  -2   5 119.206 8.34995   1
  -2  -2   5 151.162 7.84432   5
  -2  -2   5 128.420 8.28446   3
   2  -2  -5 131.599 5.39710   1
  -2  -2   5 116.156 10.5867   2
  -2  -2   5 129.794 9.11921   5
   2   2  -5 129.664 9.88454   4
   2   2  -5 142.112 10.9013   1
   2   2  -5 125.487 8.91669   3
   2   2  -5 137.958 8.97938   5
  -2   2   5 132.195 4.41962   3
  -2   2   5 134.148 5.49637   1
  -2   2   5 125.750 8.05698   4
  -2   2   5 134.828 4.30204   3
  -2   2   5 135.994 7.77629   2
   2   2  -5 148.120 8.25112   5
  -1  -2   5 330.752 14.8189   5
   1  -2  -5 379.745 14.3385   2
   1  -2  -5 355.422 11.8632   1
  -1  -2   5 324.046 16.7219   2
  -1  -2   5 351.299 14.5797   3
  -1  -2   5 337.611 14.5425   1
  -1   2   5 361.215 11.8500   1
   1   2  -5 338.304 16.4027   4
  -1   2   5 345.473 9.67480   5
  -1   2   5 350.044 14.6107   2
  -1   2   5 335.618 16.3859   4
   1   2  -5 349.922 15.0605   1
   1   2  -5 360.141 13.4284   5
   1   2  -5 337.271 14.8188   5
   1   2  -5 361.070 15.0442   3
   0  -2   5 427.395 16.8282   3
   0  -2   5 445.172 17.5793   5
   0  -2  -5 443.700 15.3787   1
   0   2   5 431.162 13.3469   5
   0   2   5 479.814 18.6354   2
   0   2  -5 468.185 17.9281   5
   0   2  -5 428.927 19.2501   4
   0   2  -5 434.625 17.3277   1
   0   2  -5 424.857 16.9225   3
   0   2   5 467.619 18.2052   4
   0   2   5 455.858 15.3372   1
  -1  -2  -5 2.47823 2.81510   2
   1  -2   5 8.04240 3.41401   5
  -1  -2  -5 3.05541 1.12058   3
   1  -2   5 3.34766 2.40318   3
  -1  -2  -5 3.32715 1.26815   5
  -1  -2  -5 2.76847 1.89991   1
  -1   2  -5 10.4455 3.14079   1
   1   2   5 5.02888 3.16137   4
  -1   2  -5 3.89349 3.06747   4
  -1   2  -5 6.98541 3.00064   1
  -1   2  -5 4.18583 2.66499   3
   1   2   5 5.88944 1.93056   5
   1   2   5 2.50273 2.47008   1
   1   2   5 4.07197 2.86445   2
   2  -2   5 248.567 13.2589   5
  -2  -2  -5 210.619 12.8964   2
   2  -2   5 245.565 14.1652   4
  -2  -2  -5 244.507 13.9583   4
  -2  -2  -5 242.883 9.33810   5
   2  -2   5 243.631 12.9865   3
  -2  -2  -5 230.069 11.9790   1
  -2   2  -5 226.930 12.3580   1
   2   2   5 225.132 10.7038   5
  -2   2  -5 233.255 12.2702   3
  -2   2  -5 250.383 13.1904   5
   2   2   5 260.349 14.7532   2
  -2   2  -5 254.916 13.5032   1
   2   2   5 233.248 13.2512   4
   2   2   5 237.483 12.0978   1
   3  -2   5 1602.26 46.5625   3
  -3  -2  -5 1559.14 46.4578   2
  -3  -2  -5 1578.98 40.6332   5
   3  -2   5 1510.76 44.3130   5
  -3  -2  -5 1592.17 45.4946   1
  -3  -2  -5 1583.81 47.8977   4
   3  -2   5 1510.91 46.4915   4
   3   2   5 1572.69 46.6343   4
  -3   2  -5 1570.47 45.4484   5
   3   2   5 1593.31 45.0700   1
  -3   2  -5 1610.08 47.1974   4
  -3   2  -5 1522.29 44.4238   3
   3   2   5 1639.83 49.3495   2
   3   2   5 1567.26 43.1871   5
  -3   2  -5 1628.38 46.7207   1
   4  -2   5 52.3755 7.04029   1
  -4  -2  -5 73.2338 9.25959   4
   4  -2   5 51.5210 7.18287   5
  -4  -2  -5 63.0423 7.51524   1
   4  -2   5 68.3796 8.64229   4
  -4  -2  -5 47.6131 7.86049   2
   4   2   5 61.5269 7.23540   5
  -4   2  -5 50.5554 7.41766   4
  -4   2  -5 54.3080 7.30400   1
  -4   2  -5 68.5746 8.21087   3
  -4   2  -5 45.7261 7.06365   5
   4   2   5 57.9572 7.43052   1
   4   2   5 55.8761 8.31357   2
   4   2   5 68.4304 8.37819   4
  -5  -2  -5 87.7995 11.0410   2
  -5  -2  -5 96.5249 8.22444   5
  -5  -2  -5 99.8687 10.0380   1
   5  -2   5 123.436 10.5303   5
   5  -2   5 107.939 8.74229   2
   5  -2   5 92.4365 9.19795   1
   5  -2   5 76.9692 9.62915   4
  -5  -2  -5 101.573 10.5957   4
   5   2   5 108.494 10.6775   4
  -5   2  -5 110.407 10.3739   4
  -5   2  -5 90.8943 9.62780   1
  -5   2  -5 93.8701 9.65406   5
   5   2   5 105.703 11.6276   2
  -5   2  -5 88.4467 9.50588   3
   5   2   5 94.4264 9.36740   5
   5   2   5 127.629 11.0039   1
  -6  -2  -5 57.5770 9.54049   2
  -6  -2  -5 71.6691 9.77446   1
   6  -2   5 67.2847 8.67971   5
   6  -2   5 80.0503 8.15610   2
   6  -2   5 75.7953 10.1345   4
  -6  -2  -5 70.9512 7.53744   5
  -6   2  -5 75.4075 9.99934   5
  -6   2  -5 79.8522 9.56216   3
   6   2   5 75.8629 10.8742   2
   6   2   5 71.2609 10.6503   1
   6   2   5 70.2754 9.72392   5
  -6   2  -5 83.1290 9.32233   4
  -6   2  -5 81.7028 10.2758   1
  -7  -2  -5 949.152 31.7440   5
   7  -2   5 880.150 34.4089   4
  -7  -2  -5 862.581 35.1418   2
  -7  -2  -5 946.493 36.4873   1
   7  -2   5 953.365 35.4367   1
   7  -2   5 963.994 31.5942   2
  -7   2  -5 867.724 33.4523   4
  -7   2  -5 907.315 34.2816   5
   7   2   5 829.244 33.3078   5
   7   2   5 916.949 35.4442   4
   7   2   5 867.996 35.1978   1
  -7   2  -5 902.963 34.5913   1
  -7   2  -5 838.662 33.5400   3
   7   2   5 891.206 39.4025   2
  -8  -2  -5 88.3010 9.85239   5
   8  -2   5 104.261 10.4948   2
   8  -2   5 97.5166 12.3382   4
  -8  -2  -5 76.3670 12.2591   1
   8  -2   5 94.6298 13.0556   5
   8  -2   5 84.1012 10.7611   1
   8   2   5 84.1007 15.0460   1
  -8   2  -5 111.869 11.3268   4
  -8   2  -5 86.5911 11.0471   5
   8   2   5 107.208 15.7819   2
  -8   2  -5 74.8163 12.1971   1
   9  -2   5 348.633 22.8292   4
  -9  -2  -5 359.897 24.2521   1
   9  -2   5 339.622 21.5055   5
  -9  -2  -5 389.180 23.7500   5
   9  -2   5 406.103 22.7548   1
   9  -2   5 369.401 19.6139   2
   9   2   5 339.726 22.9410   1
   9   2   5 343.407 25.5649   2
  -9   2  -5 372.249 22.0516   5
  -9   2  -5 352.010 22.6599   1
  -9   2  -5 399.236 21.6442   4
  10  -2   5 -2.2541 6.29141   2
 -10  -2  -5 11.5632 7.35717   5
  10  -2   5 16.8332 7.99725   1
 -10  -2  -5 12.1940 8.91370   1
  10  -2   5 22.1203 8.91283   4
 -10   2  -5 11.2550 7.33497   5
 -10   2  -5 12.8711 8.71119   1
  10   2   5 18.8626 9.23286   1
 -10   2  -5 2.35347 5.45396   4
  10   2   5 1.75170 10.4171   2
 -11  -2  -5 -8.8522 9.44868   1
 -11  -2  -5 5.16396 7.74952   5
  11  -2   5 10.7557 8.77966   1
  11  -2   5 -9.6740 6.81264   2
 -11   2  -5 0.13757 7.07900   4
  11   2   5 -2.5390 11.7964   2
  11   2   5 9.47528 10.5268   1
 -11   2  -5 3.94056 11.1516   1
 -11   2  -5 7.19346 9.01805   5
 -12  -2  -5 30.5171 13.4289   1
  12  -2   5 39.8105 11.8650   1
  12  -2   5 18.7045 11.3892   2
 -12  -2  -5 26.4493 9.50221   5
 -12   2  -5 27.6974 9.66558   4
  12   2   5 7.19337 13.0637   1
  12   2   5 20.3431 13.1315   2
 -12   2  -5 36.1481 10.8738   5
 -12   2  -5 25.0196 11.9625   1
  13  -2   5 77.9293 14.3327   2
 -13  -2  -5 101.214 20.3866   1
  13   2   5 93.4683 19.7279   1
  13   2   5 88.1291 22.2654   2
 -13   2  -5 82.1939 16.6804   5
 -13   2  -5 39.3589 18.5721   1
 -15  -3   5 85.0426 16.7020   3
 -15  -3   5 78.6783 19.3599   1
 -15  -3   5 97.4255 15.8337   5
  15   3  -5 93.6465 24.9676   2
 -15   3   5 89.0948 15.8355   1
 -15   3   5 75.6251 14.4254   5
  15   3  -5 68.4353 15.3756   5
 -14  -3   5 161.940 23.0273   3
 -14  -3   5 169.068 19.4297   5
 -14  -3   5 179.756 24.3330   1
  14  -3  -5 135.247 15.2143   1
 -14   3   5 172.174 18.5445   5
  14   3  -5 166.401 27.2522   2
 -14   3   5 158.766 17.7008   1
  14   3  -5 139.863 20.8842   1
  14   3  -5 170.334 20.3413   5
 -13  -3   5 102.726 13.4755   5
 -13  -3   5 62.0973 13.1728   3
  13  -3  -5 79.7766 11.2959   1
 -13  -3   5 97.4960 17.4835   1
 -13   3   5 77.1199 13.3782   1
 -13   3   5 75.9502 13.8145   5
  13   3  -5 81.3675 14.3353   5
  13   3  -5 129.794 20.4504   2
  13   3  -5 72.3500 14.6484   1
 -12  -3   5 16.2858 10.3519   3
  12  -3  -5 10.2767 5.70760   1
 -12  -3   5 29.5133 8.06748   5
 -12  -3   5 19.9682 10.5797   1
  12   3  -5 23.9254 14.4113   2
 -12   3   5 23.6276 7.19007   1
 -12   3   5 31.9725 8.20599   5
  12   3  -5 29.0353 9.05091   5
  12   3  -5 34.6529 11.0559   1
 -11  -3   5 281.409 18.3966   5
 -11  -3   5 293.128 21.7574   3
  11  -3  -5 307.059 15.7671   1
 -11  -3   5 305.732 22.3012   1
  11   3  -5 285.833 21.5971   4
  11   3  -5 300.629 21.6131   5
 -11   3   5 313.026 16.4746   1
 -11   3   5 336.672 17.9168   5
  11   3  -5 304.239 25.5661   2
  11   3  -5 286.756 22.1774   1
 -10  -3   5 404.849 24.6801   1
 -10  -3   5 408.833 21.0078   5
 -10  -3   5 361.957 24.0168   3
  10   3  -5 378.882 23.8505   4
  10   3  -5 424.443 25.1843   1
 -10   3   5 416.790 17.9155   1
 -10   3   5 445.018 19.8068   5
  10   3  -5 451.356 24.6923   5
  -9  -3   5 392.689 23.2192   1
  -9  -3   5 451.470 24.1161   3
  -9  -3   5 431.935 21.2418   5
   9   3  -5 436.777 23.0810   5
  -9   3   5 438.852 13.9120   4
  -9   3   5 415.018 14.0456   4
   9   3  -5 457.276 25.1285   1
  -9   3   5 452.795 18.3133   5
  -9   3   5 439.074 17.3983   1
   9   3  -5 411.748 27.5272   2
  -9   3   5 422.986 16.4043   1
  -8  -3   5 70.8340 10.6141   1
  -8  -3   5 73.4778 8.57911   5
  -8  -3   5 63.0233 13.7587   2
  -8  -3   5 70.6616 10.1136   3
  -8   3   5 69.2109 6.01638   4
   8   3  -5 70.5473 10.2813   5
  -8   3   5 65.3354 6.07615   1
  -8   3   5 72.4121 6.96464   5
   8   3  -5 77.7102 11.4206   1
   8   3  -5 57.4835 9.34669   5
  -8   3   5 74.6985 6.04670   4
   8   3  -5 94.9027 14.1758   2
  -7  -3   5 89.7009 13.5224   2
  -7  -3   5 91.6566 12.2030   1
  -7  -3   5 122.154 10.4983   5
  -7  -3   5 119.398 11.9897   3
  -7   3   5 122.797 7.00438   1
   7   3  -5 108.671 11.8393   1
   7   3  -5 120.520 11.6887   5
  -7   3   5 122.550 10.1968   3
  -7   3   5 114.078 7.12641   1
  -7   3   5 121.286 7.47969   5
   7   3  -5 121.170 10.7320   5
  -7   3   5 109.580 8.10640   4
   7   3  -5 113.275 14.0375   2
  -6  -3   5 131.322 9.89671   5
  -6  -3   5 148.308 11.6444   3
  -6  -3   5 115.650 16.0446   2
  -6  -3   5 108.651 11.0974   1
   6   3  -5 128.417 11.5738   5
  -6   3   5 149.368 7.22231   1
  -6   3   5 147.415 7.26034   5
   6   3  -5 136.479 12.5532   3
  -6   3   5 146.850 7.42917   1
   6   3  -5 179.417 15.9787   2
  -6   3   5 128.782 9.69621   3
   6   3  -5 150.095 12.7150   1
   6   3  -5 144.020 12.4807   5
  -5  -3   5 118.500 10.8881   1
  -5  -3   5 128.220 10.3795   3
  -5  -3   5 126.694 13.5145   2
  -5  -3   5 128.544 11.9628   5
  -5  -3   5 122.664 9.07434   5
   5   3  -5 138.033 11.3697   5
   5   3  -5 136.212 11.8421   3
  -5   3   5 119.274 8.18545   3
   5   3  -5 129.285 9.90589   5
   5   3  -5 127.302 11.8038   1
  -5   3   5 163.848 11.4489   4
  -5   3   5 135.339 6.67331   1
  -5   3   5 124.422 6.10397   2
  -5   3   5 131.197 6.57605   1
  -5   3   5 137.062 6.31401   5
   5   3  -5 155.132 15.1965   2
   4  -3  -5 506.795 15.5777   2
  -4  -3   5 476.258 18.5763   5
  -4  -3   5 482.177 20.5769   3
  -4  -3   5 470.846 25.2467   2
  -4  -3   5 443.624 21.0296   5
  -4  -3   5 464.512 20.9233   1
   4   3  -5 507.523 22.6338   1
   4   3  -5 504.468 21.7090   5
   4   3  -5 452.161 18.8385   5
   4   3  -5 530.929 25.9192   2
  -4   3   5 497.812 15.2388   1
   4   3  -5 491.075 21.6810   3
  -4   3   5 474.646 15.4594   3
  -4   3   5 456.337 18.6920   4
  -4   3   5 485.064 14.7173   1
  -4   3   5 486.103 16.7581   2
   3  -3  -5 78.9315 6.28324   2
  -3  -3   5 80.6111 6.89555   5
  -3  -3   5 97.2816 8.16447   3
  -3  -3   5 78.5041 8.21104   1
   3  -3  -5 88.4580 5.23843   1
  -3  -3   5 81.2116 10.5931   2
  -3  -3   5 83.2235 9.11490   5
   3   3  -5 71.1923 8.37977   3
   3   3  -5 84.5589 7.76904   5
   3   3  -5 89.2456 8.85388   5
  -3   3   5 83.5875 7.75227   4
  -3   3   5 88.7543 5.64145   1
  -3   3   5 60.9632 6.70844   2
  -3   3   5 79.2003 4.33915   3
   3   3  -5 79.6882 8.78971   1
   2  -3  -5 111.915 6.36730   1
  -2  -3   5 94.8216 12.0362   2
   2  -3  -5 108.790 7.93041   2
  -2  -3   5 113.712 10.8754   5
  -2  -3   5 123.946 8.92862   3
  -2  -3   5 101.319 8.89736   1
   2   3  -5 105.344 9.73266   5
   2   3  -5 115.611 9.57388   3
  -2   3   5 107.780 3.94253   3
   2   3  -5 113.252 8.45476   5
  -2   3   5 113.722 9.80866   4
   2   3  -5 114.356 9.78356   1
  -2   3   5 115.524 6.74441   1
  -2   3   5 113.879 8.87868   2
   1  -3  -5 882.662 25.5865   1
  -1  -3   5 855.718 28.3676   3
  -1  -3   5 850.974 29.3546   1
   1  -3  -5 828.419 27.5545   2
  -1  -3   5 825.400 32.5576   2
  -1  -3   5 840.860 29.7870   5
   1   3  -5 868.380 29.4375   3
  -1   3   5 856.137 29.8194   4
  -1   3   5 920.223 30.4323   2
  -1   3   5 867.541 23.3446   5
   1   3  -5 881.244 33.1341   4
   1   3  -5 841.710 27.1267   5
   1   3  -5 842.640 29.9395   5
  -1   3   5 871.435 25.8340   1
   1   3  -5 882.623 30.4916   1
   0  -3  -5 807.560 27.9675   2
   0  -3   5 750.229 27.8031   5
   0  -3  -5 817.419 25.7640   1
   0  -3   5 817.039 28.4039   1
   0  -3   5 808.306 27.6559   3
   0  -3   5 818.271 31.2873   2
   0   3  -5 846.414 32.0572   4
   0   3   5 815.934 25.7706   1
   0   3   5 841.141 23.6909   5
   0   3  -5 800.442 28.8201   5
   0   3  -5 785.903 25.8061   5
   0   3  -5 805.549 27.8609   3
   0   3   5 871.028 34.8858   2
   0   3  -5 781.912 28.4257   1
   0   3   5 794.265 29.2042   4
   1  -3   5 1305.82 42.4016   2
   1  -3   5 1252.92 39.1277   5
  -1  -3  -5 1289.32 40.3227   2
  -1  -3  -5 1300.48 29.3742   3
  -1  -3  -5 1269.72 37.7516   1
   1  -3   5 1287.21 39.3940   3
  -1   3  -5 1339.43 40.7090   5
   1   3   5 1304.78 35.3765   5
  -1   3  -5 1263.91 39.7955   1
  -1   3  -5 1282.67 38.9246   3
   1   3   5 1248.31 40.9549   4
   1   3   5 1330.90 43.0718   2
  -1   3  -5 1345.48 41.2154   1
   1   3   5 1257.38 37.4982   1
  -1   3  -5 1270.22 42.9635   4
  -2  -3  -5 60.0494 8.73976   1
   2  -3   5 49.5335 7.45754   5
  -2  -3  -5 52.1718 4.05659   5
   2  -3   5 41.7812 6.58461   3
  -2  -3  -5 50.8077 3.89106   3
  -2  -3  -5 61.4008 8.16415   2
   2   3   5 55.1906 6.23084   5
  -2   3  -5 44.3729 6.57976   3
   2   3   5 65.0282 8.66560   4
   2   3   5 47.4173 6.41821   1
  -2   3  -5 56.4160 7.42891   5
   2   3   5 70.6871 9.28791   2
  -2   3  -5 47.7844 7.67559   1
  -2   3  -5 42.0482 7.82742   4
   3  -3   5 8.12164 4.02478   3
  -3  -3  -5 13.5485 3.07627   5
   3  -3   5 8.76123 5.51829   5
  -3  -3  -5 15.2736 3.43325   3
  -3  -3  -5 26.6715 6.56364   2
  -3  -3  -5 15.6552 5.13921   1
  -3   3  -5 10.8159 4.76807   5
  -3   3  -5 10.2672 4.97677   1
  -3   3  -5 20.9366 6.22571   4
   3   3   5 22.9894 5.30105   1
   3   3   5 6.47863 5.07303   2
   3   3   5 15.1869 6.12329   4
   3   3   5 19.1406 5.45051   5
  -3   3  -5 13.4103 4.52578   1
  -3   3  -5 16.2324 5.22580   3
  -4  -3  -5 146.746 14.1988   2
  -4  -3  -5 132.113 8.92522   3
  -4  -3  -5 129.622 11.4546   1
   4  -3   5 141.889 12.8614   3
   4  -3   5 135.509 11.8881   5
  -4  -3  -5 133.526 9.57886   5
  -4   3  -5 122.848 12.9053   4
   4   3   5 131.549 12.6587   4
  -4   3  -5 120.317 11.3432   5
  -4   3  -5 125.814 11.2005   1
   4   3   5 119.397 11.4027   1
   4   3   5 151.486 14.3183   2
  -4   3  -5 134.075 11.3567   1
   4   3   5 108.626 10.4014   5
  -5  -3  -5 1572.20 46.0537   3
  -5  -3  -5 1629.09 51.8195   1
  -5  -3  -5 1500.58 51.7929   2
   5  -3   5 1631.02 48.4484   5
  -5  -3  -5 1657.22 45.2497   5
   5   3   5 1662.91 51.5521   1
   5   3   5 1690.63 57.4979   2
   5   3   5 1597.01 52.4557   4
  -5   3  -5 1704.47 50.6033   1
   5   3   5 1649.11 49.1728   5
  -5   3  -5 1719.54 51.9441   5
  -5   3  -5 1610.94 51.0969   1
  -5   3  -5 1652.73 50.0703   3
  -6  -3  -5 659.075 25.8292   3
   6  -3   5 626.209 26.0965   5
  -6  -3  -5 591.518 23.5571   5
  -6  -3  -5 641.784 29.3863   1
   6  -3   5 655.927 24.3794   2
  -6   3  -5 652.937 28.9357   1
  -6   3  -5 707.152 29.3517   5
   6   3   5 652.237 30.0421   1
   6   3   5 641.259 33.9902   2
  -6   3  -5 675.473 29.1057   4
  -7  -3  -5 8.79062 7.84196   1
   7  -3   5 10.0380 4.76978   2
  -7  -3  -5 2.10583 5.03161   5
  -7  -3  -5 10.9473 5.39367   3
   7   3   5 12.2693 7.11952   1
  -7   3  -5 1.97524 5.79532   1
  -7   3  -5 7.05995 5.73939   5
  -7   3  -5 6.53757 5.48356   4
   7   3   5 0.51110 7.44808   2
  -8  -3  -5 122.098 13.5711   3
  -8  -3  -5 116.185 11.2832   5
   8  -3   5 147.450 15.2632   1
   8  -3   5 119.671 10.6596   2
   8  -3   5 121.666 13.0611   5
  -8  -3  -5 138.695 16.1717   1
   8   3   5 125.435 19.5749   2
  -8   3  -5 142.041 17.0629   1
   8   3   5 115.406 15.7636   1
  -8   3  -5 138.881 13.5240   4
  -8   3  -5 140.415 14.1765   5
   9  -3   5 103.386 11.2291   2
  -9  -3  -5 84.7953 13.9921   3
  -9  -3  -5 113.548 16.5917   1
   9  -3   5 135.384 15.8054   5
  -9  -3  -5 109.856 12.9075   5
   9  -3   5 88.8568 13.2455   1
  -9   3  -5 107.863 14.2172   4
   9   3   5 98.3982 17.0926   1
   9   3   5 98.2618 17.4450   2
  -9   3  -5 93.7845 14.1074   5
  10  -3   5 875.971 33.2804   2
 -10  -3  -5 879.484 35.7692   5
  10  -3   5 951.738 39.7230   1
 -10  -3  -5 921.514 43.3120   1
 -10   3  -5 938.265 41.9692   1
 -10   3  -5 951.319 37.9315   4
  10   3   5 968.371 43.5212   1
  10   3   5 910.771 47.3836   2
  11  -3   5 102.477 14.3232   2
 -11  -3  -5 101.785 17.8586   3
  11  -3   5 90.5127 18.3840   1
 -11  -3  -5 84.0090 13.2745   5
 -11  -3  -5 103.650 17.5626   1
  11   3   5 72.9990 17.1429   1
  11   3   5 119.282 20.9834   2
 -11   3  -5 76.4880 12.6350   4
 -11   3  -5 97.5401 15.0286   1
 -11   3  -5 75.4009 15.3926   5
 -12  -3  -5 35.5037 10.5875   5
 -12  -3  -5 28.3769 11.1379   3
  12  -3   5 25.1621 10.6493   2
 -12   3  -5 24.6323 13.6531   1
 -13  -4   5 -3.0891 9.25500   3
 -13  -4   5 -18.606 12.4084   1
 -13   4   5 9.43735 9.83894   5
 -13   4   5 5.68333 9.53588   1
  13   4  -5 -0.7313 12.4193   5
  13   4  -5 -5.3981 17.5693   2
  13   4  -5 14.0203 15.1989   1
 -12  -4   5 101.007 14.1201   5
 -12  -4   5 102.612 19.0541   1
 -12  -4   5 122.838 19.2028   3
  12   4  -5 56.8801 19.2028   2
  12   4  -5 81.5561 14.3914   5
  12   4  -5 97.0977 19.6264   1
 -12   4   5 119.509 16.9742   1
 -11  -4   5 0.60372 7.09792   3
 -11  -4   5 4.62523 14.1943   1
 -11  -4   5 -5.2663 5.70075   5
 -11   4   5 9.15545 7.75122   1
 -11   4   5 -1.4415 3.81076   4
  11   4  -5 -0.0499 12.4050   1
 -11   4   5 8.29157 4.19390   4
 -11   4   5 -6.6247 6.81829   5
  11   4  -5 4.74925 10.0496   5
  11   4  -5 -5.0157 10.7605   2
 -10  -4   5 117.137 14.5014   3
 -10  -4   5 155.747 15.1219   5
 -10  -4   5 123.716 18.8386   1
 -10   4   5 114.711 11.7903   5
 -10   4   5 114.970 10.4778   1
  10   4  -5 160.655 18.0283   5
  10   4  -5 139.503 19.4436   1
 -10   4   5 110.026 10.2328   1
  10   4  -5 130.624 22.7446   2
 -10   4   5 111.090 9.91796   4
 -10   4   5 132.523 10.5097   4
  -9  -4   5 3.35345 7.47134   1
  -9  -4   5 6.21728 4.96860   5
  -9   4   5 10.9170 5.05308   4
  -9   4   5 8.03581 7.21971   3
   9   4  -5 13.3047 7.52993   5
   9   4  -5 10.1427 9.45274   2
   9   4  -5 10.0136 8.79851   1
  -9   4   5 6.49050 4.79549   1
  -9   4   5 0.88925 5.60656   5
  -8  -4   5 25.3948 7.07314   5
  -8  -4   5 35.2812 9.29802   1
  -8  -4   5 30.8286 8.38825   3
   8   4  -5 49.5670 11.0497   1
  -8   4   5 61.5570 10.5290   4
  -8   4   5 27.8756 7.31012   3
   8   4  -5 24.5817 10.1389   2
   8   4  -5 48.9170 11.7360   5
  -8   4   5 24.0933 5.05646   1
  -8   4   5 21.6776 4.79833   1
  -8   4   5 27.6319 6.24014   5
  -7  -4   5 5.24342 4.26817   5
  -7  -4   5 -2.7429 5.17874   3
  -7  -4   5 -4.0159 5.39499   1
  -7   4   5 -0.0356 3.71311   5
  -7   4   5 0.24259 3.42924   1
   7   4  -5 9.92203 7.02554   1
   7   4  -5 -2.5831 7.22755   2
  -7   4   5 -1.6717 3.26985   1
  -7   4   5 -5.5636 4.13058   3
   7   4  -5 6.83885 6.14874   5
   7   4  -5 -1.2953 7.37078   3
  -6  -4   5 279.282 18.8919   1
  -6  -4   5 307.007 18.1762   3
  -6  -4   5 273.167 15.2192   5
   6   4  -5 293.257 19.3159   5
  -6   4   5 294.656 12.6430   1
   6   4  -5 279.838 22.4703   2
   6   4  -5 256.978 19.0686   1
  -6   4   5 299.927 14.0995   5
  -6   4   5 280.806 12.7240   1
  -6   4   5 295.820 14.0523   3
   6   4  -5 243.619 18.6861   3
   5  -4  -5 40.3811 4.58539   2
  -5  -4   5 23.9299 6.98952   1
  -5  -4   5 43.6629 7.52496   3
  -5  -4   5 37.0195 11.8356   2
  -5  -4   5 43.3899 6.75324   5
   5   4  -5 52.8032 10.4085   3
  -5   4   5 34.5316 6.83102   1
  -5   4   5 37.2759 5.98436   2
  -5   4   5 42.0476 6.68343   5
   5   4  -5 47.2144 9.56044   1
  -5   4   5 41.3669 5.78528   1
   5   4  -5 39.3294 8.04082   5
   5   4  -5 55.8688 10.8928   2
   4  -4  -5 602.090 19.8191   2
  -4  -4   5 543.973 29.7345   2
  -4  -4   5 601.340 26.4833   1
  -4  -4   5 582.443 24.4645   3
   4   4  -5 548.139 23.6640   5
  -4   4   5 628.705 20.0137   1
   4   4  -5 544.433 26.0255   5
  -4   4   5 617.339 20.9757   5
   4   4  -5 592.862 26.9524   3
   4   4  -5 587.192 27.9702   1
  -4   4   5 586.498 18.2610   3
  -4   4   5 607.220 22.2627   2
  -4   4   5 578.368 20.3265   1
  -3  -4   5 162.866 16.1049   2
   3  -4  -5 151.531 8.73221   1
  -3  -4   5 140.567 13.0362   5
   3  -4  -5 169.382 10.6451   2
  -3  -4   5 162.438 13.1698   1
  -3  -4   5 167.443 11.6279   3
   3   4  -5 141.538 12.8959   5
   3   4  -5 145.180 11.9518   5
  -3   4   5 169.620 11.9475   2
   3   4  -5 146.787 14.2930   3
  -3   4   5 183.059 10.4187   5
  -3   4   5 161.710 13.0464   4
  -3   4   5 156.451 7.19374   3
   3   4  -5 161.550 14.2681   1
  -3   4   5 140.339 9.29086   1
   2  -4  -5 49.1865 8.07297   2
  -2  -4   5 78.1071 14.6795   2
   2  -4  -5 54.8849 5.95525   1
  -2  -4   5 55.3751 8.78274   1
  -2  -4   5 49.8442 7.53103   3
  -2   4   5 58.8758 5.64447   5
   2   4  -5 50.7968 8.54016   3
   2   4  -5 52.9659 8.49097   5
   2   4  -5 69.2589 10.4247   1
  -2   4   5 55.5650 9.06101   4
  -2   4   5 53.8896 6.61471   1
  -2   4   5 53.1745 3.79868   3
   2   4  -5 46.7499 8.05014   5
  -1  -4   5 588.522 25.8463   5
   1  -4  -5 624.123 22.0953   1
   1  -4  -5 626.092 24.6485   2
  -1  -4   5 630.052 24.7307   3
  -1  -4   5 613.034 25.8525   1
  -1  -4   5 566.609 28.7391   2
   1   4  -5 672.218 27.6335   5
   1   4  -5 606.613 23.7359   5
  -1   4   5 598.256 22.6230   1
   1   4  -5 622.042 25.6853   3
  -1   4   5 631.693 20.7066   5
  -1   4   5 652.076 27.9244   2
  -1   4   5 592.118 27.1382   4
   1   4  -5 619.974 27.0810   1
   0  -4   5 368.612 19.0997   5
   0  -4  -5 388.385 17.0907   1
   0  -4  -5 383.645 19.0709   2
   0  -4   5 373.664 21.9701   2
   0  -4   5 376.613 18.6183   3
   0   4   5 382.563 21.8480   2
   0   4  -5 357.241 22.0587   4
   0   4  -5 368.996 17.5100   5
   0   4   5 360.820 15.5946   5
   0   4   5 385.953 21.0957   4
   0   4  -5 375.243 20.6251   5
   0   4  -5 381.621 20.3612   1
   0   4   5 377.664 17.6615   1
   0   4  -5 349.079 18.5407   3
  -1  -4  -5 290.807 17.8356   2
   1  -4   5 325.895 18.5769   5
  -1  -4  -5 339.741 8.90704   3
   1  -4   5 319.793 20.6424   2
   1  -4   5 349.298 17.9086   3
  -1  -4  -5 314.250 16.4382   1
   1   4   5 272.052 19.7961   2
   1   4   5 317.392 19.7562   4
  -1   4  -5 310.836 18.9506   5
   1   4   5 333.124 15.5155   5
  -1   4  -5 337.834 19.1379   1
  -1   4  -5 320.406 22.0671   1
   1   4   5 286.731 15.9985   1
  -1   4  -5 311.704 16.1443   5
  -1   4  -5 338.976 21.2372   4
  -1   4  -5 311.189 18.0943   3
  -2  -4  -5 -3.4458 5.63918   2
  -2  -4  -5 17.5065 5.09943   1
   2  -4   5 7.25733 4.77569   3
   2  -4   5 13.0014 7.43078   2
   2  -4   5 11.9364 6.46163   5
  -2  -4  -5 5.87321 2.00260   3
   2   4   5 11.7049 7.12606   4
  -2   4  -5 10.0590 4.74885   1
  -2   4  -5 11.3049 5.40416   5
   2   4   5 14.4498 5.10885   5
  -2   4  -5 10.0222 5.93436   4
  -2   4  -5 8.13428 4.96440   1
   2   4   5 5.79618 6.40400   2
  -2   4  -5 7.04384 5.00848   3
   2   4   5 9.54874 4.60434   1
   3  -4   5 26.1792 7.16583   3
   3  -4   5 16.3061 8.22681   2
  -3  -4  -5 37.8826 7.08097   1
   3  -4   5 30.9480 8.06433   5
  -3  -4  -5 28.1674 4.24801   3
  -3  -4  -5 29.1785 8.44363   2
   3   4   5 29.4503 7.38906   5
  -3   4  -5 29.0252 7.18733   1
  -3   4  -5 15.6202 6.20546   1
  -3   4  -5 37.0284 9.46667   4
   3   4   5 41.2433 7.75717   1
   3   4   5 37.2354 9.53675   2
  -3   4  -5 40.6860 8.73156   3
  -3   4  -5 39.4806 7.89660   5
  -4  -4  -5 276.157 18.8585   1
   4  -4   5 294.771 17.9326   5
   4  -4   5 293.816 18.9806   2
   4  -4   5 298.754 19.0464   3
  -4  -4  -5 308.054 13.3652   3
  -4   4  -5 302.087 21.4619   4
  -4   4  -5 289.444 18.5378   1
   4   4   5 294.875 19.5172   1
   4   4   5 286.746 17.3721   5
   4   4   5 311.411 22.9031   2
  -4   4  -5 297.763 18.2026   1
  -4   4  -5 295.458 20.1054   3
  -4   4  -5 314.977 19.9985   5
   5  -4   5 12.0211 7.71545   5
   5  -4   5 5.03105 7.09797   2
  -5  -4  -5 14.2888 4.73502   3
  -5  -4  -5 12.0670 6.12102   1
   5   4   5 5.33894 10.0741   2
  -5   4  -5 8.58241 5.84111   1
   5   4   5 16.8836 8.31041   1
  -5   4  -5 -0.5982 5.87490   4
  -5   4  -5 6.60153 6.12601   5
  -5   4  -5 23.3238 7.80756   1
   6  -4   5 25.1206 6.34328   2
   6  -4   5 12.8267 8.59087   2
  -6  -4  -5 25.0069 5.99904   5
  -6  -4  -5 19.7568 5.64162   3
  -6  -4  -5 18.3194 7.63596   1
  -6   4  -5 19.6712 7.44401   5
  -6   4  -5 20.6990 8.12943   4
   6   4   5 25.5271 8.32007   1
  -6   4  -5 28.3896 8.52790   1
  -6   4  -5 28.8387 8.55771   1
   6   4   5 28.8776 10.4693   2
  -7  -4  -5 19.7644 8.91239   1
  -7  -4  -5 31.5744 6.47847   5
   7  -4   5 29.1524 6.58007   2
   7  -4   5 34.9197 10.1352   2
  -7  -4  -5 26.1511 6.64580   3
  -7   4  -5 20.2572 9.62978   4
   7   4   5 25.5766 10.8975   2
  -7   4  -5 14.6592 7.96319   1
  -7   4  -5 38.2959 10.2283   5
   7   4   5 34.9665 10.6069   1
   8  -4   5 336.427 20.9060   2
   8  -4   5 343.307 22.0669   5
   8  -4   5 330.139 16.9687   2
  -8  -4  -5 309.051 17.5135   5
  -8  -4  -5 305.243 24.3850   1
  -8  -4  -5 329.168 19.7918   3
  -8   4  -5 337.506 23.8965   4
  -8   4  -5 310.191 22.2544   5
   8   4   5 309.245 27.8170   2
  -8   4  -5 341.895 24.9840   1
  -8   4  -5 331.610 22.2447   1
   9  -4   5 60.3583 13.8842   5
  -9  -4  -5 92.0763 12.8062   5
  -9  -4  -5 93.7138 14.0554   3
   9  -4   5 82.0558 11.2170   2
  -9  -4  -5 96.0269 16.0645   1
  -9   4  -5 57.1885 11.8446   1
   9   4   5 101.445 18.6212   2
  -9   4  -5 68.8877 12.5750   5
  -9   4  -5 127.153 19.5983   1
  -9   4  -5 64.4900 13.5412   4
 -10  -4  -5 245.798 26.3734   1
  10  -4   5 189.880 14.9696   2
 -10  -4  -5 172.423 15.5828   5
 -10  -4  -5 165.680 18.5573   3
  10   4   5 173.124 29.5420   1
  10   4   5 203.042 29.7054   2
 -10   4  -5 224.099 21.5532   1
 -10   4  -5 199.967 20.6068   5
 -10   4  -5 183.574 18.5326   4
 -11  -4  -5 46.4898 12.2888   3
 -11  -4  -5 40.7880 11.5999   5
 -11  -4  -5 41.3455 18.0143   1
  11  -4   5 32.5088 11.5390   2
  11   4   5 42.5589 16.6276   2
 -11   4  -5 40.8338 12.7321   5
  11   4   5 20.0302 16.8564   1
 -11   4  -5 46.0159 13.0491   4
  11   4   5 29.4598 14.1699   5
 -12  -5   5 5.82274 11.5473   3
 -12  -5   5 -7.0939 7.86218   5
 -12  -5   5 -3.8732 14.9102   1
 -11  -5   5 228.003 26.7474   1
 -11  -5   5 259.400 19.6220   5
  11   5  -5 177.223 24.4212   5
 -11   5   5 184.286 16.5884   1
  11   5  -5 257.974 29.9708   1
 -11   5   5 228.582 19.1865   5
  11   5  -5 170.275 30.6249   2
 -10  -5   5 -2.6261 6.75836   5
 -10  -5   5 9.95580 9.13982   3
 -10  -5   5 7.94984 11.8768   1
 -10   5   5 -6.1501 7.66842   5
  10   5  -5 2.75784 15.2968   2
 -10   5   5 -0.2509 7.06045   1
 -10   5   5 1.19035 7.35075   4
  10   5  -5 -6.0673 13.3836   1
 -10   5   5 2.64274 9.38669   4
  10   5  -5 6.18213 10.2375   5
  -9  -5   5 27.2309 11.3339   1
  -9  -5   5 28.6433 7.88977   5
  -9  -5   5 21.0984 8.27571   3
  -9   5   5 24.2783 8.77249   3
  -9   5   5 21.0895 8.55162   4
  -9   5   5 11.6020 7.54762   5
   9   5  -5 29.6943 13.6410   1
   9   5  -5 13.8851 12.2740   2
  -9   5   5 21.0366 10.0495   4
  -9   5   5 19.0550 6.97705   1
   9   5  -5 24.9402 10.6262   5
  -8  -5   5 215.282 18.3439   3
  -8  -5   5 218.531 15.6672   5
  -8  -5   5 192.563 20.1941   1
   8   5  -5 178.693 18.9786   5
  -8   5   5 202.973 15.5037   5
  -8   5   5 187.435 13.1657   1
   8   5  -5 212.089 24.2254   2
  -8   5   5 234.874 18.7983   4
   8   5  -5 213.562 23.3253   1
  -7  -5   5 174.321 18.1465   1
  -7  -5   5 166.657 13.4104   5
   7   5  -5 152.122 21.0763   2
  -7   5   5 166.874 13.5290   5
   7   5  -5 151.315 20.2267   1
  -7   5   5 145.558 11.3167   1
  -7   5   5 155.112 12.2466   3
   7   5  -5 152.376 17.0856   5
  -7   5   5 147.881 12.0685   1
  -6  -5   5 38.3129 9.41916   1
  -6  -5   5 31.3953 7.55446   3
  -6   5   5 25.4228 5.96097   3
  -6   5   5 20.9372 6.37227   1
  -6   5   5 27.8552 7.48444   5
   6   5  -5 20.6611 10.3421   5
   6   5  -5 23.5986 11.9208   2
  -6   5   5 34.9893 6.42410   1
   6   5  -5 6.60359 12.0917   1
  -5  -5   5 15.4743 5.90951   3
  -5  -5   5 8.95952 6.96196   1
   5  -5  -5 22.0847 4.89869   2
   5   5  -5 10.4818 7.79642   5
   5   5  -5 12.4865 8.70662   1
  -5   5   5 14.4083 5.85923   5
  -5   5   5 12.4923 4.85069   1
  -5   5   5 5.50777 4.30481   3
  -4  -5   5 2.15659 4.23720   3
   4  -5  -5 -1.7928 5.42302   2
  -4  -5   5 4.00215 6.43207   1
  -4   5   5 10.7562 4.81746   1
   4   5  -5 26.1672 9.98765   3
   4   5  -5 21.5837 7.89220   5
  -4   5   5 4.24519 6.20259   2
  -4   5   5 12.8392 5.86010   5
   4   5  -5 4.83106 10.0188   1
  -4   5   5 10.5516 4.06634   3
  -4   5   5 -0.1970 5.48786   1
  -3  -5   5 784.475 30.1356   3
   3  -5  -5 777.759 27.6433   2
  -3  -5   5 783.360 32.9327   1
   3  -5  -5 733.543 25.7160   1
   3   5  -5 718.100 34.2717   1
  -3   5   5 733.665 34.3472   4
   3   5  -5 672.104 31.9836   3
  -3   5   5 799.909 29.2967   5
  -3   5   5 760.445 31.0527   2
   3   5  -5 719.437 33.6464   5
  -3   5   5 764.323 22.0128   3
  -3   5   5 748.824 25.2989   5
   2  -5  -5 15.4736 6.48922   2
   2  -5  -5 6.23947 4.23535   1
  -2  -5   5 10.0414 5.98724   1
  -2  -5   5 14.5925 5.68488   3
  -2   5   5 -6.9169 6.58214   2
  -2   5   5 -0.9339 5.64563   5
   2   5  -5 11.9090 8.58497   3
   2   5  -5 7.78205 7.10169   1
  -2   5   5 1.80981 4.94289   5
  -2   5   5 2.33234 2.77591   3
   2   5  -5 -1.9289 5.84324   5
  -1  -5   5 11.7226 7.36844   5
  -1  -5   5 -2.3839 9.36495   2
   1  -5  -5 -4.9748 6.75148   2
  -1  -5   5 2.47710 5.36469   1
   1  -5  -5 1.80749 4.23981   1
  -1  -5   5 5.01572 3.98112   3
   1   5  -5 5.64969 5.94208   5
  -1   5   5 2.91345 7.62709   2
   1   5  -5 3.78999 6.84229   3
  -1   5   5 0.71484 5.62899   5
   1   5  -5 0.51948 6.77695   1
  -1   5   5 11.5000 5.80691   5
   0  -5   5 4.95394 10.8453   2
   0  -5  -5 -3.3895 7.87061   2
   0  -5   5 5.43164 5.81887   1
   0  -5   5 0.22431 4.26052   3
   0  -5  -5 -1.6181 4.43384   1
   0  -5   5 0.35758 8.53134   5
   0   5   5 10.3841 5.48202   5
   0   5  -5 -6.6748 6.29047   1
   0   5  -5 5.92337 6.06642   5
   0   5   5 -12.316 7.53618   2
   0   5  -5 6.03635 6.73729   3
   0   5   5 2.59803 5.66113   5
   0   5  -5 -2.7782 10.1325   4
   1  -5   5 42.7380 12.7212   2
   1  -5   5 46.2947 9.11187   3
  -1  -5  -5 57.1862 9.68776   1
  -1  -5  -5 61.8912 12.4795   2
   1  -5   5 40.1324 8.80690   5
  -1   5  -5 41.3938 9.36266   1
   1   5   5 42.1729 8.84052   5
   1   5   5 53.5127 9.23157   5
  -1   5  -5 71.5751 15.5412   4
  -1   5  -5 36.1570 10.2545   1
  -1   5  -5 51.9169 11.0487   5
   1   5   5 44.8468 10.7406   2
   2  -5   5 -9.2956 9.88273   2
   2  -5   5 4.05504 6.04397   3
  -2  -5  -5 2.45658 1.96267   3
  -2  -5  -5 -1.8545 6.47923   1
   2  -5   5 0.44730 6.87966   5
  -2   5  -5 9.28910 6.74477   5
   2   5   5 4.33596 9.55439   2
  -2   5  -5 4.83398 8.35389   1
  -2   5  -5 8.82242 7.40337   4
   2   5   5 -2.1357 5.61144   5
  -2   5  -5 -3.6908 5.74840   1
   3  -5   5 -1.5156 6.15962   3
   3  -5   5 -3.9636 7.83930   5
  -3  -5  -5 4.85833 2.60321   3
   3  -5   5 5.95692 9.90558   2
   3   5   5 3.07433 10.0810   2
  -3   5  -5 14.0800 7.58844   4
  -3   5  -5 2.93236 6.22499   1
   3   5   5 -4.0828 6.59161   5
  -3   5  -5 -0.8086 7.75520   5
  -3   5  -5 3.13976 7.20187   1
  -4  -5  -5 4.77305 3.67731   3
   4  -5   5 14.4472 10.0017   2
  -4  -5  -5 17.7357 9.03778   1
   4   5   5 6.36830 11.1650   2
   4   5   5 4.98162 6.90655   5
  -4   5  -5 15.4927 9.24091   5
  -4   5  -5 9.62902 9.54088   4
  -4   5  -5 3.09288 8.36759   1
   4   5   5 4.50594 7.99309   1
   5  -5   5 6.98206 9.84120   2
  -5  -5  -5 -1.0087 3.71228   3
  -5  -5  -5 10.0578 8.20876   1
   5   5   5 13.5384 8.63038   1
  -5   5  -5 0.59648 7.66041   1
  -5   5  -5 5.55316 10.1525   4
   5   5   5 7.07122 10.1327   2
  -5   5  -5 -6.4446 8.21454   5
   5   5   5 17.4408 8.48988   5
  -5   5  -5 5.58402 7.83483   1
  -6  -5  -5 22.2590 5.45823   5
   6  -5   5 12.2170 11.2559   2
   6  -5   5 19.3139 9.95284   5
  -6  -5  -5 17.5698 10.7396   1
  -6  -5  -5 17.7117 5.84454   3
  -6   5  -5 5.67289 8.50268   4
   6   5   5 11.7635 8.93727   5
  -6   5  -5 20.1106 8.75868   1
   6   5   5 25.1060 10.4265   1
   6   5   5 37.8062 14.7952   2
  -6   5  -5 22.7113 8.98453   5
  -6   5  -5 17.0124 10.6706   1
   7  -5   5 206.937 17.4627   5
  -7  -5  -5 232.802 15.5881   3
   7  -5   5 168.418 20.2193   2
  -7  -5  -5 203.375 13.8872   5
  -7  -5  -5 171.688 22.8004   1
   7  -5   5 217.554 15.1848   2
   7   5   5 218.260 23.4013   5
  -7   5  -5 255.016 21.1990   5
  -7   5  -5 156.631 22.2231   1
   7   5   5 152.245 25.0519   1
   7   5   5 227.195 26.6198   2
  -7   5  -5 169.887 22.2030   4
  -8  -5  -5 32.4562 9.14600   3
   8  -5   5 20.6218 7.32998   2
   8  -5   5 -10.991 10.3879   5
   8  -5   5 20.4264 12.9902   2
  -8  -5  -5 31.3289 9.38317   5
   8   5   5 28.3375 16.7442   2
  -8   5  -5 25.8182 13.2148   1
  -8   5  -5 19.2750 12.0008   4
  -8   5  -5 17.5995 11.4238   5
   8   5   5 5.58566 13.5043   5
  -9  -5  -5 6.44681 8.04393   3
  -9  -5  -5 -3.3256 7.88800   5
   9   5   5 -15.391 13.4785   5
   9   5   5 -1.3808 14.8619   2
  -9   5  -5 14.9719 15.8430   1
  -9   5  -5 29.3632 11.6751   4
  -9  -6   5 -2.9601 7.77231   5
  -9  -6   5 12.1153 13.8791   1
  -9  -6   5 15.0894 10.1523   3
   9   6  -5 22.1455 19.3163   1
  -9   6   5 3.47421 8.98420   1
   9   6  -5 6.62909 11.9848   5
   9   6  -5 -34.023 17.6337   2
  -9   6   5 25.3640 10.9291   5
  -9   6   5 -4.3741 10.5541   4
  -8  -6   5 15.8213 12.8981   1
  -8  -6   5 24.5762 8.68624   3
  -8   6   5 12.6788 11.5917   4
   8   6  -5 0.70330 15.7446   5
  -8   6   5 2.88067 9.45053   5
   8   6  -5 14.4448 16.5612   1
  -8   6   5 0.02594 8.28899   1
  -7  -6   5 20.1433 13.9419   1
  -7  -6   5 4.11431 8.01065   3
  -7   6   5 6.24101 8.77916   3
   7   6  -5 -0.8224 12.5849   5
  -7   6   5 23.0392 10.3809   5
   7   6  -5 20.7460 19.0636   1
  -7   6   5 14.6366 8.04709   1
  -6  -6   5 166.759 16.3082   3
  -6  -6   5 135.938 19.7042   1
  -6   6   5 168.613 14.8245   3
   6   6  -5 144.756 19.1456   5
  -6   6   5 157.343 14.5316   1
   6   6  -5 170.493 24.7920   1
   5  -6  -5 -5.8542 6.63690   2
  -5  -6   5 9.92362 9.55102   1
  -5  -6   5 -11.942 6.42908   3
  -5   6   5 7.91520 6.42704   3
  -5   6   5 4.83720 9.26175   5
   5   6  -5 3.91370 9.83651   5
   5   6  -5 1.40619 14.9261   1
  -4  -6   5 447.532 27.5189   1
  -4  -6   5 456.218 24.1323   3
   4   6  -5 410.534 37.0759   1
   4   6  -5 436.650 28.4221   5
  -4   6   5 446.886 22.0057   1
  -4   6   5 426.936 24.8234   5
   3  -6  -5 5.03857 9.18631   2
  -3  -6   5 2.03449 7.26835   3
  -3  -6   5 -0.0463 9.93105   1
  -3   6   5 -1.4402 4.57100   3
  -3   6   5 -5.4061 8.57906   2
   3   6  -5 -12.813 11.1304   1
   3   6  -5 -4.5138 8.37582   5
   2  -6  -5 137.739 16.4751   2
  -2  -6   5 130.127 17.0101   1
  -2   6   5 131.992 19.9496   2
   2   6  -5 117.526 19.7401   1
   2   6  -5 96.8889 15.6768   5
  -1  -6   5 3.69927 8.32225   1
  -1   6   5 12.0010 9.54983   5
  -1   6   5 16.0424 11.6084   2
   1   6  -5 19.4168 13.4040   1
   1   6  -5 9.21687 9.93205   4
   1   6  -5 12.9013 9.66929   5
   0  -6   5 147.526 15.5261   3
   0   6  -5 128.500 20.0081   1
   0   6   5 119.576 20.6272   2
   0   6  -5 169.135 20.0206   5
   0   6  -5 144.848 21.5843   4
   0   6   5 158.454 18.4892   5
   1  -6   5 283.646 20.7695   3
  -1   6  -5 286.790 25.8360   4
   1   6   5 301.903 25.7338   2
  -1   6  -5 284.908 24.0044   1
   1   6   5 304.233 22.1371   5
  -1   6  -5 314.954 23.3410   5
   2  -6   5 117.257 15.5421   3
  -2   6  -5 76.1941 14.7774   1
   2   6   5 107.164 15.4667   5
  -2   6  -5 81.8996 19.3780   1
  -2   6  -5 99.5047 15.7671   5
   2   6   5 91.1128 18.1380   2
  -2   6  -5 57.7589 14.4981   4
   3  -6   5 17.8114 7.96714   3
   3   6   5 1.24794 12.4839   2
  -3   6  -5 4.13712 10.9163   1
  -3   6  -5 -4.1492 10.1850   4
   3   6   5 3.32465 8.98822   5
  -3   6  -5 19.4878 9.54598   5
   4  -6   5 85.0656 17.1505   2
  -4  -6  -5 50.2247 6.73192   3
   4   6   5 76.0678 14.0280   5
  -4   6  -5 81.2627 15.7942   4
  -4   6  -5 94.0394 16.9993   5
  -4   6  -5 58.8283 14.5128   1
   4   6   5 46.6015 15.8665   2
   5  -6   5 -27.461 17.7646   2
  -5  -6  -5 0.80593 4.47155   3
   5   6   5 -6.0953 16.3853   2
   5   6   5 7.89448 12.8740   5
  -5   6  -5 -9.4209 9.95217   5
  -5   6  -5 5.74544 11.4254   4
  -5   6  -5 -7.0351 12.5536   1
  -6   6  -5 -12.055 13.9635   4
   6   6   5 10.4763 11.9007   5
  -6   6  -5 -12.938 15.3671   1
  -2  -7   5 10.7621 9.68954   3
   2   7  -5 15.1542 17.4218   4
   2   7  -5 17.7331 12.0831   5
  -2   7   5 17.7916 10.9644   5
  -1  -7   5 -10.109 8.90929   3
   1   7  -5 -10.314 12.4466   4
  -1   7   5 1.11136 13.2860   5
   1   7  -5 16.2754 12.3752   5
  -1   7   5 -19.211 15.3441   2
   0   7  -5 5.27162 16.5400   4
 -16   0   6 -13.269 13.5790   1
 -16   0   6 3.51561 10.2107   5
  16   0  -6 -8.0664 10.3085   1
 -16   0   6 -14.676 12.0543   3
 -15   0   6 -5.5777 10.5791   1
 -15   0   6 15.5271 9.69431   3
 -15   0   6 -7.4126 6.70685   5
  15   0  -6 13.2068 8.26471   1
 -15   0   6 -7.3662 10.2668   2
 -14   0   6 30.7019 10.5756   2
 -14   0   6 15.7253 9.92342   1
  14   0  -6 19.2456 7.86488   1
 -14   0   6 43.0937 12.2480   3
  14   0  -6 20.0581 10.9373   2
 -14   0   6 45.2815 9.15574   5
  13   0  -6 1.01347 5.48377   1
 -13   0   6 11.7456 7.80981   2
 -13   0   6 -1.2789 5.60671   1
 -13   0   6 0.52582 6.58773   3
  13   0  -6 -16.131 6.74034   2
 -12   0   6 109.817 11.1202   5
  12   0  -6 120.777 14.9109   2
  12   0  -6 115.130 12.7847   1
 -12   0   6 140.109 14.7757   2
 -12   0   6 124.538 12.3086   1
  11   0  -6 -0.1878 1.65545   4
 -11   0   6 2.70475 4.31631   5
  11   0  -6 0.60836 5.39371   2
 -11   0   6 4.97752 4.27575   1
 -11   0   6 2.98311 5.68874   2
 -11   0   6 3.49252 5.21378   3
  11   0  -6 -1.6491 1.68206   4
  11   0  -6 -4.2889 3.49643   1
  10   0  -6 -1.9593 3.48722   1
 -10   0   6 -1.9732 5.06630   2
 -10   0   6 1.44195 3.59440   5
  10   0  -6 17.2540 6.22437   2
 -10   0   6 -0.1779 3.51374   1
  10   0  -6 4.16672 1.69950   4
  10   0  -6 0.88372 1.57597   4
 -10   0   6 7.41592 5.28017   3
   9   0  -6 0.41788 1.35587   4
   9   0  -6 4.25517 1.57518   4
   9   0  -6 -0.2736 3.27270   1
  -9   0   6 1.37486 4.49307   2
  -9   0   6 0.16286 3.01250   5
  -9   0   6 1.45124 4.00993   3
  -9   0   6 3.23017 3.48417   1
   8   0  -6 1129.33 27.5837   4
   8   0  -6 1176.93 34.3178   1
  -8   0   6 1147.69 32.8236   5
   8   0  -6 1137.24 27.9369   4
  -8   0   6 1130.98 38.6955   3
  -8   0   6 1155.10 34.4251   1
  -8   0   6 1121.18 36.2379   2
   7   0  -6 1.61347 2.45771   1
  -7   0   6 -0.2553 2.30032   1
  -7   0   6 4.36158 3.63008   3
  -7   0   6 1.61976 2.58958   5
  -7   0   6 -1.4795 3.50399   2
  -7   0   6 2.13951 2.01616   5
   7   0  -6 1.02420 1.40495   4
   6   0  -6 1443.28 38.0754   1
  -6   0   6 1415.58 37.0810   5
  -6   0   6 1402.43 41.8584   3
  -6   0   6 1457.20 37.9002   1
  -6   0   6 1433.30 36.2514   5
   6   0  -6 1403.41 34.6349   4
  -6   0   6 1432.12 41.3241   2
  -5   0   6 1.13343 1.99674   3
   5   0  -6 0.59423 1.32325   4
   5   0  -6 0.52262 1.42934   1
  -5   0   6 -1.4881 1.33211   1
  -5   0   6 0.81191 1.29464   5
  -5   0   6 1.39816 1.40818   5
  -5   0   6 0.83734 2.22273   2
   4   0  -6 99.7884 7.31018   3
  -4   0   6 104.004 6.04543   4
  -4   0   6 114.900 4.93890   5
  -4   0   6 121.993 7.65596   3
   4   0  -6 121.902 6.26414   4
   4   0  -6 119.875 6.23015   1
  -4   0   6 125.631 6.00867   1
  -4   0   6 116.739 5.39713   5
  -3   0   6 0.30496 1.62167   4
  -3   0   6 1.50991 1.13297   1
   3   0  -6 0.89210 1.89038   3
   3   0  -6 -1.2886 1.35573   4
  -3   0   6 2.72946 1.77960   3
  -3   0   6 4.75950 1.06809   5
   3   0  -6 0.69933 1.12229   1
  -3   0   6 1.32831 1.11848   5
   2   0  -6 2519.29 61.4122   4
  -2   0   6 2526.71 60.3543   3
   2   0  -6 2537.42 59.0298   1
  -2   0   6 2526.10 57.2826   5
  -2   0   6 2473.44 61.3750   4
   2   0  -6 2559.60 59.0529   1
  -2   0   6 2552.37 58.3514   5
   2   0  -6 2573.76 60.9481   3
  -1   0   6 0.46979 1.24743   3
   1   0  -6 0.95315 1.69918   4
  -1   0   6 0.01919 1.78264   4
  -1   0   6 0.19863 1.36931   5
   1   0  -6 2.21473 1.46425   1
   1   0  -6 -1.7019 1.33133   3
   1   0  -6 4.52116 1.01699   5
   1   0  -6 -0.0421 0.84188   5
   0   0  -6 1290.55 33.6224   3
   0   0  -6 1323.90 32.8410   5
   0   0  -6 1307.67 34.4844   1
   0   0   6 1307.38 33.9595   5
   0   0   6 1271.03 34.1467   1
   0   0   6 1280.76 33.7028   3
   0   0   6 1348.81 37.0232   4
   0   0  -6 1295.99 36.5060   4
   1   0   6 0.81344 1.66053   1
  -1   0  -6 0.82284 1.53626   5
  -1   0  -6 0.49845 1.58036   3
  -1   0  -6 -0.3940 1.94425   1
   1   0   6 -0.5771 1.20412   3
   1   0   6 2.79269 2.62519   4
   1   0   6 -1.0037 2.03989   2
   1   0   6 3.59103 2.07114   5
  -1   0  -6 -2.1204 1.66194   4
  -2   0  -6 0.30049 1.55028   3
   2   0   6 0.79672 2.37273   4
  -2   0  -6 0.96742 2.13777   5
  -2   0  -6 2.31476 2.19776   1
  -2   0  -6 4.12209 2.52104   4
   2   0   6 0.79987 1.82258   2
   2   0   6 -1.2427 1.41986   3
   2   0   6 -2.4564 1.98782   5
   2   0   6 2.63190 1.91202   1
   3   0   6 1.84648 3.38589   5
  -3   0  -6 0.59402 2.21585   1
  -3   0  -6 -1.3927 1.85749   3
  -3   0  -6 -1.2557 2.30890   4
   3   0   6 1.46021 2.36143   1
   3   0   6 1.53426 2.90474   2
   3   0   6 1.32113 2.76698   4
  -3   0  -6 0.71033 2.07533   5
  -4   0  -6 4.30995 2.99061   1
  -4   0  -6 -0.3678 2.87345   2
   4   0   6 0.18814 2.66194   2
  -4   0  -6 3.63788 2.94580   4
   4   0   6 4.75531 4.56318   4
  -4   0  -6 -0.1161 2.53745   3
   4   0   6 2.14173 3.95959   5
  -4   0  -6 5.60990 3.50852   5
   4   0   6 5.75372 3.05106   1
   5   0   6 0.11568 2.91398   1
   5   0   6 0.02594 3.70864   2
  -5   0  -6 1.24195 3.60671   2
  -5   0  -6 -0.6556 3.12145   1
   5   0   6 0.53956 3.69754   4
  -5   0  -6 0.36608 2.91807   5
  -5   0  -6 3.04915 3.50181   3
  -5   0  -6 -0.9709 2.81409   4
   5   0   6 -1.1441 3.86072   5
  -6   0  -6 270.912 16.1432   2
   6   0   6 245.969 15.7094   4
  -6   0  -6 241.604 14.5445   5
   6   0   6 273.350 16.7387   2
  -6   0  -6 249.854 15.0224   3
  -6   0  -6 269.343 16.4816   1
   6   0   6 241.045 15.4922   1
  -6   0  -6 255.926 15.4349   4
   6   0   6 285.676 17.0773   5
  -7   0  -6 -0.1393 4.23101   1
   7   0   6 -4.1772 3.95577   2
  -7   0  -6 -2.6463 4.30194   3
   7   0   6 6.18731 4.58753   1
  -7   0  -6 -3.1025 4.45850   2
   7   0   6 -6.8242 4.80652   4
  -7   0  -6 2.97082 4.51078   4
  -7   0  -6 -1.2841 3.63029   5
   7   0   6 -4.8292 5.80774   5
  -8   0  -6 56.6234 8.73372   4
   8   0   6 37.0320 9.07323   2
  -8   0  -6 61.3483 9.28539   5
  -8   0  -6 67.7439 10.5276   2
  -8   0  -6 61.9025 10.4591   1
  -8   0  -6 44.5023 9.46754   3
   8   0   6 42.6767 8.77184   1
   8   0   6 53.4849 9.54915   4
  -9   0  -6 -13.490 5.68888   1
  -9   0  -6 8.11431 8.12208   2
   9   0   6 -3.7006 6.99959   2
  -9   0  -6 5.33780 6.22339   4
   9   0   6 3.35923 7.16947   4
   9   0   6 4.60462 6.51418   1
  10   0   6 817.571 38.0822   2
 -10   0  -6 728.179 32.8215   5
 -10   0  -6 787.487 33.6377   4
 -10   0  -6 789.234 36.2954   1
  10   0   6 780.608 35.8147   1
  11   0   6 -7.5767 9.12532   2
 -11   0  -6 4.87636 7.24842   5
 -11   0  -6 -1.4087 7.60010   4
 -11   0  -6 -0.6041 9.25317   1
  11   0   6 7.13928 8.63584   1
  12   0   6 16.8112 12.3334   1
 -12   0  -6 32.3942 10.2366   5
 -12   0  -6 35.1058 11.3758   4
 -12   0  -6 22.3770 13.7957   1
  12   0   6 41.7497 13.2566   2
  13   0   6 9.02942 17.3549   1
  13   0   6 8.36411 13.4463   2
 -13   0  -6 -3.1610 13.6101   1
 -13   0  -6 -2.8742 10.6719   4
 -16  -1   6 19.2778 13.4850   3
 -16  -1   6 9.43684 15.2747   1
  16  -1  -6 -18.207 8.85283   1
 -16   1   6 13.8593 11.5266   3
 -16   1   6 -6.8636 10.1880   5
 -16   1   6 14.9084 13.1982   1
  16   1  -6 2.13254 13.3128   2
  16   1  -6 3.64562 9.80773   5
 -15  -1   6 8.36201 12.1782   1
 -15  -1   6 -1.3170 7.02393   5
 -15  -1   6 15.1180 10.4056   3
  15  -1  -6 2.04806 9.31993   1
  15   1  -6 5.28396 6.96350   4
 -15   1   6 14.1478 8.57548   2
 -15   1   6 11.4659 9.34284   3
 -15   1   6 5.88893 10.5713   1
  15   1  -6 14.5577 10.0219   5
  15   1  -6 -5.1671 11.3110   2
  15   1  -6 -18.947 8.74216   1
 -15   1   6 9.14997 7.37356   5
  14  -1  -6 16.2147 7.61955   1
 -14  -1   6 2.21838 9.47267   3
 -14  -1   6 13.8471 10.6578   1
 -14  -1   6 3.57986 6.24988   5
 -14   1   6 3.90755 6.85795   2
 -14   1   6 -4.5152 6.89214   1
  14   1  -6 14.7993 9.47907   1
 -14   1   6 -6.7494 5.52722   5
  14   1  -6 -2.7982 5.19125   4
  14   1  -6 11.1861 8.07323   5
  14   1  -6 0.52738 5.96898   5
  14   1  -6 1.12586 10.1953   2
 -13  -1   6 3.11487 8.47988   3
 -13  -1   6 22.1788 8.29611   1
 -13  -1   6 30.6031 8.26927   5
  13  -1  -6 26.9439 7.57347   1
  13   1  -6 31.1628 8.11044   5
 -13   1   6 10.9339 5.91322   2
  13   1  -6 14.4637 5.46534   4
 -13   1   6 23.7218 8.07781   1
  13   1  -6 21.8607 6.63758   5
 -13   1   6 22.1198 6.95074   5
  13   1  -6 24.8006 8.64790   2
  13   1  -6 14.4856 7.55601   1
  12  -1  -6 26.9647 6.72546   1
 -12  -1   6 28.8263 9.84199   3
 -12  -1   6 28.3808 6.71081   5
 -12  -1   6 22.3638 10.0266   2
 -12  -1   6 23.3190 8.84725   1
 -12   1   6 31.1407 7.03403   5
  12   1  -6 24.6017 7.12152   5
  12   1  -6 29.0761 9.97865   2
  12   1  -6 24.4976 5.49425   4
 -12   1   6 17.7510 5.71133   1
 -12   1   6 17.5065 5.32025   2
  12   1  -6 31.0825 7.36600   1
  12   1  -6 39.8904 7.44666   5
 -11  -1   6 10.4168 4.60629   5
 -11  -1   6 -3.6721 8.97023   2
  11  -1  -6 4.86892 4.22349   1
 -11  -1   6 3.87898 5.35022   1
 -11  -1   6 4.67271 5.49925   3
 -11   1   6 4.88723 4.63033   2
  11   1  -6 2.71573 4.86839   5
  11   1  -6 7.18560 4.26451   4
  11   1  -6 6.67287 6.87420   2
 -11   1   6 10.8176 5.15767   1
  11   1  -6 7.27369 5.76635   1
 -11   1   6 4.99978 4.63981   5
 -10  -1   6 86.8348 12.7379   2
  10  -1  -6 73.7595 7.68096   1
 -10  -1   6 76.5296 8.21510   5
 -10  -1   6 88.5989 10.9532   1
 -10  -1   6 100.728 11.7087   3
 -10   1   6 75.8077 8.26653   1
  10   1  -6 91.6256 12.4890   2
  10   1  -6 79.0178 8.64086   4
  10   1  -6 60.9263 8.74872   1
 -10   1   6 85.5199 7.44459   2
 -10   1   6 81.5432 8.24613   5
  10   1  -6 64.1472 8.41581   5
  10   1  -6 96.6337 8.30146   5
  -9  -1   6 689.548 29.9994   2
   9  -1  -6 714.445 23.5172   1
  -9  -1   6 724.516 27.8210   1
  -9  -1   6 703.549 30.0983   3
  -9  -1   6 705.883 25.2360   5
   9   1  -6 691.844 23.0752   5
  -9   1   6 694.766 22.7922   2
   9   1  -6 684.980 23.0807   4
   9   1  -6 687.880 23.5362   5
  -9   1   6 736.555 24.4081   1
   9   1  -6 701.576 30.4469   2
  -9   1   6 700.259 23.2487   5
   8  -1  -6 653.967 20.8462   1
  -8  -1   6 651.220 22.8368   5
  -8  -1   6 645.466 27.8304   2
  -8  -1   6 678.035 27.6870   3
  -8  -1   6 656.582 24.8203   1
   8   1  -6 633.099 27.9345   2
  -8   1   6 653.817 21.2556   1
   8   1  -6 657.513 21.4110   5
  -8   1   6 619.083 20.9631   2
   8   1  -6 656.240 21.8187   5
  -8   1   6 651.949 20.3686   5
  -7  -1   6 152.082 10.2319   1
  -7  -1   6 133.472 11.8254   2
  -7  -1   6 150.916 9.19773   5
  -7  -1   6 169.672 11.4522   5
   7  -1  -6 164.078 7.90133   1
  -7  -1   6 158.188 11.8090   3
  -7   1   6 156.024 8.78182   2
   7   1  -6 148.570 12.0664   2
  -7   1   6 153.041 7.39124   5
  -7   1   6 150.131 7.14843   5
   7   1  -6 159.205 9.05278   5
  -7   1   6 160.506 7.85272   1
  -6  -1   6 9.70978 3.44111   5
  -6  -1   6 9.49062 3.03802   5
  -6  -1   6 11.4462 5.16799   2
  -6  -1   6 6.66936 3.17410   1
   6  -1  -6 12.7662 2.15510   1
  -6  -1   6 12.4963 4.11337   3
  -6   1   6 11.4183 2.17193   1
  -6   1   6 14.2566 1.72481   5
   6   1  -6 8.56566 4.28161   3
  -6   1   6 9.34734 3.22685   3
  -6   1   6 12.9158 3.62260   2
   6   1  -6 16.5968 3.16185   5
  -6   1   6 10.9894 1.58754   5
   6   1  -6 12.7463 2.78756   5
  -5  -1   6 135.466 7.58899   5
   5  -1  -6 137.337 5.12854   1
  -5  -1   6 144.792 11.0432   2
  -5  -1   6 148.296 10.0308   3
  -5  -1   6 129.360 8.50544   1
  -5   1   6 137.020 5.12446   1
  -5   1   6 124.507 8.32965   3
   5   1  -6 129.013 7.49897   5
  -5   1   6 141.421 5.63581   4
   5   1  -6 128.130 8.23401   4
   5   1  -6 120.039 6.66827   5
   5   1  -6 147.887 10.4815   3
  -4  -1   6 760.777 22.3885   5
  -4  -1   6 798.202 28.2599   2
   4  -1  -6 748.176 17.6101   1
  -4  -1   6 750.178 23.9495   5
   4  -1  -6 780.161 20.9883   4
  -4  -1   6 757.036 25.3089   3
  -4  -1   6 759.180 23.8297   1
   4   1  -6 811.890 22.9451   5
  -4   1   6 773.316 23.2402   3
   4   1  -6 787.703 26.0675   3
   4   1  -6 791.585 24.7999   4
   4   1  -6 797.100 21.8511   5
  -4   1   6 772.382 21.1820   4
  -3  -1   6 89.0306 5.41117   5
   3  -1  -6 81.6668 2.69724   1
   3  -1  -6 86.5193 5.28064   4
  -3  -1   6 77.1021 6.08219   5
  -3  -1   6 79.8184 5.86126   1
  -3  -1   6 85.6926 6.54560   3
   3  -1  -6 83.0343 2.75689   1
   3   1  -6 85.6507 6.77817   4
   3   1  -6 80.7387 5.71390   5
   3   1  -6 87.6461 6.45588   1
   3   1  -6 87.1904 5.25535   5
  -3   1   6 78.9121 5.32655   4
  -3   1   6 79.8702 5.03802   3
  -2  -1   6 233.442 10.8453   5
   2  -1  -6 244.482 9.04574   3
  -2  -1   6 262.424 11.4645   3
  -2  -1   6 271.170 11.1634   1
   2  -1  -6 262.097 10.8651   4
  -2  -1   6 266.547 12.6614   4
  -2  -1   6 263.306 9.95903   5
   2  -1  -6 248.486 7.85091   1
  -2   1   6 256.946 7.80450   1
   2   1  -6 261.947 11.2809   1
  -2   1   6 257.458 8.74267   3
  -2   1   6 266.351 11.0520   2
  -2   1   6 254.079 10.9772   4
   2   1  -6 257.918 12.3503   4
   2   1  -6 261.862 9.76912   5
   2   1  -6 243.600 11.5449   3
   2   1  -6 256.212 10.6873   5
  -1  -1   6 1329.93 36.1838   5
  -1  -1   6 1343.33 36.3059   3
   1  -1  -6 1352.46 33.2029   1
   1  -1  -6 1349.02 32.3643   3
  -1  -1   6 1356.85 38.5386   4
   1  -1  -6 1384.14 36.8549   4
   1   1  -6 1372.24 38.5084   4
  -1   1   6 1339.62 33.0992   1
   1   1  -6 1311.74 36.0610   1
  -1   1   6 1345.46 36.7756   4
  -1   1   6 1319.08 31.0673   5
   1   1  -6 1326.09 35.7825   5
  -1   1   6 1344.46 36.6379   2
   1   1  -6 1321.88 33.8781   5
  -1   1   6 1355.00 32.0302   3
   1   1  -6 1339.11 36.6331   3
   1   1  -6 1345.97 36.1635   1
   0  -1  -6 142.080 7.20963   1
   0  -1  -6 141.043 5.89310   3
   0  -1  -6 162.392 9.20924   4
   0  -1  -6 139.686 3.87708   5
   0  -1   6 149.282 8.32586   3
   0  -1  -6 139.676 8.60436   2
   0  -1   6 131.044 8.22820   5
   0   1  -6 152.970 8.74051   5
   0   1   6 141.911 9.11747   4
   0   1  -6 145.171 8.32172   1
   0   1   6 128.161 8.40471   2
   0   1   6 152.678 7.46099   1
   0   1   6 135.098 6.01116   3
   0   1  -6 145.097 9.48396   4
   0   1   6 150.139 6.61466   5
   0   1  -6 134.251 8.08860   1
   1  -1   6 1128.65 35.0304   4
  -1  -1  -6 1140.30 28.7181   5
  -1  -1  -6 1114.77 33.9809   2
  -1  -1  -6 1160.16 29.3641   3
   1  -1   6 1143.32 33.2043   5
   1  -1   6 1158.64 33.4413   1
   1  -1   6 1182.83 33.5419   3
  -1  -1  -6 1163.43 34.5065   4
  -1  -1  -6 1166.98 32.3588   1
  -1   1  -6 1166.90 35.3268   4
  -1   1  -6 1187.22 33.7571   1
   1   1   6 1133.97 34.3731   2
  -1   1  -6 1192.20 33.3533   5
   1   1   6 1140.88 34.4332   4
   1   1   6 1111.33 30.6779   5
  -1   1  -6 1110.91 32.4660   3
   1   1   6 1151.99 32.0530   1
  -2  -1  -6 15.3895 2.89328   3
  -2  -1  -6 13.1969 3.73601   2
  -2  -1  -6 14.4669 3.60126   1
   2  -1   6 8.30002 3.92808   4
   2  -1   6 11.2263 3.10819   1
   2  -1   6 14.1720 3.77322   5
  -2  -1  -6 14.6982 3.02249   5
  -2  -1  -6 9.51002 3.42197   4
   2  -1   6 12.3524 3.36531   3
   2   1   6 12.0623 3.91685   4
  -2   1  -6 14.1923 3.59700   1
   2   1   6 9.96707 3.81578   2
  -2   1  -6 8.22080 3.49733   4
  -2   1  -6 14.7042 3.69577   5
   2   1   6 14.8312 3.35768   1
  -2   1  -6 13.3340 3.33295   3
   2   1   6 16.2458 4.21203   5
  -3  -1  -6 277.626 14.5884   4
   3  -1   6 244.736 13.2538   1
  -3  -1  -6 262.265 11.5512   5
  -3  -1  -6 292.931 14.1436   1
  -3  -1  -6 264.832 11.9387   3
   3  -1   6 249.540 14.6145   4
   3  -1   6 257.072 13.2520   2
   3  -1   6 263.696 13.9508   3
  -3  -1  -6 265.593 14.1706   2
   3  -1   6 251.794 13.5155   5
   3   1   6 276.170 13.1830   5
   3   1   6 264.271 14.4341   4
   3   1   6 252.309 14.4885   2
  -3   1  -6 262.797 16.7863   4
  -3   1  -6 262.552 13.8153   1
  -3   1  -6 252.165 12.9782   3
   3   1   6 261.018 13.2790   1
  -3   1  -6 244.248 13.1760   5
  -4  -1  -6 54.5766 5.85253   5
  -4  -1  -6 48.5491 6.77145   1
   4  -1   6 53.1623 6.64470   1
   4  -1   6 47.2954 7.52960   4
  -4  -1  -6 44.6215 6.54890   4
  -4  -1  -6 49.9340 7.11464   2
  -4  -1  -6 38.3307 5.88260   3
   4  -1   6 46.8701 7.07286   5
   4   1   6 46.4239 7.96559   4
  -4   1  -6 48.2598 6.56076   5
  -4   1  -6 53.3571 6.57952   3
  -4   1  -6 41.6753 6.53405   1
   4   1   6 61.0486 8.32193   2
   4   1   6 58.4993 7.08948   1
   4   1   6 49.7456 6.96112   5
  -4   1  -6 57.0285 7.17502   4
   5  -1   6 6.03275 4.18578   4
   5  -1   6 0.39486 3.20990   1
  -5  -1  -6 4.15271 3.41264   5
  -5  -1  -6 1.45947 3.80788   4
  -5  -1  -6 -0.8941 2.66602   3
   5  -1   6 -1.7684 3.14117   2
   5  -1   6 7.77522 5.55637   5
  -5  -1  -6 5.00094 4.90701   2
  -5  -1  -6 3.57794 3.45172   1
  -5   1  -6 1.54739 3.16888   3
   5   1   6 -4.4030 3.05224   1
  -5   1  -6 -1.4860 3.05487   5
   5   1   6 -1.1991 3.91024   5
  -5   1  -6 2.64501 3.48901   1
   5   1   6 4.15829 3.92984   2
   5   1   6 2.73228 4.09082   4
  -5   1  -6 -1.8928 3.20165   4
   6  -1   6 117.586 12.2376   5
  -6  -1  -6 86.8074 10.3396   4
  -6  -1  -6 86.4510 11.1967   2
   6  -1   6 97.2466 9.31985   2
   6  -1   6 86.9104 10.5175   4
  -6  -1  -6 79.7802 9.82621   1
   6  -1   6 83.8719 9.60375   1
  -6  -1  -6 88.9494 8.54551   5
  -6   1  -6 94.6183 10.0550   1
  -6   1  -6 88.2785 10.3947   4
   6   1   6 98.2175 10.6793   4
   6   1   6 87.3589 10.6914   2
   6   1   6 87.6142 10.2304   1
  -6   1  -6 83.9479 9.99363   5
  -7  -1  -6 12.3636 5.84475   2
  -7  -1  -6 0.88577 3.77460   5
   7  -1   6 0.95403 4.33708   1
  -7  -1  -6 6.70367 5.15919   1
   7  -1   6 9.81606 5.69300   5
  -7  -1  -6 -1.3896 3.88107   4
   7  -1   6 2.91839 5.23194   4
   7  -1   6 4.08742 3.83527   2
   7   1   6 -0.6374 4.90906   2
  -7   1  -6 -1.8720 5.92651   3
  -7   1  -6 1.37821 4.09425   4
  -7   1  -6 3.85250 4.23807   5
   7   1   6 6.83319 6.03211   5
   7   1   6 -3.8056 5.23829   4
   7   1   6 -1.4329 4.86261   1
  -7   1  -6 -0.0862 4.37921   1
   8  -1   6 172.032 16.8430   5
  -8  -1  -6 159.432 13.9653   4
  -8  -1  -6 176.971 15.6280   1
   8  -1   6 151.878 13.8841   2
  -8  -1  -6 149.722 12.6481   5
   8  -1   6 136.428 13.3115   1
  -8  -1  -6 143.325 17.9861   2
   8  -1   6 138.314 17.3592   4
  -8   1  -6 175.468 14.3355   5
   8   1   6 162.473 15.2989   1
   8   1   6 156.194 16.8827   2
  -8   1  -6 167.062 14.4642   4
  -8   1  -6 157.873 14.8483   1
   8   1   6 146.201 15.0236   4
   9  -1   6 6.94857 7.05462   2
   9  -1   6 0.89158 8.59874   4
  -9  -1  -6 -1.4439 6.71800   1
  -9  -1  -6 7.12856 7.09709   4
   9  -1   6 0.48801 7.12056   1
  -9   1  -6 10.5205 6.73988   5
   9   1   6 14.1812 7.73537   1
  -9   1  -6 7.85954 5.26445   4
  -9   1  -6 9.03967 7.02713   1
   9   1   6 4.73152 8.78248   2
 -10  -1  -6 57.2410 13.2787   1
 -10  -1  -6 77.3107 12.1607   4
 -10  -1  -6 76.1575 12.7988   5
  10  -1   6 65.2706 11.7583   1
  10  -1   6 66.1421 11.8991   2
 -10   1  -6 86.3061 14.0163   5
 -10   1  -6 89.6263 12.9192   4
 -10   1  -6 49.5116 11.3787   1
  10   1   6 83.9570 14.8498   2
 -11  -1  -6 339.086 28.0302   1
  11  -1   6 379.590 25.5312   1
 -11  -1  -6 405.395 23.4167   5
 -11  -1  -6 366.762 25.4493   4
  11  -1   6 353.274 24.8896   2
 -11   1  -6 378.340 23.5745   4
 -11   1  -6 392.565 24.5316   5
  11   1   6 363.509 26.7375   1
 -11   1  -6 338.692 27.6162   1
  11   1   6 377.297 28.1528   2
 -12  -1  -6 208.428 18.3454   5
 -12  -1  -6 181.987 26.7790   1
  12  -1   6 192.799 24.7689   1
 -12   1  -6 206.955 20.0521   5
 -12   1  -6 230.375 18.9156   4
 -12   1  -6 223.916 26.0520   1
  12   1   6 199.694 23.0663   2
  12   1   6 217.283 24.5655   1
  13  -1   6 23.5345 13.1739   2
  13  -1   6 -6.0726 16.4966   1
 -13  -1  -6 25.2340 19.0997   1
  13   1   6 33.3516 15.8992   1
 -13   1  -6 12.8066 17.1472   1
 -13   1  -6 31.2138 11.7682   4
  13   1   6 24.1870 14.1422   2
 -13   1  -6 37.4545 11.5634   5
 -15  -2   6 28.1025 13.2117   1
  15  -2  -6 11.3975 9.19087   1
 -15  -2   6 12.2213 10.8159   3
 -15  -2   6 24.4071 9.12833   5
  15   2  -6 23.6641 10.0987   5
 -15   2   6 24.7098 11.4945   1
 -15   2   6 19.5051 8.64096   5
  15   2  -6 31.5083 12.8098   1
  15   2  -6 21.9911 12.2458   2
  15   2  -6 -9.1492 10.1218   4
 -14  -2   6 69.8612 14.4286   3
 -14  -2   6 55.0813 13.1044   1
  14  -2  -6 43.2110 9.04772   1
 -14  -2   6 39.8617 9.51136   5
 -14   2   6 71.6403 11.7834   5
  14   2  -6 45.4561 9.99228   5
  14   2  -6 28.5898 14.1484   2
  14   2  -6 60.0483 14.4565   1
 -14   2   6 61.7044 11.3050   1
 -13  -2   6 47.9472 12.3351   3
  13  -2  -6 15.5436 6.59497   1
 -13  -2   6 38.8093 8.48339   5
 -13  -2   6 35.6283 10.3121   1
  13   2  -6 41.8651 9.23796   4
 -13   2   6 39.0872 9.02796   5
  13   2  -6 43.8557 9.53971   5
  13   2  -6 26.2921 13.1498   2
 -13   2   6 39.7206 8.78571   1
  12  -2  -6 254.950 14.7007   1
 -12  -2   6 230.506 20.1737   3
 -12  -2   6 264.494 20.0648   1
 -12  -2   6 250.231 16.8905   5
  12   2  -6 248.161 23.4710   2
  12   2  -6 243.278 16.2260   5
  12   2  -6 267.261 21.5487   1
 -12   2   6 263.956 16.5963   1
 -12   2   6 263.168 16.3509   5
  12   2  -6 242.637 16.4765   4
  12   2  -6 268.955 18.6683   5
  11  -2  -6 197.720 11.7067   1
 -11  -2   6 180.768 19.1062   1
  11   2  -6 168.324 14.6006   5
  11   2  -6 213.088 15.1570   5
  11   2  -6 167.199 13.8547   4
 -11   2   6 191.807 12.6633   1
 -11   2   6 156.800 11.9394   5
  11   2  -6 155.105 15.3155   1
  11   2  -6 167.761 18.9021   2
 -10  -2   6 199.842 14.1517   5
  10  -2  -6 178.192 10.5385   1
 -10  -2   6 157.467 18.6839   2
 -10  -2   6 188.680 16.9734   3
  10   2  -6 203.728 13.8157   5
  10   2  -6 175.146 14.9834   1
 -10   2   6 188.452 11.5067   5
 -10   2   6 163.068 10.9985   1
  10   2  -6 198.915 17.8313   2
  10   2  -6 160.083 15.4974   5
  -9  -2   6 880.457 38.0631   2
  -9  -2   6 972.108 37.7307   3
  -9  -2   6 977.743 36.0654   1
  -9  -2   6 981.716 32.7380   5
   9  -2  -6 963.535 27.8491   1
   9   2  -6 909.520 31.2033   5
   9   2  -6 951.481 40.2363   2
   9   2  -6 984.269 33.4853   5
   9   2  -6 933.318 35.6066   1
  -9   2   6 984.277 28.6278   5
  -9   2   6 948.207 28.4566   1
  -8  -2   6 1306.14 48.2987   2
  -8  -2   6 1428.22 46.9039   3
  -8  -2   6 1448.24 45.4568   1
  -8  -2   6 1435.02 42.1579   5
   8  -2  -6 1413.35 36.2850   1
   8   2  -6 1382.20 41.1820   5
   8   2  -6 1422.97 43.2198   5
   8   2  -6 1484.68 46.3072   1
  -8   2   6 1436.66 36.4986   5
  -8   2   6 1428.08 37.0374   1
   8   2  -6 1444.53 50.5651   2
  -7  -2   6 79.1215 9.15340   3
  -7  -2   6 68.6085 10.3628   2
   7  -2  -6 66.8624 4.32633   1
  -7  -2   6 75.6674 10.4064   5
  -7  -2   6 68.9812 8.58422   1
  -7  -2   6 74.1960 7.19583   5
   7   2  -6 70.1151 8.49664   1
   7   2  -6 52.7907 9.59725   2
   7   2  -6 78.2009 8.50940   5
   7   2  -6 80.9333 7.74794   5
  -7   2   6 69.0251 4.76095   1
   7   2  -6 63.9491 9.85682   3
  -7   2   6 69.4914 3.92641   5
  -7   2   6 72.4861 3.71565   4
  -7   2   6 60.5505 3.34738   4
  -6  -2   6 18.7259 4.88003   1
  -6  -2   6 17.3061 6.93708   2
  -6  -2   6 27.7356 6.14766   5
  -6  -2   6 35.5756 6.59970   3
  -6  -2   6 20.6910 4.27140   5
  -6   2   6 24.1376 2.27593   2
   6   2  -6 28.5519 7.69388   2
  -6   2   6 25.2074 2.35998   1
  -6   2   6 24.0359 3.02486   4
   6   2  -6 25.2772 5.58690   1
   6   2  -6 32.5613 5.51529   5
  -6   2   6 18.0573 2.01153   1
   6   2  -6 29.3215 6.81463   3
   6   2  -6 31.7578 5.89169   5
  -6   2   6 15.4007 2.71413   2
  -5  -2   6 342.059 19.2793   2
  -5  -2   6 342.801 16.5360   5
  -5  -2   6 322.518 14.2014   5
  -5  -2   6 330.225 16.0101   1
  -5  -2   6 309.859 16.0035   3
   5   2  -6 335.844 17.2011   3
   5   2  -6 354.233 17.0642   1
  -5   2   6 338.780 11.0214   2
  -5   2   6 349.151 12.2880   4
   5   2  -6 346.903 18.0370   5
   5   2  -6 339.629 14.3305   5
  -4  -2   6 68.8739 8.87819   2
  -4  -2   6 54.0340 6.21859   1
  -4  -2   6 65.0679 7.42055   5
  -4  -2   6 59.1783 5.57113   5
  -4  -2   6 71.0119 6.97144   3
  -4   2   6 65.2163 4.86061   2
   4   2  -6 60.5709 5.78035   5
   4   2  -6 62.7541 7.06346   1
  -4   2   6 69.5943 5.50106   4
   4   2  -6 56.3089 7.07170   3
   4   2  -6 74.8108 8.00028   5
  -4   2   6 59.4097 4.94208   3
  -3  -2   6 1285.58 35.3301   5
  -3  -2   6 1223.61 41.5205   2
  -3  -2   6 1279.75 38.0132   5
  -3  -2   6 1207.86 40.4792   3
   3   2  -6 1232.87 39.9187   4
   3   2  -6 1282.40 37.3688   5
  -3   2   6 1324.57 35.4794   4
   3   2  -6 1313.79 38.4587   1
  -3   2   6 1250.41 28.5427   1
   3   2  -6 1302.90 38.6748   3
   3   2  -6 1319.38 35.3993   5
  -3   2   6 1288.87 34.4025   2
  -3   2   6 1329.10 31.4980   3
  -2  -2   6 353.847 16.0582   5
   2  -2  -6 374.732 14.4842   2
[truncated: 539,365 more chars]
