# Supplementary material for: Crystal structure and Hirshfeld-surface analysis of a monoclinic polymorph of 2-amino-5-chloro­benzo­phenone oxime at 90 K
Source: Acta Crystallogr E Crystallogr Commun. 2023 Jun 6;79(Pt 7):610–3. doi: 10.1107/S2056989023004668 (PMC10439431; doi:10.1107/S2056989023004668)
Supplement: Supplementary file 2 [file e-79-00610-Isup2.hkl]

data_I                                                                          
_shelx_title ' m22290 : space group P21/n'                                      
_shelx_refln_list_code          4                                               
_shelx_F_calc_maximum      104.10                                               
_exptl_crystal_F_000       512.00                                               
_reflns_d_resolution_high  0.7688                                               
                                                                                
loop_                                                                           
 _space_group_symop_operation_xyz                                               
 'x, y, z'                                                                      
 '-x+1/2, y+1/2, -z+1/2'                                                        
 '-x, -y, -z'                                                                   
 'x-1/2, -y-1/2, z-1/2'                                                         
                                                                                
_cell_length_a    12.8264                                                       
_cell_length_b     5.5423                                                       
_cell_length_c    17.4082                                                       
_cell_angle_alpha  90.000                                                       
_cell_angle_beta  109.522                                                       
_cell_angle_gamma  90.000                                                       
                                                                                
_shelx_F_squared_multiplier     1.000                                           
                                                                                
loop_                                                                           
 _refln_index_h                                                                 
 _refln_index_k                                                                 
 _refln_index_l                                                                 
 _refln_F_squared_calc                                                          
 _refln_F_squared_meas                                                          
 _refln_F_squared_sigma                                                         
 _refln_observed_status                                                         
   2   0   0        236.05        244.10         2.86 o                         
   6   0   0        171.41        204.72         3.89 o                         
   8   0   0         67.26         77.52         2.97 o                         
  10   0   0        224.54        216.66         6.73 o                         
  12   0   0         77.44         88.81         4.76 o                         
  14   0   0        192.26        195.11         8.92 o                         
   1   1   0       1031.27        948.93         6.22 o                         
   2   1   0       1320.85       1322.87         9.67 o                         
   3   1   0        539.16        562.04         4.84 o                         
   4   1   0        300.23        303.07         3.39 o                         
   5   1   0         15.28         12.36         0.85 o                         
   6   1   0        428.19        436.07         4.82 o                         
   7   1   0        229.91        193.07         3.40 o                         
   8   1   0         84.74         77.58         2.20 o                         
   9   1   0         71.71         77.76         2.37 o                         
  10   1   0         60.14         60.08         2.77 o                         
  11   1   0       1143.63       1143.13        11.28 o                         
  12   1   0         64.15         66.49         3.11 o                         
  13   1   0         18.19         20.53         2.74 o                         
  14   1   0         81.63         76.86         4.25 o                         
  15   1   0         92.64         75.40         5.95 o                         
   0   2   0       1352.75       1285.50        12.08 o                         
   1   2   0       3031.32       2911.10        17.41 o                         
   2   2   0        622.62        658.49         5.21 o                         
   3   2   0        304.60        262.46         3.05 o                         
   4   2   0       1646.39       1722.91        12.41 o                         
   5   2   0         22.24         21.26         1.09 o                         
   6   2   0         83.98         85.25         2.09 o                         
   7   2   0        406.14        419.34         4.94 o                         
   8   2   0        576.44        546.14         6.44 o                         
   9   2   0        232.77        230.27         4.26 o                         
  10   2   0         54.01         57.70         2.88 o                         
  11   2   0         82.30         90.67         3.63 o                         
  12   2   0        106.46         99.30         4.15 o                         
  13   2   0        113.05        124.24         7.36 o                         
  14   2   0         49.32         51.75         5.18 o                         
  15   2   0         74.67         74.83         9.05 o                         
   1   3   0        783.88        900.25         7.69 o                         
   2   3   0        152.23        137.40         2.41 o                         
   3   3   0        126.98         93.51         2.44 o                         
   4   3   0          8.66          7.44         1.48 o                         
   5   3   0          2.96          1.96         0.98 o                         
   6   3   0        341.48        336.09         4.23 o                         
   7   3   0        119.09        112.04         2.51 o                         
   8   3   0        358.91        374.70         7.68 o                         
   9   3   0        662.60        653.67         9.75 o                         
  10   3   0        208.73        219.62         5.71 o                         
  11   3   0        262.68        271.11         6.98 o                         
  12   3   0         85.45         79.74         6.93 o                         
  13   3   0          8.54          6.52         3.46 o                         
  14   3   0        149.51        162.49         9.37 o                         
   0   4   0        186.70        172.08         4.70 o                         
   1   4   0        113.91        110.57         3.04 o                         
   2   4   0        196.89        210.14         3.87 o                         
   3   4   0         59.63         60.43         2.68 o                         
   4   4   0         39.77         40.28         2.04 o                         
   5   4   0        143.72        168.47         3.66 o                         
   6   4   0         29.40         34.70         2.42 o                         
   7   4   0          9.16          7.76         2.01 o                         
   8   4   0        311.26        322.84         7.36 o                         
   9   4   0        732.68        740.82        12.66 o                         
  10   4   0          9.25          8.31         4.63 o                         
  11   4   0        166.67        161.28         6.51 o                         
  12   4   0         37.04         37.14         4.52 o                         
  13   4   0         48.82         50.74         6.43 o                         
   1   5   0         65.48         73.80         2.80 o                         
   2   5   0        552.64        520.66         6.70 o                         
   3   5   0        336.20        333.40         6.16 o                         
   4   5   0          4.49          5.66         2.14 o                         
   5   5   0         59.93         60.22         3.76 o                         
   6   5   0          4.65          6.75         2.24 o                         
   7   5   0         84.23         76.13         4.08 o                         
   8   5   0          7.69         13.50         4.62 o                         
   9   5   0         17.01         15.52         4.04 o                         
  10   5   0        294.02        311.84         8.92 o                         
  11   5   0         15.83         14.11         4.58 o                         
   0   6   0          0.07          2.32         3.43 o                         
   1   6   0        553.22        559.87         8.75 o                         
   2   6   0          6.58          1.49         2.82 o                         
   3   6   0         24.49         13.64         3.03 o                         
   4   6   0          6.26          4.70         3.41 o                         
   5   6   0        624.21        639.52        12.47 o                         
   6   6   0         70.51         76.55         7.06 o                         
   7   6   0          1.91          3.82         4.76 o                         
   8   6   0         34.69         21.05         8.95 o                         
   1   7   0         39.18         56.29        11.15 o                         
   2   7   0         39.22         41.06         7.63 o                         
   3   7   0          0.02         -5.17         5.17 o                         
 -15   0   1        142.07        139.00         8.52 o                         
 -13   0   1        310.23        298.24         7.76 o                         
 -11   0   1         46.20         61.28         3.42 o                         
  -9   0   1         53.27         53.33         3.02 o                         
  -7   0   1       7104.45       7260.18        58.95 o                         
  -5   0   1        589.52        627.30         7.06 o                         
   1   0   1          4.29          2.74         0.30 o                         
   3   0   1         57.24         57.01         1.70 o                         
   5   0   1         85.04         70.82         2.38 o                         
   7   0   1       2147.68       2173.18        21.04 o                         
   9   0   1         19.65         22.70         2.48 o                         
  11   0   1        171.98        178.10         5.93 o                         
  13   0   1         41.39         39.81         4.91 o                         
  15   0   1        130.94        135.59        14.01 o                         
 -15   1   1        246.54        244.79         9.02 o                         
 -14   1   1        789.84        786.33        13.64 o                         
 -13   1   1        188.46        190.95         4.97 o                         
 -12   1   1         78.45         84.80         3.80 o                         
 -11   1   1         19.01         15.24         1.66 o                         
 -10   1   1        322.76        341.23         4.65 o                         
  -9   1   1         43.93         45.48         1.93 o                         
  -8   1   1        503.80        514.94         5.38 o                         
  -7   1   1        109.10        112.74         2.33 o                         
  -6   1   1        260.08        246.58         3.11 o                         
  -5   1   1         37.55         33.29         1.06 o                         
  -4   1   1       2713.08       2677.92        16.57 o                         
  -3   1   1       1650.02       1619.17        11.22 o                         
  -2   1   1        568.19        602.89         5.05 o                         
   0   1   1        702.17        666.00         4.57 o                         
   1   1   1        379.67        379.24         3.22 o                         
   2   1   1         86.62         91.96         2.01 o                         
   3   1   1         15.20         19.99         0.87 o                         
   4   1   1        832.29        760.43         6.42 o                         
   5   1   1        279.07        280.16         3.57 o                         
   6   1   1        471.68        483.73         5.08 o                         
   7   1   1        200.40        221.04         3.42 o                         
   8   1   1        551.59        559.67         6.44 o                         
   9   1   1        393.41        386.27         6.25 o                         
  10   1   1        344.97        347.52         5.45 o                         
  11   1   1        607.38        601.63         8.29 o                         
  12   1   1        460.64        478.46         7.33 o                         
  13   1   1         24.91         26.00         2.92 o                         
  14   1   1         26.33         31.20         3.99 o                         
  15   1   1         11.44         15.79         4.99 o                         
 -15   2   1         19.69         23.64         9.40 o                         
 -14   2   1         39.89         40.58         4.03 o                         
 -13   2   1         10.27          7.08         2.59 o                         
 -12   2   1         21.96         23.95         3.20 o                         
 -11   2   1         28.55         26.07         1.95 o                         
 -10   2   1          0.13         -0.04         1.17 o                         
  -9   2   1         18.35         22.45         1.36 o                         
  -8   2   1       1763.71       1752.36        12.60 o                         
  -7   2   1        246.64        262.28         3.17 o                         
  -6   2   1        428.62        400.24         4.58 o                         
  -5   2   1        209.53        265.65         3.78 o                         
  -4   2   1       1346.45       1384.53        10.77 o                         
  -3   2   1        926.05        866.55         7.02 o                         
  -2   2   1       4006.98       4158.19        25.95 o                         
  -1   2   1         48.71         39.17         1.03 o                         
   0   2   1       2780.64       2785.36        16.18 o                         
   1   2   1       3949.12       3878.22        23.35 o                         
   2   2   1       1346.72       1318.75         9.65 o                         
   3   2   1        706.40        707.79         6.51 o                         
   4   2   1         98.52        131.54         2.57 o                         
   5   2   1        634.51        617.88         6.22 o                         
   6   2   1         68.65         74.83         2.17 o                         
   7   2   1        670.25        635.00         6.84 o                         
   8   2   1       1302.27       1280.78        11.26 o                         
   9   2   1        378.29        383.27         6.97 o                         
  10   2   1        626.63        625.36         8.63 o                         
  11   2   1        241.38        240.52         5.84 o                         
  12   2   1         20.76         13.58         2.68 o                         
  13   2   1         10.63          7.89         2.90 o                         
  14   2   1          4.00          2.86         3.63 o                         
 -14   3   1          5.96         -2.60         3.52 o                         
 -13   3   1          5.08          3.70         3.33 o                         
 -12   3   1          0.02          0.75         2.59 o                         
 -11   3   1        227.48        235.23         7.07 o                         
 -10   3   1         25.58         22.58         2.71 o                         
  -9   3   1          9.84          9.97         1.96 o                         
  -8   3   1        168.40        162.09         4.70 o                         
  -7   3   1         42.61         42.52         2.22 o                         
  -6   3   1          0.12          0.46         1.12 o                         
  -5   3   1          6.67         10.25         1.07 o                         
  -4   3   1        311.38        298.56         4.00 o                         
  -3   3   1        232.33        214.66         3.27 o                         
  -2   3   1        591.41        662.93         6.07 o                         
  -1   3   1         70.76         52.50         1.57 o                         
   0   3   1       1093.60       1024.09         8.08 o                         
   1   3   1        153.62        170.59         2.75 o                         
   2   3   1        338.13        319.25         4.54 o                         
   3   3   1       1299.83       1369.85        10.50 o                         
   4   3   1        741.94        769.29         7.17 o                         
   5   3   1        227.35        246.67         3.98 o                         
   6   3   1          6.43          9.11         1.14 o                         
   7   3   1         19.84         16.49         1.40 o                         
   8   3   1        775.10        789.37         8.31 o                         
   9   3   1        620.04        625.87         8.67 o                         
  10   3   1        128.73        138.16         4.10 o                         
  11   3   1          3.63          4.41         1.90 o                         
  12   3   1         29.13         26.55         3.09 o                         
  13   3   1         24.92         17.23         3.99 o                         
  14   3   1          0.01          0.20         4.93 o                         
 -13   4   1          0.10          1.66         4.89 o                         
 -12   4   1        103.84        102.83         6.30 o                         
 -11   4   1        119.78        124.60         5.72 o                         
 -10   4   1         48.56         53.18         3.91 o                         
  -9   4   1        217.01        223.66         5.92 o                         
  -8   4   1         29.68         40.39         3.05 o                         
  -7   4   1         13.85         12.98         2.16 o                         
  -6   4   1         77.90         77.08         2.69 o                         
  -5   4   1         22.58         34.00         1.97 o                         
  -4   4   1         23.02         30.41         1.78 o                         
  -3   4   1        144.28        142.06         3.47 o                         
  -2   4   1         42.59         36.23         1.87 o                         
  -1   4   1        127.92        126.21         2.84 o                         
   0   4   1          0.14          1.44         0.96 o                         
   1   4   1       1042.02       1015.77         8.83 o                         
   2   4   1        430.19        425.40         5.85 o                         
   3   4   1          0.30         -0.07         1.17 o                         
   4   4   1          1.00          1.65         1.31 o                         
   5   4   1        253.09        250.04         4.59 o                         
   6   4   1        662.79        637.09         8.06 o                         
   7   4   1          7.88          7.09         1.54 o                         
   8   4   1          3.00          4.67         2.42 o                         
   9   4   1         64.26         56.93         3.97 o                         
  10   4   1          0.14          4.18         3.28 o                         
  11   4   1         64.49         55.34         4.54 o                         
  12   4   1          0.41         -4.15         4.15 o                         
 -11   5   1         36.36         25.83         5.14 o                         
 -10   5   1          0.00          0.50         3.60 o                         
  -9   5   1         73.47         67.61         4.77 o                         
  -8   5   1         66.53         63.40         4.50 o                         
  -7   5   1         39.59         37.21         3.43 o                         
  -6   5   1        199.59        185.79         4.72 o                         
  -5   5   1        695.66        645.76         9.30 o                         
  -4   5   1          0.13          2.92         2.15 o                         
  -3   5   1         81.94         78.25         3.31 o                         
  -2   5   1         16.10         20.52         2.60 o                         
  -1   5   1         10.50         10.29         1.67 o                         
   0   5   1        369.73        370.38         5.73 o                         
   1   5   1          0.10         -1.48         1.48 o                         
   2   5   1         45.53         52.66         2.85 o                         
   3   5   1        161.89        166.20         4.94 o                         
   4   5   1        204.21        199.67         5.38 o                         
   5   5   1         22.21         31.99         2.98 o                         
   6   5   1         32.23         30.07         2.77 o                         
   7   5   1        407.42        392.90         6.83 o                         
   8   5   1          0.16          2.73         3.29 o                         
   9   5   1         31.59         23.86         4.34 o                         
  10   5   1          9.88         15.57         4.37 o                         
  11   5   1          0.18          0.44         5.01 o                         
  -8   6   1         94.36         95.13         7.12 o                         
  -7   6   1        145.92        181.12         8.51 o                         
  -6   6   1        172.56        178.21         6.21 o                         
  -5   6   1          1.87         -0.68         2.99 o                         
  -4   6   1         17.22         16.79         3.26 o                         
  -3   6   1         32.00         18.60         3.23 o                         
  -2   6   1        234.56        256.28         8.61 o                         
  -1   6   1          7.37          7.99         2.54 o                         
   0   6   1        248.72        241.43         7.08 o                         
   1   6   1        200.66        208.18         6.75 o                         
   2   6   1        480.92        489.80         8.05 o                         
   3   6   1         98.70         97.93         4.93 o                         
   4   6   1         76.49         79.70         4.78 o                         
   5   6   1          0.08          6.55         3.88 o                         
   6   6   1        468.80        471.42        12.57 o                         
   7   6   1        144.69        152.61        14.11 o                         
   8   6   1         94.49         95.31         8.85 o                         
  -3   7   1          6.98         23.30         6.41 o                         
  -2   7   1          5.90          4.71         6.17 o                         
  -1   7   1         58.59         61.48        12.20 o                         
   0   7   1         11.60         15.56         7.02 o                         
   1   7   1          0.35         -5.86         5.86 o                         
   2   7   1         25.64         31.02        10.44 o                         
   3   7   1         43.07         34.24         6.96 o                         
 -16   0   2        208.52        158.06        14.57 o                         
 -14   0   2        568.75        641.55        12.78 o                         
 -12   0   2         81.65         57.11         3.81 o                         
 -10   0   2       1414.39       1359.88        15.35 o                         
  -8   0   2          1.87          2.65         1.15 o                         
  -6   0   2        623.67        794.31         9.24 o                         
  -4   0   2       1278.00       1288.93        13.52 o                         
  -2   0   2       1350.86       1330.93        10.31 o                         
   0   0   2        518.81        483.45         4.50 o                         
   2   0   2        441.38        464.64         5.26 o                         
   4   0   2       5607.38       5435.70        44.38 o                         
   6   0   2         49.30         59.18         2.85 o                         
   8   0   2       3063.04       3031.83        29.03 o                         
  10   0   2        579.89        569.04         9.50 o                         
  12   0   2        200.50        188.06         8.83 o                         
  14   0   2         21.08         10.49         5.21 o                         
 -16   1   2        253.53        247.32        28.67 o                         
 -15   1   2          0.31          2.45         3.86 o                         
 -14   1   2         68.35         80.86         4.30 o                         
 -13   1   2        164.68        162.68         4.42 o                         
 -12   1   2         48.42         48.37         2.37 o                         
 -11   1   2         83.48         87.54         2.83 o                         
 -10   1   2         43.27         43.70         2.00 o                         
  -9   1   2        369.21        377.80         4.17 o                         
  -8   1   2          2.38          3.58         0.75 o                         
  -7   1   2        672.02        642.86         5.36 o                         
  -6   1   2        835.18        894.01         6.53 o                         
  -5   1   2        431.51        425.62         4.07 o                         
  -4   1   2       2048.56       2105.03        14.38 o                         
  -2   1   2        109.68        114.74         1.42 o                         
  -1   1   2          0.24          0.64         0.29 o                         
   0   1   2       2052.40       1985.94        13.67 o                         
   2   1   2        287.37        253.94         2.69 o                         
   3   1   2        162.07        171.05         2.28 o                         
   4   1   2         40.73         33.08         1.23 o                         
   5   1   2        539.78        524.90         5.27 o                         
   6   1   2         68.47         68.27         1.95 o                         
   7   1   2         23.68         26.95         1.56 o                         
   8   1   2       1518.82       1534.99        11.94 o                         
   9   1   2       1441.26       1436.70        12.52 o                         
  10   1   2         52.50         51.38         2.64 o                         
  11   1   2          8.93         17.47         2.49 o                         
  12   1   2         97.65        106.37         4.61 o                         
  13   1   2         20.91         21.07         3.49 o                         
  14   1   2          2.23          1.18         3.31 o                         
  15   1   2          4.58         -0.51         6.46 o                         
 -15   2   2        230.84        242.50        14.48 o                         
 -14   2   2          0.80          1.49         3.34 o                         
 -13   2   2        132.67        135.95         5.24 o                         
 -12   2   2        254.00        243.00         5.21 o                         
 -11   2   2        700.15        683.55         8.66 o                         
 -10   2   2        183.30        182.13         3.72 o                         
  -9   2   2       1105.27       1121.15        10.09 o                         
  -8   2   2          3.78          1.70         1.13 o                         
  -7   2   2        129.62        126.73         2.88 o                         
  -6   2   2        150.47        128.26         2.77 o                         
  -5   2   2        605.73        695.74         6.99 o                         
  -4   2   2        289.87        378.26         4.38 o                         
  -3   2   2          1.17          2.85         0.48 o                         
  -2   2   2        421.22        354.22         3.36 o                         
  -1   2   2        824.60        856.97         6.47 o                         
   0   2   2       1341.20       1321.90         9.04 o                         
   1   2   2       1482.79       1486.71        10.53 o                         
   2   2   2         84.76         62.91         1.51 o                         
   3   2   2        327.93        281.83         3.65 o                         
   4   2   2        428.75        336.16         4.25 o                         
   5   2   2         57.05         45.28         1.73 o                         
   6   2   2         44.20         53.65         1.97 o                         
   7   2   2       1066.75       1048.80         9.71 o                         
   8   2   2        435.71        435.70         5.70 o                         
   9   2   2       1169.86       1171.79        11.96 o                         
  10   2   2         62.80         63.24         3.19 o                         
  11   2   2        287.04        299.90         6.36 o                         
  12   2   2        457.45        477.61         8.80 o                         
  13   2   2         76.14         68.59         4.38 o                         
  14   2   2         18.75         15.54         4.39 o                         
 -14   3   2          4.88          6.07         5.02 o                         
 -13   3   2          1.11         -0.40         2.85 o                         
 -12   3   2          0.37          1.76         2.41 o                         
 -11   3   2         73.53         84.94         4.80 o                         
 -10   3   2          2.36          2.16         1.85 o                         
  -9   3   2         59.17         58.88         3.18 o                         
  -8   3   2         48.21         46.15         2.48 o                         
  -7   3   2        922.47        922.17         9.86 o                         
  -6   3   2         63.46         58.79         2.44 o                         
  -5   3   2          0.53          3.45         0.96 o                         
  -4   3   2         19.22          8.54         1.29 o                         
  -3   3   2         51.62         31.35         1.36 o                         
  -2   3   2         24.42         16.81         1.13 o                         
  -1   3   2          2.08          6.98         0.94 o                         
   0   3   2        709.53        768.53         6.36 o                         
   1   3   2        516.77        535.06         5.55 o                         
   2   3   2       1413.44       1452.44        11.24 o                         
   3   3   2       1190.89       1311.58        10.04 o                         
   4   3   2         65.81         77.20         2.25 o                         
   5   3   2        355.90        361.56         4.99 o                         
   6   3   2        370.49        388.78         5.12 o                         
   7   3   2          6.37          8.15         1.57 o                         
   8   3   2        131.24        132.29         4.24 o                         
   9   3   2         98.91         99.07         5.67 o                         
  10   3   2        177.16        199.37         5.28 o                         
  11   3   2          7.92          9.73         2.66 o                         
  12   3   2         35.14         29.71         3.62 o                         
  13   3   2         48.39         47.62         4.37 o                         
 -13   4   2         16.46          8.21         4.12 o                         
 -12   4   2          0.34         -1.23         3.37 o                         
 -11   4   2          4.25          0.08         3.33 o                         
 -10   4   2        103.21         92.54         4.63 o                         
  -9   4   2         15.34         16.45         2.68 o                         
  -8   4   2        450.40        430.53         7.63 o                         
  -7   4   2         34.70         25.27         2.64 o                         
  -6   4   2        524.66        459.77         7.41 o                         
  -5   4   2        404.43        381.45         5.30 o                         
  -4   4   2        118.21        113.99         3.07 o                         
  -3   4   2          3.12          4.11         1.40 o                         
  -2   4   2        481.26        464.18         5.65 o                         
  -1   4   2       1103.53       1067.47         9.11 o                         
   0   4   2         28.41         40.54         1.76 o                         
   1   4   2         11.80         15.88         1.32 o                         
   2   4   2         14.08         10.43         1.38 o                         
   3   4   2         63.47         50.62         2.27 o                         
   4   4   2          2.33          3.05         1.22 o                         
   5   4   2          0.54         -0.98         1.39 o                         
   6   4   2        335.17        298.62         5.56 o                         
   7   4   2        120.58        128.69         3.48 o                         
   8   4   2        183.69        181.04         4.15 o                         
   9   4   2         18.81         17.36         2.25 o                         
  10   4   2         24.58         40.62         4.45 o                         
  11   4   2        212.28        222.15         8.17 o                         
  12   4   2         75.71         67.38         6.63 o                         
 -11   5   2          1.65          3.79         4.55 o                         
 -10   5   2          6.64          0.53         3.60 o                         
  -9   5   2         26.79         22.68         4.43 o                         
  -8   5   2        226.01        227.68         6.87 o                         
  -7   5   2          1.56          2.53         2.28 o                         
  -6   5   2          1.26         -1.64         1.77 o                         
  -5   5   2          0.26         -0.23         2.02 o                         
  -4   5   2        342.96        329.64         6.74 o                         
  -3   5   2         36.41         42.85         3.84 o                         
  -2   5   2          2.40          0.20         1.72 o                         
  -1   5   2         95.03         94.50         3.16 o                         
   0   5   2       1076.55       1106.39        14.29 o                         
   1   5   2          6.18          4.54         1.56 o                         
   2   5   2        352.26        380.25         6.35 o                         
   3   5   2          5.08          3.99         1.94 o                         
   4   5   2         18.19         15.13         2.52 o                         
   5   5   2         20.78         26.30         3.22 o                         
   6   5   2        184.67        198.55         6.13 o                         
   7   5   2         34.65         28.46         2.78 o                         
   8   5   2         11.25         12.30         2.88 o                         
   9   5   2         37.01         37.91         4.35 o                         
  10   5   2        164.17        175.46         7.74 o                         
  -9   6   2        311.04        354.85        12.61 o                         
  -8   6   2         39.33         43.75         5.86 o                         
  -7   6   2          0.53          3.33         4.02 o                         
  -6   6   2          1.76          6.03         2.94 o                         
  -5   6   2          1.80          6.16         3.24 o                         
  -4   6   2          0.71         -0.75         2.94 o                         
  -3   6   2         19.30         16.88         3.27 o                         
  -2   6   2          3.18          0.72         3.01 o                         
  -1   6   2        429.95        441.14         8.99 o                         
   0   6   2          2.91          0.89         2.67 o                         
   1   6   2         56.24         49.69         4.13 o                         
   2   6   2         57.75         59.79         4.35 o                         
   3   6   2        427.38        415.56         9.60 o                         
   4   6   2          2.93          6.78         3.53 o                         
   5   6   2         92.33         88.58         5.71 o                         
   6   6   2         36.68         26.71         4.49 o                         
   7   6   2          6.15          6.39         3.79 o                         
   8   6   2         25.64         31.15         7.19 o                         
  -3   7   2          0.17          4.96         9.76 o                         
  -2   7   2         61.11         71.14         7.17 o                         
  -1   7   2         13.29         12.55         7.56 o                         
   0   7   2          0.02         -6.66         6.66 o                         
   1   7   2          0.06          0.80         7.83 o                         
   2   7   2         82.85         53.24        11.48 o                         
   3   7   2          1.56         -7.15        19.76 o                         
 -15   0   3          3.11          4.41         4.00 o                         
 -13   0   3        631.29        602.45        11.64 o                         
 -11   0   3        145.70        131.02         4.20 o                         
  -9   0   3        659.31        765.63        15.45 o                         
  -7   0   3       1432.48       1524.05        17.01 o                         
  -5   0   3        823.40        928.46         9.08 o                         
  -3   0   3          1.52         10.04         0.49 o                         
  -1   0   3       1423.44       1386.71        10.74 o                         
   1   0   3         18.22         29.60         1.25 o                         
   3   0   3       1163.41       1136.57        11.44 o                         
   5   0   3       2627.02       2547.60        28.62 o                         
   7   0   3       2924.96       3083.88        28.76 o                         
   9   0   3         35.56         34.04         2.99 o                         
  11   0   3        218.08        216.88         7.68 o                         
  13   0   3         28.23         30.43         7.60 o                         
 -16   1   3         10.13         12.41         5.94 o                         
 -15   1   3         55.56         53.51         4.06 o                         
 -14   1   3          0.10         -0.07         2.82 o                         
 -13   1   3         80.29         77.20         3.55 o                         
 -12   1   3          0.50          0.39         1.30 o                         
 -11   1   3         46.59         45.83         1.93 o                         
 -10   1   3        271.80        275.84         4.32 o                         
  -9   1   3        113.13        118.74         2.20 o                         
  -8   1   3        174.18        158.98         3.08 o                         
  -7   1   3         50.85         44.24         1.62 o                         
  -6   1   3      10836.14      10779.48       121.01 o                         
  -5   1   3          0.02          0.67         0.50 o                         
  -4   1   3        213.49        201.04         2.02 o                         
  -3   1   3       2746.40       2758.24        17.43 o                         
  -1   1   3       1360.55       1373.64         8.50 o                         
   0   1   3        219.89        232.50         2.47 o                         
   2   1   3       1238.69       1222.08         8.45 o                         
   3   1   3         20.35         34.09         1.17 o                         
   4   1   3        931.72        935.70         7.45 o                         
   5   1   3        159.89        168.32         2.83 o                         
   6   1   3        858.78        814.91         7.36 o                         
   7   1   3        157.26        167.03         3.34 o                         
   8   1   3        101.41        105.87         3.08 o                         
   9   1   3        414.17        419.50         6.12 o                         
  10   1   3        146.60        154.28         4.65 o                         
  11   1   3         32.60         36.21         3.05 o                         
  12   1   3          4.70          6.31         2.92 o                         
  13   1   3         12.61         13.75         3.70 o                         
  14   1   3         16.92         18.14         5.10 o                         
 -15   2   3        137.52        154.92         8.68 o                         
 -14   2   3          0.01          2.05         3.49 o                         
 -13   2   3        164.70        161.98         6.15 o                         
 -12   2   3         15.27         17.52         2.98 o                         
 -11   2   3         11.91         15.27         2.32 o                         
 -10   2   3        283.30        281.08         4.70 o                         
  -9   2   3         22.05         22.06         1.66 o                         
  -8   2   3         24.15         22.61         1.56 o                         
  -7   2   3          2.82          6.79         1.03 o                         
  -6   2   3        656.12        625.70         6.71 o                         
  -5   2   3        247.92        292.29         4.68 o                         
  -4   2   3        817.04        823.74         7.32 o                         
  -3   2   3       1195.32       1223.67         8.80 o                         
  -2   2   3       2261.64       2306.09        15.46 o                         
  -1   2   3          3.41          2.51         0.46 o                         
   0   2   3       2616.04       2596.56        17.01 o                         
   1   2   3         38.45         24.78         0.99 o                         
   2   2   3       1201.43       1274.57         9.77 o                         
   3   2   3          4.12          6.60         0.87 o                         
   4   2   3        657.58        652.50         6.96 o                         
   5   2   3       1199.43       1199.83         9.89 o                         
   6   2   3         43.90         38.30         1.83 o                         
   7   2   3        189.70        184.26         3.64 o                         
   8   2   3        603.30        575.52         6.93 o                         
   9   2   3       1009.85        991.73        12.47 o                         
  10   2   3         17.07         15.18         2.61 o                         
  11   2   3         58.06         56.33         4.03 o                         
  12   2   3         57.95         54.81         3.89 o                         
  13   2   3        158.09        164.12         7.71 o                         
  14   2   3          6.00          6.08         4.81 o                         
 -14   3   3         48.25         59.84         5.83 o                         
 -13   3   3         15.23         10.96         3.75 o                         
 -12   3   3         14.69          9.54         3.38 o                         
 -11   3   3          9.37          9.01         2.08 o                         
 -10   3   3          2.47          3.09         1.78 o                         
  -9   3   3        100.89         89.01         3.27 o                         
  -8   3   3        715.89        743.84         8.33 o                         
  -7   3   3        372.42        378.15         5.66 o                         
  -6   3   3         57.38         50.32         2.15 o                         
  -5   3   3         31.77         23.77         1.47 o                         
  -4   3   3         13.20          7.38         0.90 o                         
  -3   3   3        712.02        747.19         6.89 o                         
  -2   3   3       1396.31       1470.62        10.87 o                         
  -1   3   3        929.34        960.54         7.65 o                         
   0   3   3        955.28        937.51         7.57 o                         
   1   3   3        277.90        255.74         3.72 o                         
   2   3   3        270.77        290.26         3.71 o                         
   3   3   3        164.40        161.19         2.89 o                         
   4   3   3         34.78         27.37         1.60 o                         
   5   3   3        428.86        442.97         6.31 o                         
   6   3   3          4.52          2.97         1.44 o                         
   7   3   3        904.72        911.63        14.00 o                         
   8   3   3        439.27        430.68         7.01 o                         
   9   3   3        352.69        360.07         7.13 o                         
  10   3   3         84.40         90.58         4.52 o                         
  11   3   3         22.27         16.63         2.96 o                         
  12   3   3         67.23         56.08         4.30 o                         
  13   3   3         21.20         16.10         7.88 o                         
 -13   4   3          0.01          1.04         5.52 o                         
 -12   4   3        101.73         98.21         5.25 o                         
 -11   4   3        147.64        147.02         6.12 o                         
 -10   4   3         66.03         63.43         4.32 o                         
  -9   4   3        249.41        238.32         6.16 o                         
  -8   4   3        777.93        738.37        11.27 o                         
  -7   4   3         30.11         27.77         2.41 o                         
  -6   4   3         69.01         66.85         3.02 o                         
  -5   4   3         78.08         76.76         2.50 o                         
  -4   4   3        192.85        173.65         3.42 o                         
  -3   4   3          9.82         14.05         1.50 o                         
  -2   4   3        953.28       1032.15         9.59 o                         
  -1   4   3          0.04          1.77         0.94 o                         
   0   4   3         28.62         31.79         1.56 o                         
   1   4   3        244.81        236.36         4.06 o                         
   2   4   3        221.25        229.80         3.78 o                         
   3   4   3         94.26         89.85         2.79 o                         
   4   4   3        306.68        313.82         4.94 o                         
   5   4   3        155.07        141.84         3.86 o                         
   6   4   3          8.70          8.50         1.99 o                         
   7   4   3        147.93        136.50         4.47 o                         
   8   4   3         49.61         51.99         3.07 o                         
   9   4   3        434.32        446.61         6.94 o                         
  10   4   3          5.00          3.56         3.14 o                         
  11   4   3         12.38          5.86         3.21 o                         
  12   4   3        201.35        205.03         8.95 o                         
 -11   5   3         56.69         47.42         5.67 o                         
 -10   5   3        169.00        192.55         7.11 o                         
  -9   5   3          0.03         -3.42         3.42 o                         
  -8   5   3          6.45          7.72         2.70 o                         
  -7   5   3        560.64        528.85         8.89 o                         
  -6   5   3         79.21         73.38         3.95 o                         
  -5   5   3         14.87         17.87         2.29 o                         
  -4   5   3          0.00          3.31         1.92 o                         
  -3   5   3         48.61         46.45         3.02 o                         
  -2   5   3         21.54         25.26         2.74 o                         
  -1   5   3        426.61        412.02         6.44 o                         
   0   5   3        173.50        171.33         3.98 o                         
   1   5   3        206.91        206.55         4.52 o                         
   2   5   3        381.72        385.21         6.42 o                         
   3   5   3        975.04       1039.62        12.19 o                         
   4   5   3        166.16        160.44         6.44 o                         
   5   5   3         39.13         36.91         3.41 o                         
   6   5   3         15.38          6.39         3.22 o                         
   7   5   3        190.95        195.27         5.70 o                         
   8   5   3          0.02         -2.67         2.67 o                         
   9   5   3         52.44         51.23         4.63 o                         
  10   5   3         35.17         35.62         6.20 o                         
  -9   6   3         35.06         25.52         5.14 o                         
  -8   6   3         75.04         95.50         7.68 o                         
  -7   6   3          1.47          1.80         3.77 o                         
  -6   6   3          2.06         -0.97         3.01 o                         
  -5   6   3          9.42          8.01         3.16 o                         
  -4   6   3        268.85        282.78         7.27 o                         
  -3   6   3         64.08         70.29         4.30 o                         
  -2   6   3          1.29          0.88         3.17 o                         
  -1   6   3          7.39          8.97         3.13 o                         
   0   6   3          4.78          3.48         3.75 o                         
   1   6   3         73.32         81.34         7.08 o                         
   2   6   3        118.50         99.52         4.83 o                         
   3   6   3         96.16         91.73         7.00 o                         
   4   6   3          8.85          9.92         3.82 o                         
   5   6   3          4.22          2.79         3.93 o                         
   6   6   3          1.81         -0.39         4.30 o                         
   7   6   3          0.07          3.79         4.37 o                         
  -3   7   3          2.60          4.34         5.51 o                         
  -2   7   3         36.90         37.54         7.58 o                         
  -1   7   3        133.32        141.06        11.19 o                         
   0   7   3          1.66         -2.03         6.47 o                         
   1   7   3         61.13         57.15         8.97 o                         
   2   7   3         91.09         73.87        13.83 o                         
 -16   0   4         83.09         48.98        10.10 o                         
 -14   0   4         84.40         94.06         4.78 o                         
 -12   0   4        107.25         87.55         3.93 o                         
 -10   0   4       1873.95       1930.26        22.01 o                         
  -8   0   4         29.45         37.14         1.92 o                         
  -6   0   4        304.38        217.16         3.35 o                         
  -4   0   4        440.86        413.20         5.10 o                         
  -2   0   4        110.56        115.93         1.81 o                         
   2   0   4       2682.76       2690.39        22.07 o                         
   4   0   4       1117.29       1295.21        12.76 o                         
   6   0   4        326.20        324.08         6.49 o                         
   8   0   4        329.42        309.20         6.63 o                         
  10   0   4        897.84        892.90        14.41 o                         
  12   0   4          4.11         -3.40         4.01 o                         
  14   0   4          1.07          3.13         7.20 o                         
 -16   1   4          0.02         -5.33         5.42 o                         
 -15   1   4         45.81         54.11         3.88 o                         
 -14   1   4          0.99          2.96         2.43 o                         
 -13   1   4          6.58         11.85         2.37 o                         
 -12   1   4        319.87        304.18         5.39 o                         
 -11   1   4          8.37         10.13         1.74 o                         
 -10   1   4         46.07         52.25         2.23 o                         
  -9   1   4       1563.02       1590.15        13.18 o                         
  -8   1   4        275.22        283.53         4.09 o                         
  -7   1   4        228.35        256.20         3.86 o                         
  -6   1   4       3878.78       4158.40        30.09 o                         
  -5   1   4       2368.36       2390.61        16.98 o                         
  -4   1   4        905.29        958.08         7.53 o                         
  -3   1   4        206.71        241.58         3.29 o                         
  -2   1   4       1987.09       1961.19        12.92 o                         
  -1   1   4       2679.14       2674.08        15.67 o                         
   0   1   4        621.40        652.53         4.89 o                         
   1   1   4       6316.64       6050.57        98.30 o                         
   2   1   4       2528.13       2485.83        15.59 o                         
   3   1   4        273.43        296.00         3.50 o                         
   4   1   4        349.64        348.48         5.21 o                         
   5   1   4       2409.91       2410.29        16.27 o                         
   6   1   4          0.03          0.46         0.95 o                         
   7   1   4        255.09        273.42         4.54 o                         
   8   1   4        150.44        150.11         3.50 o                         
   9   1   4        775.64        769.14         8.84 o                         
  10   1   4          0.57         -1.90         1.90 o                         
  11   1   4         10.16         11.46         2.86 o                         
  12   1   4          1.88         -2.83         2.83 o                         
  13   1   4        142.74        155.40         7.32 o                         
  14   1   4          3.73          5.22         4.44 o                         
 -15   2   4         15.82         21.38         4.31 o                         
 -14   2   4         42.61         37.92         3.86 o                         
 -13   2   4          0.20         -0.24         2.69 o                         
 -12   2   4         64.13         55.59         3.49 o                         
 -11   2   4         41.35         45.83         3.04 o                         
 -10   2   4        339.93        331.79         5.74 o                         
  -9   2   4        597.34        610.09         7.59 o                         
  -8   2   4        611.14        637.31         7.02 o                         
  -7   2   4       1509.88       1580.51        13.71 o                         
  -6   2   4        819.43        786.60         7.58 o                         
  -5   2   4        284.29        284.04         3.64 o                         
  -4   2   4        802.83        885.71         8.18 o                         
  -3   2   4        238.73        223.41         2.71 o                         
  -2   2   4        832.14        810.50         6.69 o                         
  -1   2   4        414.12        427.52         4.70 o                         
   0   2   4        259.06        256.65         3.46 o                         
   1   2   4       1034.69       1093.32         8.21 o                         
   2   2   4       1529.94       1460.67        11.63 o                         
   3   2   4        944.26       1034.97         8.92 o                         
   4   2   4         80.04         70.35         2.24 o                         
   5   2   4         11.13         19.78         1.44 o                         
   6   2   4        789.10        741.09         7.93 o                         
   7   2   4         27.00         23.93         1.80 o                         
   8   2   4        290.19        279.30         5.39 o                         
   9   2   4         37.15         31.74         2.68 o                         
  10   2   4        574.17        587.70         9.66 o                         
  11   2   4          2.24          2.85         2.88 o                         
  12   2   4        107.21        102.44         5.31 o                         
  13   2   4          2.96         -0.16         4.07 o                         
 -15   3   4          2.36         20.67        15.68 o                         
 -14   3   4         97.19         86.81         5.68 o                         
 -13   3   4         30.93         30.69         3.82 o                         
 -12   3   4          0.91         -1.59         2.85 o                         
 -11   3   4        158.52        161.93         5.78 o                         
 -10   3   4        163.55        183.71         4.32 o                         
  -9   3   4        636.77        629.22         8.64 o                         
  -8   3   4        536.42        527.02        10.26 o                         
  -7   3   4        476.18        437.93         5.71 o                         
  -6   3   4          0.75          2.46         1.06 o                         
  -5   3   4        326.57        321.26         4.66 o                         
  -4   3   4        704.89        743.84         6.38 o                         
  -3   3   4       1350.09       1364.24        10.35 o                         
  -2   3   4        472.98        460.54         5.10 o                         
  -1   3   4        130.59        133.89         2.34 o                         
   0   3   4        140.82        130.88         2.28 o                         
   1   3   4        597.60        609.64         6.19 o                         
   2   3   4        894.93        873.27         7.49 o                         
   3   3   4        529.28        537.06         5.83 o                         
   4   3   4       1550.51       1496.96        12.60 o                         
   5   3   4         40.73         41.01         2.21 o                         
   6   3   4        144.68        130.09         3.45 o                         
   7   3   4          1.01          2.69         1.71 o                         
   8   3   4        466.50        453.35         7.87 o                         
   9   3   4          2.95          6.05         2.46 o                         
  10   3   4          0.42          3.59         2.62 o                         
  11   3   4        112.54        115.39         5.81 o                         
  12   3   4          8.57          0.91         3.49 o                         
  13   3   4         69.51         76.88         7.98 o                         
 -13   4   4          0.02         -0.61         5.93 o                         
 -12   4   4        147.70        140.06         6.10 o                         
 -11   4   4         83.89         87.56         5.16 o                         
 -10   4   4         11.74         11.68         2.54 o                         
  -9   4   4        244.87        235.14         6.15 o                         
  -8   4   4          7.90          8.09         2.05 o                         
  -7   4   4          0.41         -0.62         1.57 o                         
  -6   4   4          9.11          9.35         1.67 o                         
  -5   4   4        686.67        711.56         8.65 o                         
  -4   4   4        176.67        190.16         3.73 o                         
  -3   4   4         77.92         92.68         2.87 o                         
  -2   4   4        243.54        233.14         3.61 o                         
  -1   4   4        435.15        410.15         5.81 o                         
   0   4   4        540.79        521.17         6.19 o                         
   1   4   4         51.64         50.89         2.02 o                         
   2   4   4        554.84        563.39         6.64 o                         
   3   4   4         88.84         78.28         2.83 o                         
   4   4   4         64.04         56.23         2.46 o                         
   5   4   4          6.70          6.73         1.82 o                         
   6   4   4         10.35         14.44         2.19 o                         
   7   4   4          7.92          7.71         2.21 o                         
   8   4   4          8.55          6.16         2.23 o                         
   9   4   4        396.37        416.92         7.56 o                         
  10   4   4          4.46          3.51         3.02 o                         
  11   4   4        430.56        457.63        11.75 o                         
 -11   5   4          0.00         -2.20         3.74 o                         
 -10   5   4         39.31         30.23         3.92 o                         
  -9   5   4         74.60         63.73         4.51 o                         
  -8   5   4          4.42          7.89         2.96 o                         
  -7   5   4          3.09          3.45         2.24 o                         
  -6   5   4        101.10         90.25         4.33 o                         
  -5   5   4        160.87        162.68         4.55 o                         
  -4   5   4         99.88        101.70         4.35 o                         
  -3   5   4        137.39        134.64         4.21 o                         
  -2   5   4          1.74          3.26         1.80 o                         
  -1   5   4        552.46        554.31         8.60 o                         
   0   5   4       1663.41       1647.50        17.84 o                         
   1   5   4        212.91        216.47         4.75 o                         
   2   5   4        261.20        272.50         5.57 o                         
   3   5   4          1.86          0.65         1.99 o                         
   4   5   4        355.48        327.31         8.64 o                         
   5   5   4         19.82         22.13         3.23 o                         
   6   5   4         96.96         89.25         4.04 o                         
   7   5   4          1.49          3.06         2.69 o                         
   8   5   4        120.86        129.35         5.59 o                         
   9   5   4          9.18          9.29         3.69 o                         
  -9   6   4         11.61         17.38         4.51 o                         
  -8   6   4          2.56          8.21         4.52 o                         
  -7   6   4         38.00         41.06         4.68 o                         
  -6   6   4         40.63         39.21         4.10 o                         
  -5   6   4          1.50          3.08         3.73 o                         
  -4   6   4          2.58          4.54         3.32 o                         
  -3   6   4         14.66         15.39         4.07 o                         
  -2   6   4         12.83         15.83         3.31 o                         
  -1   6   4          0.04          3.44         3.02 o                         
   0   6   4          0.43         -3.81         3.81 o                         
   1   6   4        305.77        306.18        11.50 o                         
   2   6   4         11.00         13.81         3.10 o                         
   3   6   4          5.69         11.71         2.98 o                         
   4   6   4        130.88        133.70         6.48 o                         
   5   6   4          1.77         -0.55         5.05 o                         
   6   6   4         68.39         80.65         7.14 o                         
   7   6   4         24.68         18.32         4.82 o                         
  -3   7   4         66.70         69.34         7.46 o                         
  -2   7   4          5.84          7.08        11.78 o                         
  -1   7   4        161.85        150.15        12.04 o                         
   0   7   4        413.09        411.07        14.81 o                         
   1   7   4        105.71        120.04        13.93 o                         
 -15   0   5          2.25         -2.15         4.02 o                         
 -13   0   5        937.30        853.51        12.85 o                         
 -11   0   5          5.49          5.42         1.53 o                         
  -9   0   5        857.77        894.25         9.52 o                         
  -7   0   5        567.81        660.68         6.48 o                         
  -5   0   5       2144.22       2185.11        20.34 o                         
  -3   0   5        224.90        198.76         2.80 o                         
  -1   0   5       3160.45       3082.77        29.15 o                         
   1   0   5       4285.24       4256.11        37.48 o                         
   3   0   5       2164.06       2026.04        19.18 o                         
   5   0   5         22.76         12.25         1.56 o                         
   7   0   5        376.31        348.63         6.97 o                         
   9   0   5         19.04         22.12         3.02 o                         
  11   0   5          0.06          0.60         3.85 o                         
  13   0   5         46.71         49.48         6.51 o                         
 -16   1   5        109.54        102.18         7.81 o                         
 -15   1   5         22.42         25.70         3.41 o                         
 -14   1   5          9.23          9.31         2.57 o                         
 -13   1   5          9.03          5.32         2.10 o                         
 -12   1   5        213.50        207.38         4.68 o                         
 -11   1   5          3.67          8.16         1.65 o                         
 -10   1   5        225.88        238.54         4.26 o                         
  -9   1   5        459.57        490.44         6.76 o                         
  -8   1   5        464.48        457.29         5.58 o                         
  -7   1   5        173.67        187.47         3.34 o                         
  -6   1   5        120.73        101.02         1.90 o                         
  -5   1   5        584.03        604.56         5.29 o                         
  -4   1   5        261.43        269.10         3.27 o                         
  -3   1   5         21.68         20.57         0.92 o                         
  -2   1   5       4106.35       3948.22        24.17 o                         
  -1   1   5       1607.88       1563.12         9.55 o                         
   0   1   5       4674.57       4710.24        30.14 o                         
   1   1   5        819.13        791.79         6.11 o                         
   2   1   5       3606.10       3575.25        21.76 o                         
   3   1   5        804.19        915.43         7.05 o                         
   4   1   5         14.16         14.49         1.12 o                         
   5   1   5        298.64        312.40         4.21 o                         
   6   1   5        808.27        784.43         7.61 o                         
   7   1   5         35.48         37.82         2.01 o                         
   8   1   5         32.90         31.47         2.19 o                         
   9   1   5        185.72        190.42         4.92 o                         
  10   1   5         27.20         27.04         4.27 o                         
  11   1   5         53.59         55.99         3.85 o                         
  12   1   5         70.38         70.84         4.99 o                         
  13   1   5          9.01         13.81         4.66 o                         
 -15   2   5         11.22         16.46         4.01 o                         
 -14   2   5          1.79          2.78         3.18 o                         
 -13   2   5        113.40        117.05         5.14 o                         
 -12   2   5         32.94         34.17         2.93 o                         
 -11   2   5        356.93        350.43         6.65 o                         
 -10   2   5         35.97         38.35         2.98 o                         
  -9   2   5        414.83        396.96         6.50 o                         
  -8   2   5        401.50        413.28         5.84 o                         
  -7   2   5        884.93        957.97         8.53 o                         
  -6   2   5        331.98        294.75         3.93 o                         
  -5   2   5       2882.16       2949.58        20.51 o                         
  -4   2   5        511.76        607.34         5.97 o                         
  -3   2   5        150.90        137.70         2.14 o                         
  -2   2   5        140.29        147.34         1.98 o                         
  -1   2   5        442.78        387.07         3.95 o                         
   0   2   5        524.71        493.23         5.58 o                         
   1   2   5          1.74          4.85         0.62 o                         
   2   2   5        223.19        264.39         3.56 o                         
   3   2   5       1729.98       1744.52        13.03 o                         
   4   2   5         66.47         64.96         2.29 o                         
   5   2   5        109.02        111.89         2.97 o                         
   6   2   5         80.18         82.36         2.89 o                         
   7   2   5       1015.58        997.43        11.02 o                         
   8   2   5        107.61        103.09         3.96 o                         
   9   2   5        398.72        406.69         7.52 o                         
  10   2   5          8.14         11.06         2.68 o                         
  11   2   5          0.01          1.51         3.21 o                         
  12   2   5         26.91         29.20         4.21 o                         
  13   2   5         87.18         90.89         8.17 o                         
 -15   3   5         83.56         93.07         7.02 o                         
 -14   3   5        148.19        177.41         7.35 o                         
 -13   3   5        103.98         95.21         6.06 o                         
 -12   3   5         25.60         26.67         3.15 o                         
 -11   3   5        340.65        336.67         6.90 o                         
 -10   3   5        459.54        459.42         9.58 o                         
  -9   3   5        495.84        478.40         6.31 o                         
  -8   3   5         63.14         78.77         2.66 o                         
  -7   3   5        139.33        128.78         2.97 o                         
  -6   3   5        149.82        157.22         4.28 o                         
  -5   3   5        146.21        145.99         2.48 o                         
  -4   3   5        523.45        535.54         5.19 o                         
  -3   3   5         95.08         91.24         1.98 o                         
  -2   3   5        133.83        122.98         2.28 o                         
  -1   3   5        946.20        954.22         8.15 o                         
   0   3   5        907.30        897.07         8.00 o                         
   1   3   5       1468.25       1428.50        11.07 o                         
   2   3   5         37.30         58.30         2.15 o                         
   3   3   5         12.80         16.51         1.35 o                         
   4   3   5        144.98        144.53         3.39 o                         
   5   3   5       1846.75       1812.80        15.46 o                         
   6   3   5        726.27        718.51         9.67 o                         
   7   3   5          5.39          7.42         2.15 o                         
   8   3   5        140.12        142.79         4.65 o                         
   9   3   5        104.68        115.54         5.00 o                         
  10   3   5        989.58       1020.58        15.52 o                         
  11   3   5        122.96        101.98         5.50 o                         
  12   3   5         35.54         31.95         6.27 o                         
 -13   4   5          0.89          0.51         4.78 o                         
 -12   4   5        108.75        111.76         7.13 o                         
 -11   4   5          2.63          1.00         2.24 o                         
 -10   4   5        152.31        138.26         4.85 o                         
  -9   4   5          7.34          8.21         2.29 o                         
  -8   4   5         31.89         35.87         3.51 o                         
  -7   4   5          1.26          0.07         1.53 o                         
  -6   4   5        323.45        316.09         5.34 o                         
  -5   4   5         40.04         45.55         2.17 o                         
  -4   4   5        660.51        654.17         7.02 o                         
  -3   4   5        179.69        175.07         3.19 o                         
  -2   4   5         55.62         60.72         2.14 o                         
  -1   4   5        687.21        684.87         7.39 o                         
   0   4   5        420.87        413.52         5.64 o                         
   1   4   5        362.79        356.59         4.61 o                         
   2   4   5          7.40         10.00         1.30 o                         
   3   4   5         28.47         35.04         2.13 o                         
   4   4   5        308.33        329.55         5.68 o                         
   5   4   5         13.84         11.28         2.29 o                         
   6   4   5         18.78         25.50         2.48 o                         
   7   4   5         29.08         30.94         2.90 o                         
   8   4   5        359.16        361.28         7.15 o                         
   9   4   5         85.39         92.99         6.55 o                         
  10   4   5        207.90        213.64         7.88 o                         
  11   4   5         34.88         42.74         5.01 o                         
 -12   5   5          1.10         -2.59         6.60 o                         
 -11   5   5        203.14        243.44        14.35 o                         
 -10   5   5          0.07          1.32         3.10 o                         
  -9   5   5         25.10         24.18         3.02 o                         
  -8   5   5        230.62        227.86         6.55 o                         
  -7   5   5        164.52        173.28         5.31 o                         
  -6   5   5         30.91         30.53         2.89 o                         
  -5   5   5         12.69         14.87         2.23 o                         
  -4   5   5          8.77          8.47         2.43 o                         
  -3   5   5        834.22        834.42         9.59 o                         
  -2   5   5          6.36          5.52         2.12 o                         
  -1   5   5          2.04          3.76         1.86 o                         
   0   5   5          0.25          1.06         1.90 o                         
   1   5   5         60.80         54.21         3.27 o                         
   2   5   5          3.17          1.91         1.62 o                         
   3   5   5          1.32          2.83         1.98 o                         
   4   5   5         15.25          9.06         2.63 o                         
   5   5   5          2.07          5.55         2.52 o                         
   6   5   5         18.12         20.81         2.74 o                         
   7   5   5        186.34        229.07         9.33 o                         
   8   5   5         34.57         21.78         3.76 o                         
   9   5   5          0.33          5.33         5.85 o                         
  -9   6   5         12.87          5.67         4.96 o                         
  -8   6   5          5.62         11.21         4.51 o                         
  -7   6   5         18.59         12.91         4.26 o                         
  -6   6   5        188.20        176.20         7.83 o                         
  -5   6   5          0.02          0.72         3.36 o                         
  -4   6   5        450.48        488.24        11.88 o                         
  -3   6   5          0.04         -2.25         3.14 o                         
  -2   6   5        146.34        137.13         8.67 o                         
  -1   6   5         11.30         12.75         4.55 o                         
   0   6   5        150.12        163.05         8.60 o                         
   1   6   5        309.71        328.11        10.59 o                         
   2   6   5        106.39        103.97         7.16 o                         
   3   6   5         13.38          8.54         4.39 o                         
   4   6   5         80.01         73.20         7.40 o                         
   5   6   5          8.73         -3.43         3.96 o                         
   6   6   5          5.83         -4.14         8.64 o                         
  -2   7   5          7.80         16.78         6.49 o                         
  -1   7   5          4.98         -4.86         5.88 o                         
   0   7   5          5.68          5.84        18.31 o                         
 -16   0   6          0.82         -6.26         6.26 o                         
 -14   0   6         28.96         33.79         5.29 o                         
 -12   0   6         94.64        134.26         6.40 o                         
 -10   0   6          0.04          2.78         1.86 o                         
  -8   0   6       1242.54       1264.59        13.58 o                         
  -6   0   6       1573.64       1579.68        15.87 o                         
  -4   0   6        139.01        128.85         2.86 o                         
  -2   0   6       2838.53       2805.77        23.36 o                         
   0   0   6       1484.69       1442.54        13.49 o                         
   2   0   6          3.06          0.80         0.70 o                         
   4   0   6          0.28          2.94         1.14 o                         
   6   0   6        282.26        286.56         5.83 o                         
   8   0   6         58.05         60.05         3.69 o                         
  10   0   6        844.65        862.58        17.42 o                         
  12   0   6         53.28         33.26         5.94 o                         
 -16   1   6          1.34          3.50         4.46 o                         
 -15   1   6          1.43          5.36         2.84 o                         
 -14   1   6          1.35          3.71         2.26 o                         
 -13   1   6         21.54         22.82         2.32 o                         
 -12   1   6         40.36         29.81         2.16 o                         
 -11   1   6          2.93          6.34         1.63 o                         
 -10   1   6         83.61         90.17         2.95 o                         
  -9   1   6        826.99        778.10         8.04 o                         
  -8   1   6        745.95        720.13         7.66 o                         
  -7   1   6        146.15        172.22         2.90 o                         
  -6   1   6         11.04         13.40         0.78 o                         
  -5   1   6        178.18        149.63         2.53 o                         
  -4   1   6        790.15        857.67         7.00 o                         
  -3   1   6         88.04         91.92         1.42 o                         
  -2   1   6        282.91        284.04         2.73 o                         
  -1   1   6       1553.68       1486.65         9.42 o                         
   0   1   6        144.26        157.89         1.97 o                         
   1   1   6       1220.85       1273.55         8.81 o                         
   2   1   6         16.54         14.54         0.94 o                         
   3   1   6        306.45        289.74         3.55 o                         
   4   1   6         54.59         55.64         1.89 o                         
   5   1   6          0.75          1.35         0.94 o                         
   6   1   6         97.35        100.36         3.01 o                         
   7   1   6          1.00          2.53         1.29 o                         
   8   1   6        173.76        174.39         4.42 o                         
   9   1   6          4.92          6.79         2.45 o                         
  10   1   6         76.01         81.29         4.67 o                         
  11   1   6        399.44        412.31         8.97 o                         
  12   1   6        231.68        232.95         8.67 o                         
  13   1   6         34.20         26.62         5.59 o                         
 -15   2   6         21.76         20.20         3.66 o                         
 -14   2   6         49.36         59.48         4.67 o                         
 -13   2   6         44.29         40.92         3.39 o                         
 -12   2   6        284.21        282.01         5.94 o                         
 -11   2   6        199.16        199.65         6.46 o                         
 -10   2   6        187.22        201.78         5.38 o                         
  -9   2   6       1064.75       1058.53        10.98 o                         
  -8   2   6       1533.37       1574.98        14.12 o                         
  -7   2   6         86.52         76.50         1.65 o                         
  -6   2   6         25.84         25.98         1.51 o                         
  -5   2   6        361.12        374.09         5.02 o                         
  -4   2   6         93.85         70.51         1.98 o                         
  -3   2   6       1369.49       1421.08        11.05 o                         
  -2   2   6        390.45        408.43         4.04 o                         
  -1   2   6        192.73        224.07         3.16 o                         
   0   2   6       2744.94       2867.54        19.59 o                         
   1   2   6       1664.27       1789.31        12.20 o                         
   2   2   6       2989.52       3048.00        18.95 o                         
   3   2   6        133.81        139.19         3.07 o                         
   4   2   6        245.19        234.17         3.95 o                         
   5   2   6         13.82         17.75         1.56 o                         
   6   2   6        351.18        349.19         5.34 o                         
   7   2   6          0.58          0.58         1.61 o                         
   8   2   6         98.57        104.05         4.33 o                         
   9   2   6        339.48        337.65         7.58 o                         
  10   2   6        252.41        253.44         7.65 o                         
  11   2   6        210.41        220.36         7.52 o                         
  12   2   6          9.70          5.32         4.35 o                         
  13   2   6          7.82         -3.57         8.24 o                         
 -15   3   6          1.06         -4.31         4.31 o                         
 -14   3   6         16.15         16.24         4.22 o                         
 -13   3   6         54.33         63.52         4.58 o                         
 -12   3   6        397.32        377.70         8.44 o                         
 -11   3   6         53.09         53.90         3.65 o                         
 -10   3   6        150.32        146.39         6.47 o                         
  -9   3   6          1.84          7.17         1.24 o                         
  -8   3   6       1323.41       1319.58        11.73 o                         
  -7   3   6         32.88         28.56         2.08 o                         
  -6   3   6        133.65        137.31         2.59 o                         
  -5   3   6        173.73        168.28         2.94 o                         
  -4   3   6        373.01        393.83         4.52 o                         
  -3   3   6         95.26        102.39         2.11 o                         
  -2   3   6         41.78         40.56         1.54 o                         
  -1   3   6        345.10        323.78         4.18 o                         
   0   3   6         91.95         85.79         2.55 o                         
   1   3   6        962.80        925.14         8.85 o                         
   2   3   6        509.35        521.68         5.64 o                         
   3   3   6       1706.38       1644.67        13.82 o                         
   4   3   6         50.48         41.85         2.23 o                         
   5   3   6        213.22        210.86         4.56 o                         
   6   3   6        122.35        132.11         4.33 o                         
   7   3   6        920.73        916.90        12.67 o                         
   8   3   6         33.97         31.60         2.97 o                         
   9   3   6          0.25          2.86         2.65 o                         
  10   3   6          2.91          7.18         3.15 o                         
  11   3   6         23.05         25.82         4.27 o                         
  12   3   6        533.63        587.59        14.43 o                         
 -13   4   6         63.26         50.22         5.65 o                         
 -12   4   6         80.38         92.91         6.12 o                         
 -11   4   6         10.56          7.51         1.81 o                         
 -10   4   6        113.21        102.36         3.59 o                         
  -9   4   6          2.53          6.94         2.38 o                         
  -8   4   6        140.05        140.78         3.77 o                         
  -7   4   6        179.28        190.47         4.20 o                         
  -6   4   6        142.06        154.59         3.51 o                         
  -5   4   6         27.82         33.56         1.94 o                         
  -4   4   6       1052.21       1027.84         8.97 o                         
  -3   4   6        368.87        336.29         4.81 o                         
  -2   4   6        196.96        190.41         3.81 o                         
  -1   4   6        353.84        371.47         5.78 o                         
   0   4   6          1.60          2.32         1.34 o                         
   1   4   6       1555.96       1522.21        13.29 o                         
   2   4   6         17.51         22.58         1.97 o                         
   3   4   6       1009.79       1039.56        11.44 o                         
   4   4   6        268.04        239.48         4.89 o                         
   5   4   6        682.48        642.98         9.38 o                         
   6   4   6         70.16         79.89         3.68 o                         
   7   4   6        214.82        209.54         6.23 o                         
   8   4   6          0.03          2.56         2.78 o                         
   9   4   6         48.98         46.33         4.14 o                         
  10   4   6         67.45         45.28         5.24 o                         
 -12   5   6         12.57         36.62        18.39 o                         
 -11   5   6         16.48         16.85         4.02 o                         
 -10   5   6         79.55         98.69         5.15 o                         
  -9   5   6          0.38         -0.05         2.53 o                         
  -8   5   6        200.49        178.76         5.44 o                         
  -7   5   6         73.82         71.59         3.93 o                         
  -6   5   6          0.15         -2.31         2.31 o                         
  -5   5   6         15.33         18.15         2.16 o                         
  -4   5   6         29.07         32.05         2.23 o                         
  -3   5   6          1.56          1.32         2.18 o                         
  -2   5   6          5.63          4.92         2.04 o                         
  -1   5   6         14.77         11.05         2.37 o                         
   0   5   6        156.10        141.86         5.38 o                         
   1   5   6        162.84        157.63         5.93 o                         
   2   5   6         11.94          8.45         2.59 o                         
   3   5   6         72.01         70.93         3.09 o                         
   4   5   6        110.49        108.68         6.43 o                         
   5   5   6         93.77         67.65         5.39 o                         
   6   5   6        152.71        152.37         5.75 o                         
   7   5   6        106.49        112.50         5.49 o                         
   8   5   6        171.99        190.39         8.40 o                         
   9   5   6          9.77          6.33         4.43 o                         
  -9   6   6         56.12         37.58         6.03 o                         
  -8   6   6         14.89         18.30         4.56 o                         
  -7   6   6        149.08        157.13         7.70 o                         
  -6   6   6          1.78          6.90         3.76 o                         
  -5   6   6          5.91          9.80         3.07 o                         
  -4   6   6         47.20         54.02         3.98 o                         
  -3   6   6        102.55         98.90         7.49 o                         
  -2   6   6          8.17          8.22         3.82 o                         
  -1   6   6         32.37         39.71         4.59 o                         
   0   6   6         30.04         28.94         4.80 o                         
   1   6   6        162.12        183.84         8.28 o                         
   2   6   6        200.50        235.88         9.82 o                         
   3   6   6         25.54         14.48         6.76 o                         
   4   6   6          0.06          8.52         5.54 o                         
   5   6   6         14.75         10.59         4.41 o                         
   6   6   6         73.16         87.26        10.00 o                         
 -15   0   7        192.71        204.44        14.83 o                         
 -13   0   7        105.72         92.53         6.20 o                         
 -11   0   7        910.92        860.93        15.00 o                         
  -9   0   7          1.24          3.46         0.96 o                         
  -7   0   7         88.72         90.99         2.73 o                         
  -5   0   7        398.78        368.30         5.23 o                         
  -3   0   7         82.49         97.22         2.13 o                         
  -1   0   7        739.17        716.17         7.19 o                         
   1   0   7        548.81        585.29         7.47 o                         
   3   0   7       2607.96       2631.55        26.44 o                         
   5   0   7        300.24        306.29         6.98 o                         
   7   0   7        967.94        964.66        12.61 o                         
   9   0   7       1313.68       1322.95        22.35 o                         
  11   0   7        177.39        173.28        10.18 o                         
  13   0   7        146.34        133.24        14.11 o                         
 -16   1   7        197.21        156.23        17.27 o                         
 -15   1   7         10.23         13.06         2.80 o                         
 -14   1   7         43.18         56.52         4.18 o                         
 -13   1   7         43.36         49.93         2.75 o                         
 -12   1   7        812.82        788.16        11.00 o                         
 -11   1   7        256.51        238.13         5.47 o                         
 -10   1   7         26.68         25.91         1.70 o                         
  -9   1   7          7.47         10.24         1.29 o                         
  -8   1   7        160.58        145.85         2.87 o                         
  -7   1   7          0.46          0.82         0.66 o                         
  -6   1   7         83.61        103.13         1.91 o                         
  -5   1   7         74.33         81.84         1.54 o                         
  -4   1   7       2320.68       2344.68        15.53 o                         
  -3   1   7       1222.44       1346.90         9.29 o                         
  -2   1   7        288.52        303.61         2.96 o                         
  -1   1   7       2935.53       3166.80        19.10 o                         
   0   1   7        505.30        542.04         4.28 o                         
   1   1   7       2309.20       2435.80        15.35 o                         
   2   1   7         66.25         41.81         1.48 o                         
   3   1   7        403.36        435.94         4.65 o                         
   4   1   7        594.92        618.20         6.19 o                         
   5   1   7          9.17          7.76         1.21 o                         
   6   1   7        188.32        162.17         3.51 o                         
   7   1   7          9.58         10.98         1.75 o                         
   8   1   7        332.21        323.69         6.40 o                         
   9   1   7        716.22        739.85        11.59 o                         
  10   1   7        273.41        285.16        11.64 o                         
  11   1   7         15.67          5.69         3.60 o                         
  12   1   7         23.22         32.80         4.36 o                         
  13   1   7         71.22         53.93         6.10 o                         
 -16   2   7          0.00          7.85         4.81 o                         
 -15   2   7         43.22         44.97         5.12 o                         
 -14   2   7         43.54         52.76         3.93 o                         
 -13   2   7         62.22         60.20         3.67 o                         
 -12   2   7          0.58         -1.56         1.88 o                         
 -11   2   7         79.81         80.92         3.62 o                         
 -10   2   7        350.32        360.90         6.31 o                         
  -9   2   7          2.25          2.37         1.25 o                         
  -8   2   7         37.60         47.24         1.92 o                         
  -7   2   7        641.65        653.43         6.29 o                         
  -6   2   7          6.14          3.57         0.97 o                         
  -5   2   7        679.05        627.94         6.53 o                         
  -4   2   7         51.59         49.37         1.84 o                         
  -3   2   7        608.90        726.34         6.18 o                         
  -2   2   7       1161.57       1196.67         9.23 o                         
  -1   2   7       2972.71       2953.87        19.86 o                         
   0   2   7         27.99         29.26         1.16 o                         
   1   2   7         34.71         40.73         1.32 o                         
   2   2   7        640.95        649.75         6.02 o                         
   3   2   7        231.46        208.83         3.45 o                         
   4   2   7          4.28          4.71         1.15 o                         
   5   2   7         25.59         32.64         1.88 o                         
   6   2   7          0.98          1.06         1.52 o                         
   7   2   7        639.00        641.59         9.26 o                         
   8   2   7        495.32        502.40         9.18 o                         
   9   2   7          9.21         10.68         2.96 o                         
  10   2   7         32.17         22.06         3.73 o                         
  11   2   7        104.27        112.80         6.27 o                         
  12   2   7         40.51         38.53         5.76 o                         
 -15   3   7        123.71        135.10         7.23 o                         
 -14   3   7         25.02         25.42         4.04 o                         
 -13   3   7        158.65        148.74         6.00 o                         
 -12   3   7         12.15          8.09         3.36 o                         
 -11   3   7        819.75        785.66        13.99 o                         
 -10   3   7        674.55        670.35        11.13 o                         
  -9   3   7        235.72        231.76         3.60 o                         
  -8   3   7        157.48        157.66         3.35 o                         
  -7   3   7          3.19          8.06         0.93 o                         
  -6   3   7        495.08        466.31         7.63 o                         
  -5   3   7        262.56        260.23         4.62 o                         
  -4   3   7        580.96        543.70         5.17 o                         
  -3   3   7        341.60        306.59         4.33 o                         
  -2   3   7        178.69        152.38         2.91 o                         
  -1   3   7        153.80        148.78         2.92 o                         
   0   3   7        887.46        794.51         8.04 o                         
   1   3   7          3.76          5.12         1.26 o                         
   2   3   7         19.78         17.69         1.18 o                         
   3   3   7         48.88         44.82         1.89 o                         
   4   3   7        570.65        513.55         6.80 o                         
   5   3   7          0.47          1.97         1.58 o                         
   6   3   7          6.63          6.81         2.60 o                         
   7   3   7         20.35         16.12         3.03 o                         
   8   3   7         95.28         96.87         5.04 o                         
   9   3   7        899.03        930.99        16.59 o                         
  10   3   7         92.21         80.61         5.96 o                         
  11   3   7         92.81        104.74         6.30 o                         
 -13   4   7          6.75         10.86         4.31 o                         
 -12   4   7         36.65         40.93         4.24 o                         
 -11   4   7          1.11          1.28         2.59 o                         
 -10   4   7          6.39          5.72         1.80 o                         
  -9   4   7        198.60        201.93         4.41 o                         
  -8   4   7        254.18        234.77         4.76 o                         
  -7   4   7        149.57        157.27         5.37 o                         
  -6   4   7        804.77        749.39         9.37 o                         
  -5   4   7         10.10         11.09         1.69 o                         
  -4   4   7          3.99          6.39         2.02 o                         
  -3   4   7         14.61         16.71         1.64 o                         
  -2   4   7       3410.43       3367.02        23.35 o                         
  -1   4   7         14.89         14.51         1.66 o                         
   0   4   7        965.44        949.53         9.96 o                         
   1   4   7         47.03         47.79         2.54 o                         
   2   4   7        881.00        846.96        13.37 o                         
   3   4   7         49.44         49.17         2.77 o                         
   4   4   7         58.36         62.05         3.12 o                         
   5   4   7         11.57         11.38         2.52 o                         
   6   4   7         91.56         94.74         5.17 o                         
   7   4   7        110.38        106.22         5.08 o                         
   8   4   7         96.93        102.35         5.31 o                         
   9   4   7          9.30          6.46         3.77 o                         
  10   4   7         74.37         57.11         5.49 o                         
 -11   5   7         23.92         16.04         4.58 o                         
 -10   5   7          3.15          5.15         2.75 o                         
  -9   5   7         26.01         21.66         3.01 o                         
  -8   5   7          5.50          6.76         2.22 o                         
  -7   5   7        246.40        272.77         6.91 o                         
  -6   5   7         26.89         24.01         2.69 o                         
  -5   5   7         29.91         30.13         2.42 o                         
  -4   5   7         28.29         24.39         2.48 o                         
  -3   5   7        155.21        171.17         5.24 o                         
  -2   5   7        316.53        309.66         6.97 o                         
  -1   5   7         28.62         27.97         3.47 o                         
   0   5   7         20.17         20.35         2.84 o                         
   1   5   7        171.94        153.15         6.10 o                         
   2   5   7         28.96         23.25         3.24 o                         
   3   5   7         25.62         24.30         4.09 o                         
   4   5   7          0.13         -0.51         1.79 o                         
   5   5   7        183.88        195.03         7.15 o                         
   6   5   7          5.40          3.83         3.57 o                         
   7   5   7         91.26         75.52         5.63 o                         
   8   5   7          0.24         -2.31         4.15 o                         
  -8   6   7         17.37         17.32         6.34 o                         
  -7   6   7          2.31          2.09         5.79 o                         
  -6   6   7        144.43        153.62         6.42 o                         
  -5   6   7        110.85        118.35         6.25 o                         
  -4   6   7         16.35         18.80         3.80 o                         
  -3   6   7         37.53         35.54         4.58 o                         
  -2   6   7        100.95        103.05         7.18 o                         
  -1   6   7          1.63          1.78         4.36 o                         
   0   6   7         76.01         72.74         5.74 o                         
   1   6   7        119.47        111.72         7.72 o                         
   2   6   7         34.22         34.59         5.39 o                         
   3   6   7          0.17          3.41         4.60 o                         
   4   6   7        338.39        385.06        23.38 o                         
   5   6   7         50.90         35.43        11.60 o                         
 -16   0   8         15.99         10.82         7.14 o                         
 -14   0   8        114.32        112.46         7.54 o                         
 -12   0   8          0.07         -3.36         3.75 o                         
 -10   0   8         15.20         13.68         3.60 o                         
  -8   0   8        244.40        208.72         4.79 o                         
  -6   0   8        200.87        222.35         4.21 o                         
  -4   0   8         52.96         30.89         1.60 o                         
  -2   0   8        657.34        737.50         7.23 o                         
   0   0   8       2072.69       1966.27        17.49 o                         
   2   0   8        492.08        519.56         7.10 o                         
   4   0   8        197.29        161.45         4.53 o                         
   6   0   8        354.31        338.28         7.29 o                         
   8   0   8        166.96        165.11        10.93 o                         
  10   0   8         10.73         12.54         4.60 o                         
  12   0   8        193.88        189.33        11.19 o                         
 -16   1   8         20.11          7.64         4.93 o                         
 -15   1   8        128.00        120.98         5.55 o                         
 -14   1   8         36.32         39.23         3.84 o                         
 -13   1   8        103.53         92.49         3.57 o                         
 -12   1   8        158.61        144.53         3.80 o                         
 -11   1   8        208.97        220.75         6.54 o                         
 -10   1   8        450.61        452.04         7.01 o                         
  -9   1   8        200.40        197.38         3.17 o                         
  -8   1   8        103.86        113.33         2.26 o                         
  -7   1   8         76.87         82.48         1.86 o                         
  -6   1   8        249.80        282.15         3.34 o                         
  -5   1   8       1591.78       1638.42        11.63 o                         
  -4   1   8       1017.08       1102.13         8.36 o                         
  -3   1   8         54.00         48.78         1.41 o                         
  -2   1   8         33.27         35.21         1.17 o                         
  -1   1   8        743.18        682.86         5.56 o                         
   0   1   8         39.69         46.63         1.18 o                         
   1   1   8       2533.91       2534.20        17.09 o                         
   2   1   8       1317.12       1400.89        10.32 o                         
   3   1   8        876.42        871.79         7.45 o                         
   4   1   8         18.61         16.91         1.39 o                         
   5   1   8         90.58         89.13         2.71 o                         
   6   1   8         50.53         48.23         2.33 o                         
   7   1   8        504.01        519.57         7.88 o                         
   8   1   8        153.47        156.57         5.47 o                         
   9   1   8         72.63         83.16         5.25 o                         
  10   1   8         41.76         47.85         4.15 o                         
  11   1   8         48.19         51.56         4.72 o                         
  12   1   8         20.59         22.67         4.52 o                         
 -16   2   8         25.91         29.54         7.09 o                         
 -15   2   8        169.69        181.27        10.77 o                         
 -14   2   8         34.42         33.12         3.49 o                         
 -13   2   8         24.77         21.53         2.57 o                         
 -12   2   8          7.46         11.48         2.17 o                         
 -11   2   8         55.99         49.70         4.36 o                         
 -10   2   8        939.75        910.05         9.90 o                         
  -9   2   8        338.58        334.59         4.12 o                         
  -8   2   8        560.49        544.72         5.96 o                         
  -7   2   8        154.78        155.28         2.97 o                         
  -6   2   8         59.52         64.00         2.12 o                         
  -5   2   8        508.04        548.89         6.10 o                         
  -4   2   8       1368.18       1367.97        11.36 o                         
  -3   2   8        273.08        290.53         3.21 o                         
  -2   2   8         14.15         13.45         0.86 o                         
  -1   2   8       2850.76       2978.27        19.38 o                         
   0   2   8        574.33        557.64         5.26 o                         
   1   2   8        782.31        718.13         6.69 o                         
   2   2   8          8.02         10.14         1.05 o                         
   3   2   8         90.28        104.04         2.73 o                         
   4   2   8        421.83        429.15         5.32 o                         
   5   2   8        792.04        756.61         8.45 o                         
   6   2   8        261.79        265.82         5.47 o                         
   7   2   8         33.65         33.65         2.82 o                         
   8   2   8        217.26        213.35         5.81 o                         
   9   2   8        110.82        119.00         5.88 o                         
  10   2   8          2.16          8.22         3.60 o                         
  11   2   8         22.81         22.03         4.50 o                         
  12   2   8         99.23         94.12         7.00 o                         
 -15   3   8          0.66          4.24         4.30 o                         
 -14   3   8         23.35         23.28         5.54 o                         
 -13   3   8        123.09        120.49         7.01 o                         
 -12   3   8        588.44        565.67        10.21 o                         
 -11   3   8        222.39        228.24         6.05 o                         
 -10   3   8         60.34         57.39         2.87 o                         
  -9   3   8         21.00         20.70         2.01 o                         
  -8   3   8         14.63         12.33         2.23 o                         
  -7   3   8       1407.17       1363.98        12.64 o                         
  -6   3   8        700.71        725.71         8.70 o                         
  -5   3   8          1.07          2.02         1.24 o                         
  -4   3   8        134.17        140.30         3.07 o                         
  -3   3   8       1214.97       1202.02        10.30 o                         
  -2   3   8        248.49        261.53         3.73 o                         
  -1   3   8         13.08         15.34         1.33 o                         
   0   3   8          0.04          2.18         1.18 o                         
   1   3   8         81.90         84.42         2.85 o                         
   2   3   8         73.88         71.79         2.17 o                         
   3   3   8         14.21         14.28         1.35 o                         
   4   3   8        137.38        129.98         4.12 o                         
   5   3   8          8.11          4.81         1.87 o                         
   6   3   8        246.25        230.18         6.08 o                         
   7   3   8          3.85          8.25         2.70 o                         
   8   3   8        162.56        173.04         6.11 o                         
   9   3   8         33.56         45.11         4.44 o                         
  10   3   8        103.19        116.82         6.54 o                         
  11   3   8        300.93        348.79        12.02 o                         
 -13   4   8          2.65          0.94         4.66 o                         
 -12   4   8          3.82          0.80         3.75 o                         
 -11   4   8         36.82         34.38         3.68 o                         
 -10   4   8          2.38          4.73         2.08 o                         
  -9   4   8        936.90        902.25        13.43 o                         
  -8   4   8         23.61         25.35         2.70 o                         
  -7   4   8        385.81        369.65         6.94 o                         
  -6   4   8         69.65         61.74         2.77 o                         
  -5   4   8        706.14        742.17         9.97 o                         
  -4   4   8          8.21          8.19         1.70 o                         
  -3   4   8          2.08          0.21         1.43 o                         
  -2   4   8         20.10         23.99         2.40 o                         
  -1   4   8        123.92        114.02         3.58 o                         
   0   4   8        368.00        350.05         6.02 o                         
   1   4   8         98.39         92.97         3.73 o                         
   2   4   8        235.71        251.27         6.14 o                         
   3   4   8        177.45        167.96         5.06 o                         
   4   4   8       1061.14       1019.32        12.02 o                         
   5   4   8        415.16        424.35         8.93 o                         
   6   4   8         22.05         16.00         2.61 o                         
   7   4   8          0.21         -1.42         2.60 o                         
   8   4   8          1.33          1.92         3.21 o                         
   9   4   8          6.74         10.56         4.14 o                         
 -11   5   8          0.18          2.50         3.89 o                         
 -10   5   8        591.79        634.34        14.58 o                         
  -9   5   8         37.81         31.04         3.43 o                         
  -8   5   8         24.05         19.43         4.11 o                         
  -7   5   8         56.95         66.34         3.47 o                         
  -6   5   8        378.61        379.95         6.17 o                         
  -5   5   8          0.02          2.57         2.07 o                         
  -4   5   8         28.55         30.10         2.82 o                         
  -3   5   8         12.93         14.86         2.12 o                         
  -2   5   8          0.19         -0.23         2.12 o                         
  -1   5   8        238.34        231.83         6.58 o                         
   0   5   8        153.06        169.37         6.26 o                         
   1   5   8         84.41         76.01         5.08 o                         
   2   5   8        101.40        103.27         5.43 o                         
   3   5   8         25.33         20.42         4.53 o                         
   4   5   8         15.41         19.28         4.54 o                         
   5   5   8          8.72          7.50         2.67 o                         
   6   5   8          3.32          0.97         3.46 o                         
   7   5   8          4.73         -1.15         3.80 o                         
  -8   6   8         81.46         87.44        13.50 o                         
  -7   6   8          4.31          5.96         3.52 o                         
  -6   6   8         21.69         25.19         4.44 o                         
  -5   6   8         12.57         14.26         3.63 o                         
  -4   6   8          8.11          6.43         3.30 o                         
  -3   6   8          3.81          4.28         3.81 o                         
  -2   6   8         16.39          8.84         4.67 o                         
  -1   6   8         44.88         51.53         9.16 o                         
   0   6   8          0.37         -3.73         4.27 o                         
   1   6   8        106.22        128.67         7.49 o                         
   2   6   8         33.79         18.85         5.48 o                         
   3   6   8         29.08         20.64         6.15 o                         
   4   6   8         19.90         18.73         6.92 o                         
 -15   0   9         23.88         28.14         6.66 o                         
 -13   0   9          0.83         -0.02         3.06 o                         
 -11   0   9         37.39         40.66         3.66 o                         
  -9   0   9         82.32         88.22         3.24 o                         
  -7   0   9        744.42        714.01         9.92 o                         
  -5   0   9        752.59        783.07         9.40 o                         
  -3   0   9       3927.63       4064.72        34.06 o                         
  -1   0   9        132.02        113.64         2.61 o                         
   1   0   9         29.22         38.59         2.01 o                         
   3   0   9         89.07         82.52         3.36 o                         
   5   0   9        151.39        162.30         5.22 o                         
   7   0   9        533.30        503.31        12.62 o                         
   9   0   9         85.24         74.14         6.33 o                         
  11   0   9         91.28        115.62        11.77 o                         
 -16   1   9         29.13         24.33         5.06 o                         
 -15   1   9          8.75          6.22         2.41 o                         
 -14   1   9         54.02         49.55         3.43 o                         
 -13   1   9         25.31         29.43         2.40 o                         
 -12   1   9         18.63         21.83         1.71 o                         
 -11   1   9        370.20        351.49         4.85 o                         
 -10   1   9        186.06        180.45         3.29 o                         
  -9   1   9        104.05        108.45         2.42 o                         
  -8   1   9        138.98        135.96         2.36 o                         
  -7   1   9          0.54          1.28         0.55 o                         
  -6   1   9        586.68        602.28         5.37 o                         
  -5   1   9        557.58        535.30         5.19 o                         
  -4   1   9       1298.42       1274.34         9.58 o                         
  -3   1   9         70.42         76.41         1.38 o                         
  -2   1   9       2814.91       2982.11        18.58 o                         
  -1   1   9       1401.29       1446.69        10.04 o                         
   0   1   9       1469.57       1456.47         9.41 o                         
   1   1   9         89.31        112.39         2.33 o                         
   2   1   9        180.29        175.11         3.08 o                         
   3   1   9        313.53        348.95         4.64 o                         
   4   1   9       1114.59       1116.21        10.64 o                         
   5   1   9          0.92          1.31         1.35 o                         
   6   1   9        188.10        185.74         4.92 o                         
   7   1   9        105.66        108.45         4.49 o                         
   8   1   9        636.24        651.97        11.24 o                         
   9   1   9          0.88          3.05         3.39 o                         
  10   1   9        510.33        528.63        11.27 o                         
  11   1   9         39.53         31.60         4.52 o                         
  12   1   9         71.02         83.71         6.57 o                         
 -15   2   9        152.83        165.67         6.49 o                         
 -14   2   9         35.19         38.35         3.19 o                         
 -13   2   9        108.33         97.20         4.11 o                         
 -12   2   9        127.60        118.66         4.18 o                         
 -11   2   9        356.53        351.54         5.04 o                         
 -10   2   9        771.45        749.60         7.77 o                         
  -9   2   9        435.23        461.13         4.95 o                         
  -8   2   9          1.90          3.17         1.30 o                         
  -7   2   9        446.65        456.95         5.89 o                         
  -6   2   9        293.12        286.84         4.34 o                         
  -5   2   9         29.04         24.99         1.58 o                         
  -4   2   9          9.80         14.65         1.36 o                         
  -3   2   9        709.74        700.66         6.38 o                         
  -2   2   9         35.52         22.20         1.13 o                         
  -1   2   9        224.90        210.95         3.39 o                         
   0   2   9        333.74        353.16         5.18 o                         
   1   2   9         36.73         32.58         1.65 o                         
   2   2   9          3.39          7.89         1.09 o                         
   3   2   9        132.39        119.35         2.92 o                         
   4   2   9        125.38        135.00         3.14 o                         
   5   2   9        698.46        681.37         8.84 o                         
   6   2   9        400.92        439.49         8.32 o                         
   7   2   9        105.51        104.87         4.69 o                         
   8   2   9         29.51         26.53         3.32 o                         
   9   2   9        164.18        162.96         6.22 o                         
  10   2   9        131.41        140.14         7.87 o                         
  11   2   9          2.90          3.10         4.66 o                         
 -15   3   9        219.22        199.89         9.90 o                         
 -14   3   9        177.28        185.98         7.30 o                         
 -13   3   9         13.67         17.87         3.32 o                         
 -12   3   9        183.89        173.80         6.20 o                         
 -11   3   9         11.74          6.59         1.75 o                         
 -10   3   9       1231.80       1234.51        16.55 o                         
  -9   3   9        389.52        402.07         5.82 o                         
  -8   3   9         31.00         36.70         3.07 o                         
  -7   3   9         52.61         64.10         2.86 o                         
  -6   3   9        222.11        237.64         4.75 o                         
  -5   3   9       1479.24       1447.93        12.87 o                         
  -4   3   9          0.97          3.29         0.83 o                         
  -3   3   9         48.12         46.32         1.70 o                         
  -2   3   9        494.37        504.80         5.79 o                         
  -1   3   9        633.67        598.02         6.64 o                         
   0   3   9         99.72        101.34         2.96 o                         
   1   3   9          0.09          0.13         1.38 o                         
   2   3   9          0.00         -1.01         1.01 o                         
   3   3   9         15.21         13.08         1.57 o                         
   4   3   9        177.96        171.48         4.63 o                         
   5   3   9         10.55          6.19         2.06 o                         
   6   3   9         49.47         36.43         3.16 o                         
   7   3   9         74.88         73.30         5.90 o                         
   8   3   9        200.38        217.67         8.23 o                         
   9   3   9          4.19          3.57         3.94 o                         
  10   3   9          2.74          8.31         4.86 o                         
 -13   4   9        169.59        149.39        12.34 o                         
 -12   4   9        285.47        297.28         9.75 o                         
 -11   4   9        101.00         92.14         6.00 o                         
 -10   4   9        195.05        209.74         4.96 o                         
  -9   4   9          2.47          1.93         2.34 o                         
  -8   4   9         56.79         50.51         3.17 o                         
  -7   4   9         61.07         74.33         3.12 o                         
  -6   4   9         67.81         66.05         2.98 o                         
  -5   4   9        235.95        226.37         6.67 o                         
  -4   4   9          0.27          1.84         1.34 o                         
  -3   4   9          9.99         11.18         1.49 o                         
  -2   4   9        380.69        372.10         5.92 o                         
  -1   4   9        911.70        910.18        12.31 o                         
   0   4   9         59.02         54.77         3.27 o                         
   1   4   9        640.48        617.60        10.78 o                         
   2   4   9         99.37         92.46         4.76 o                         
   3   4   9          0.13          3.05         3.23 o                         
   4   4   9         58.71         66.68         3.79 o                         
   5   4   9          1.59          3.10         2.19 o                         
   6   4   9        149.76        178.17         5.55 o                         
   7   4   9         43.15         36.40         3.75 o                         
   8   4   9          2.02          3.62         3.75 o                         
   9   4   9          5.59          2.80         4.53 o                         
 -11   5   9         88.79         89.01         6.37 o                         
 -10   5   9        115.95        114.59         5.73 o                         
  -9   5   9         26.64         27.39         3.42 o                         
  -8   5   9         71.34         68.61         4.68 o                         
  -7   5   9         79.75         77.28         4.08 o                         
  -6   5   9         10.47          3.10         2.92 o                         
  -5   5   9         74.89         85.05         4.18 o                         
  -4   5   9          7.37          7.12         2.08 o                         
  -3   5   9        331.94        346.27         6.49 o                         
  -2   5   9         16.82         19.23         2.55 o                         
  -1   5   9        463.80        462.31         9.32 o                         
   0   5   9         64.33         61.68         4.42 o                         
   1   5   9        380.57        389.82        11.45 o                         
   2   5   9         69.69         65.52         5.69 o                         
   3   5   9        221.05        220.35        10.27 o                         
   4   5   9         52.28         34.45         5.46 o                         
   5   5   9         95.21         72.74         7.68 o                         
   6   5   9         43.61         34.08         6.70 o                         
   7   5   9         38.73         41.16         4.97 o                         
  -8   6   9          1.99          4.39         6.38 o                         
  -7   6   9          2.09          6.80         6.57 o                         
  -6   6   9          4.56          6.43         4.96 o                         
  -5   6   9          2.23         -0.80         6.04 o                         
  -4   6   9         86.76         95.31         5.89 o                         
  -3   6   9         58.98         68.81         5.81 o                         
  -2   6   9         61.79         55.44         6.41 o                         
  -1   6   9         71.00         67.79         6.16 o                         
   0   6   9          6.61          0.03         4.89 o                         
   1   6   9         95.33        101.02        10.42 o                         
   2   6   9        189.32        217.25        10.51 o                         
   3   6   9          1.25         -7.18         7.18 o                         
 -16   0  10         12.54         -1.33         5.96 o                         
 -14   0  10        109.06         99.46         7.06 o                         
 -12   0  10        375.77        369.39        14.24 o                         
 -10   0  10       1802.57       1787.12        19.34 o                         
  -8   0  10        950.09        955.46        11.70 o                         
  -6   0  10        397.21        395.78         5.89 o                         
  -4   0  10       2218.22       2250.27        20.53 o                         
  -2   0  10         81.08         88.65         2.00 o                         
   0   0  10       1431.94       1438.94        14.04 o                         
   2   0  10          8.00          8.67         1.52 o                         
   4   0  10        826.28        821.55        11.69 o                         
   6   0  10         67.59         65.31         5.03 o                         
   8   0  10          0.59         -1.12         3.64 o                         
  10   0  10        911.55        905.16        22.21 o                         
 -16   1  10          4.19          9.65         5.50 o                         
 -15   1  10          6.48          4.52         2.21 o                         
 -14   1  10         72.42         74.18         4.81 o                         
 -13   1  10          9.09          8.32         2.04 o                         
 -12   1  10          0.16          2.72         1.88 o                         
 -11   1  10         55.62         52.49         2.63 o                         
 -10   1  10        340.04        333.10         5.07 o                         
  -9   1  10        693.21        673.12         6.12 o                         
  -8   1  10        200.98        201.70         2.72 o                         
  -7   1  10        643.60        620.12         5.06 o                         
  -6   1  10        290.83        303.32         3.88 o                         
  -5   1  10         75.38         84.65         1.83 o                         
  -4   1  10       1124.91       1250.78         8.54 o                         
  -3   1  10         97.86         79.38         2.32 o                         
  -2   1  10         50.28         58.68         1.58 o                         
  -1   1  10        677.76        697.68         6.06 o                         
   0   1  10         47.61         37.38         1.43 o                         
   1   1  10        797.44        765.19         7.06 o                         
   2   1  10         87.64         84.08         2.32 o                         
   3   1  10       1096.13       1100.71         9.77 o                         
   4   1  10         72.63         61.85         2.50 o                         
   5   1  10        769.84        786.44        10.08 o                         
   6   1  10        679.79        659.31         9.46 o                         
   7   1  10        715.55        696.53        11.76 o                         
   8   1  10         99.58         87.26         5.91 o                         
   9   1  10        148.80        150.04         6.06 o                         
  10   1  10         48.24         61.37         5.21 o                         
  11   1  10         49.54         42.25         5.41 o                         
 -15   2  10         55.80         52.48         4.06 o                         
 -14   2  10         40.24         41.19         3.11 o                         
 -13   2  10          4.50          7.24         2.12 o                         
 -12   2  10        124.19        126.34         3.01 o                         
 -11   2  10         19.03         23.48         1.68 o                         
 -10   2  10        166.37        182.83         3.01 o                         
  -9   2  10         39.69         44.22         1.89 o                         
  -8   2  10        280.11        277.78         4.26 o                         
  -7   2  10        464.13        484.39         7.42 o                         
  -6   2  10        559.72        557.48         6.67 o                         
  -5   2  10         65.40         69.92         2.23 o                         
  -4   2  10        248.11        237.88         3.76 o                         
  -3   2  10          0.89          0.67         0.57 o                         
  -2   2  10        173.25        154.48         2.47 o                         
  -1   2  10        241.41        252.75         4.30 o                         
   0   2  10          9.93         16.11         1.25 o                         
   1   2  10        224.65        210.97         3.75 o                         
   2   2  10        871.89        872.80         7.91 o                         
   3   2  10        654.90        665.07         7.56 o                         
   4   2  10          0.48          0.99         1.51 o                         
   5   2  10        141.31        118.37         4.19 o                         
   6   2  10         20.96         21.89         2.54 o                         
   7   2  10        356.15        362.40         7.41 o                         
   8   2  10         22.09         18.96         4.24 o                         
   9   2  10          4.04          4.72         3.48 o                         
  10   2  10          5.57          7.52         4.23 o                         
 -14   3  10          1.18          0.69         5.57 o                         
 -13   3  10        210.62        186.41         7.47 o                         
 -12   3  10          0.69          4.03         2.99 o                         
 -11   3  10         33.82         32.08         3.85 o                         
 -10   3  10         10.42         13.86         3.49 o                         
  -9   3  10         21.96         23.21         2.30 o                         
  -8   3  10       1279.39       1276.35        13.28 o                         
  -7   3  10          5.69          0.56         1.61 o                         
  -6   3  10         10.39          8.10         1.58 o                         
  -5   3  10        127.91        141.64         3.67 o                         
  -4   3  10       1209.47       1195.18        13.26 o                         
  -3   3  10        700.27        705.21         7.04 o                         
  -2   3  10         21.96         21.18         1.60 o                         
  -1   3  10        456.99        457.07         6.44 o                         
   0   3  10        132.35        148.21         3.55 o                         
   1   3  10       1195.49       1170.18        12.63 o                         
   2   3  10        996.24       1003.54        11.61 o                         
   3   3  10          0.43          0.36         1.33 o                         
   4   3  10         44.71         46.49         2.97 o                         
   5   3  10        179.81        180.62         5.32 o                         
   6   3  10        165.29        155.22         5.79 o                         
   7   3  10        148.12        140.11         7.01 o                         
   8   3  10         32.16         30.38         4.52 o                         
   9   3  10         14.09          8.68         5.61 o                         
  10   3  10          4.32          0.57         5.21 o                         
 -13   4  10         97.05         94.92         7.79 o                         
 -12   4  10          0.90          1.75         3.71 o                         
 -11   4  10         41.68         44.38         4.02 o                         
 -10   4  10         28.79         23.59         2.32 o                         
  -9   4  10        141.43        152.24         5.03 o                         
  -8   4  10         33.10         24.37         2.42 o                         
  -7   4  10         84.39         83.44         3.46 o                         
  -6   4  10         18.62         27.16         2.14 o                         
  -5   4  10         86.15         98.72         6.86 o                         
  -4   4  10        171.41        169.59         4.01 o                         
  -3   4  10         93.66         99.41         3.19 o                         
  -2   4  10        443.48        446.94         8.13 o                         
  -1   4  10         44.02         40.80         2.89 o                         
   0   4  10         52.51         41.20         3.49 o                         
   1   4  10         88.19         72.51         4.78 o                         
   2   4  10         31.17         37.82         3.83 o                         
   3   4  10        244.69        229.52         7.29 o                         
   4   4  10         35.61         35.79         2.72 o                         
   5   4  10          5.90          2.55         2.14 o                         
   6   4  10         36.32         40.59         3.94 o                         
   7   4  10        151.46        134.86         6.50 o                         
   8   4  10        116.99        139.87         7.36 o                         
 -11   5  10         18.51         22.80         5.86 o                         
 -10   5  10         17.01         17.30         4.17 o                         
  -9   5  10          9.44          8.05         3.08 o                         
  -8   5  10        247.90        234.36         7.08 o                         
  -7   5  10         84.58         84.41         3.78 o                         
  -6   5  10        295.79        295.42         7.83 o                         
  -5   5  10         20.50         23.33         3.46 o                         
  -4   5  10        121.09        118.71         4.03 o                         
  -3   5  10         70.56         64.86         3.45 o                         
  -2   5  10        648.00        651.03        11.85 o                         
  -1   5  10        329.17        319.16         7.96 o                         
   0   5  10        383.82        433.02        10.85 o                         
   1   5  10         23.42         20.27         4.59 o                         
   2   5  10        263.56        293.20        12.34 o                         
   3   5  10          1.28          7.55         4.73 o                         
   4   5  10         24.10         16.74         5.41 o                         
   5   5  10         87.52         58.15        10.69 o                         
   6   5  10         38.58         35.73         6.88 o                         
  -7   6  10         19.03         22.91         6.19 o                         
  -6   6  10         46.38         44.66         7.22 o                         
  -5   6  10         88.11         95.05         8.24 o                         
  -4   6  10        211.47        206.98        11.77 o                         
  -3   6  10        238.68        245.62        10.12 o                         
  -2   6  10          5.25          7.37         4.69 o                         
  -1   6  10        152.54        188.96        11.41 o                         
   0   6  10         41.94         56.51         8.20 o                         
   1   6  10          2.24          1.01         6.67 o                         
   2   6  10         11.19          6.81         6.37 o                         
 -15   0  11         94.39        110.54         7.81 o                         
 -13   0  11         53.49         49.37         4.77 o                         
 -11   0  11         70.91         80.30         3.25 o                         
  -9   0  11        524.44        520.86         8.14 o                         
  -7   0  11       2608.61       2677.26        26.22 o                         
  -5   0  11        489.04        552.01         7.92 o                         
  -3   0  11       2429.91       2401.85        26.03 o                         
  -1   0  11          3.71          6.58         1.66 o                         
   1   0  11        538.68        523.98         7.80 o                         
   3   0  11         19.43         33.33         2.75 o                         
   5   0  11        869.96        814.47        14.18 o                         
   7   0  11        408.97        401.58        11.63 o                         
   9   0  11        500.02        505.78        14.50 o                         
  11   0  11        275.16        280.65        16.21 o                         
 -16   1  11         68.38         73.03         7.02 o                         
 -15   1  11          2.61         -0.18         3.53 o                         
 -14   1  11         47.87         60.38         3.50 o                         
 -13   1  11          7.06          5.12         2.06 o                         
 -12   1  11         50.26         42.94         2.76 o                         
 -11   1  11         78.00         77.70         3.10 o                         
 -10   1  11         20.49         24.61         1.84 o                         
  -9   1  11        665.02        655.92         6.94 o                         
  -8   1  11        425.90        427.65         4.65 o                         
  -7   1  11          1.04          2.43         0.63 o                         
  -6   1  11         70.48         58.78         1.37 o                         
  -5   1  11        183.89        184.30         2.42 o                         
  -4   1  11          6.64          3.28         0.67 o                         
  -3   1  11        348.72        362.99         4.44 o                         
  -2   1  11        807.45        811.06         7.03 o                         
  -1   1  11        919.12        904.49         7.83 o                         
   0   1  11        603.32        587.95         5.87 o                         
   1   1  11        153.07        161.99         3.74 o                         
   2   1  11        875.71        853.95         8.50 o                         
   3   1  11        944.62        905.15         8.55 o                         
   4   1  11        288.00        241.16         5.02 o                         
   5   1  11         43.39         34.52         2.86 o                         
   6   1  11        817.52        760.71        15.73 o                         
   7   1  11          4.22          6.88         2.87 o                         
   8   1  11        101.83        102.32         5.03 o                         
   9   1  11         29.83         27.66         4.95 o                         
  10   1  11          0.10          7.67         3.92 o                         
 -15   2  11         11.03         11.27         3.49 o                         
 -14   2  11          0.15          1.26         2.30 o                         
 -13   2  11        110.84        107.54         3.10 o                         
 -12   2  11         88.76         83.03         2.79 o                         
 -11   2  11        424.48        428.69         5.40 o                         
 -10   2  11        206.58        210.84         4.15 o                         
  -9   2  11        458.94        450.11         5.46 o                         
  -8   2  11        266.76        265.50         4.89 o                         
  -7   2  11          0.42          5.36         1.35 o                         
  -6   2  11         36.38         33.50         2.06 o                         
  -5   2  11        296.91        297.30         4.65 o                         
  -4   2  11          4.18          0.92         0.96 o                         
  -3   2  11         39.36         31.66         1.42 o                         
  -2   2  11        987.00       1000.85         8.21 o                         
  -1   2  11         21.18         22.69         1.53 o                         
   0   2  11        152.81        142.63         3.44 o                         
   1   2  11        651.43        644.75         7.13 o                         
   2   2  11         32.57         35.27         1.76 o                         
   3   2  11         61.85         61.13         2.86 o                         
   4   2  11        157.52        152.69         4.32 o                         
   5   2  11         14.65         23.75         2.57 o                         
   6   2  11        205.96        202.52         5.70 o                         
   7   2  11        113.11        105.21         5.21 o                         
   8   2  11         28.12         23.25         3.67 o                         
   9   2  11         50.27         50.76         4.69 o                         
  10   2  11         61.85         68.88         6.56 o                         
 -14   3  11          2.46          5.08         5.56 o                         
 -13   3  11         27.56         33.79         3.95 o                         
 -12   3  11         53.20         62.43         4.47 o                         
 -11   3  11        153.83        171.15         5.97 o                         
 -10   3  11         90.95         88.60         3.90 o                         
  -9   3  11          0.09         -0.59         1.58 o                         
  -8   3  11         30.50         26.94         2.33 o                         
  -7   3  11        430.03        429.37         6.81 o                         
  -6   3  11        389.98        368.64         6.14 o                         
  -5   3  11          4.11          1.80         1.44 o                         
  -4   3  11          8.91          5.31         2.69 o                         
  -3   3  11          0.04          3.14         1.05 o                         
  -2   3  11        584.43        584.78         7.63 o                         
  -1   3  11       2107.01       1990.72        22.83 o                         
   0   3  11        456.75        481.70         7.31 o                         
   1   3  11         56.58         63.07         3.08 o                         
   2   3  11          4.01          1.24         1.76 o                         
   3   3  11        190.64        182.77         5.44 o                         
   4   3  11         44.27         48.26         3.01 o                         
   5   3  11         69.65         69.27         3.81 o                         
   6   3  11          3.40          2.73         3.18 o                         
   7   3  11         37.09         34.32         3.79 o                         
   8   3  11        112.03        108.01         6.92 o                         
   9   3  11         36.16         36.72         5.69 o                         
 -13   4  11        287.07        322.00         9.57 o                         
 -12   4  11        176.74        208.25         8.83 o                         
 -11   4  11         34.39         35.25         4.32 o                         
 -10   4  11        106.00        105.21         3.99 o                         
  -9   4  11        257.53        267.07         5.54 o                         
  -8   4  11          6.79          4.40         2.01 o                         
  -7   4  11         11.55         13.54         2.06 o                         
  -6   4  11         25.19         22.99         3.48 o                         
  -5   4  11         28.72         23.40         3.22 o                         
  -4   4  11         44.09         43.42         3.56 o                         
  -3   4  11          7.26          6.88         1.97 o                         
  -2   4  11        127.39        131.17         4.29 o                         
  -1   4  11          7.21          6.74         2.04 o                         
   0   4  11        154.36        152.51         6.70 o                         
   1   4  11          0.13         -0.90         2.69 o                         
   2   4  11          6.25         11.26         3.00 o                         
   3   4  11        137.04        137.13         6.17 o                         
   4   4  11          6.55          8.55         2.37 o                         
   5   4  11         17.58         28.08         4.08 o                         
   6   4  11         93.08         88.34         6.17 o                         
   7   4  11         35.89         40.83         7.33 o                         
 -11   5  11          1.48         -3.82         4.08 o                         
 -10   5  11         56.99         47.29         6.23 o                         
  -9   5  11          1.38         -0.36         3.05 o                         
  -8   5  11        174.86        191.15         6.01 o                         
  -7   5  11         11.34         15.31         4.06 o                         
  -6   5  11          6.60          4.43         3.85 o                         
  -5   5  11        232.66        234.02         8.65 o                         
  -4   5  11        356.66        372.56         6.15 o                         
  -3   5  11        691.06        702.88        13.55 o                         
  -2   5  11        197.56        200.21         7.10 o                         
  -1   5  11        123.43        114.27         7.65 o                         
   0   5  11          0.26         -2.87         4.26 o                         
   1   5  11         12.61         12.81         4.63 o                         
   2   5  11         85.21        100.12         8.10 o                         
   3   5  11         45.73         44.15         5.95 o                         
   4   5  11          0.01          2.94         5.79 o                         
   5   5  11         51.58         45.15        12.49 o                         
  -6   6  11        118.49        120.01         8.19 o                         
  -5   6  11          9.51          6.12         5.17 o                         
  -4   6  11         67.48         71.41         5.72 o                         
  -3   6  11          0.26         14.75         7.13 o                         
  -2   6  11        127.14        108.46        13.15 o                         
  -1   6  11          3.18          7.25         5.36 o                         
   0   6  11         23.12         37.93         6.40 o                         
   1   6  11         34.00         21.80         7.87 o                         
 -16   0  12         72.12         90.31        17.39 o                         
 -14   0  12          0.94         -4.09         4.09 o                         
 -12   0  12         82.30         81.15         5.26 o                         
 -10   0  12       1716.88       1705.31        19.00 o                         
  -8   0  12       1419.45       1475.39        16.56 o                         
  -6   0  12        576.36        527.28         8.82 o                         
  -4   0  12         66.08         76.95         3.59 o                         
  -2   0  12        214.03        189.96         3.23 o                         
   0   0  12        386.72        362.58         5.82 o                         
   2   0  12       2844.18       2838.80        27.75 o                         
   4   0  12        641.53        663.94        14.33 o                         
   6   0  12         57.32         77.46         6.02 o                         
   8   0  12        986.67        967.75        22.34 o                         
  10   0  12          6.23         -2.81         6.82 o                         
 -16   1  12        124.95        157.38         8.79 o                         
 -15   1  12        118.86        126.10         6.11 o                         
 -14   1  12         32.50         30.18         3.01 o                         
 -13   1  12        115.97        115.10         4.82 o                         
 -12   1  12         19.01         19.16         2.52 o                         
 -11   1  12        646.77        629.66         7.94 o                         
 -10   1  12        630.14        639.02         7.93 o                         
  -9   1  12       1026.66       1018.34         8.88 o                         
  -8   1  12        110.01        113.83         2.36 o                         
  -7   1  12        305.15        300.87         3.75 o                         
  -6   1  12          1.12          0.93         0.64 o                         
  -5   1  12        287.51        301.31         3.88 o                         
  -4   1  12        123.57        109.78         2.07 o                         
  -3   1  12       1088.71       1103.81         8.80 o                         
  -2   1  12         36.17         37.55         1.59 o                         
  -1   1  12        480.77        447.27         5.16 o                         
   0   1  12         40.65         37.47         1.77 o                         
   1   1  12        151.12        142.57         2.84 o                         
   2   1  12          8.36          7.69         1.35 o                         
   3   1  12        702.45        675.47         8.14 o                         
   4   1  12        246.76        265.58         6.88 o                         
   5   1  12         20.25         21.05         2.58 o                         
   6   1  12          6.19          8.13         2.43 o                         
   7   1  12          1.38          1.54         3.10 o                         
   8   1  12         26.65         28.95         4.11 o                         
   9   1  12         70.90         78.47         5.37 o                         
  10   1  12         97.37         92.03         6.81 o                         
 -15   2  12         86.05         87.15         7.49 o                         
 -14   2  12         16.89         17.13         2.27 o                         
 -13   2  12        170.27        168.71         3.78 o                         
 -12   2  12        139.34        141.61         3.30 o                         
 -11   2  12        158.35        162.39         4.31 o                         
 -10   2  12        191.00        182.93         3.96 o                         
  -9   2  12        337.62        335.73         5.65 o                         
  -8   2  12        178.79        183.95         4.11 o                         
  -7   2  12        305.45        301.36         5.40 o                         
  -6   2  12        278.54        277.13         4.43 o                         
  -5   2  12         53.12         55.07         2.26 o                         
  -4   2  12        127.95        124.73         2.33 o                         
  -3   2  12        232.87        235.95         3.54 o                         
  -2   2  12        776.60        746.85         6.77 o                         
  -1   2  12        743.45        782.83         7.60 o                         
   0   2  12        113.31        118.15         2.98 o                         
   1   2  12        244.12        236.80         4.96 o                         
   2   2  12         91.45         97.55         2.98 o                         
   3   2  12         72.23         61.90         2.94 o                         
   4   2  12        519.25        494.74         8.56 o                         
   5   2  12         82.83         73.67         4.29 o                         
   6   2  12        113.28        104.65         5.24 o                         
   7   2  12        213.38        215.90         6.92 o                         
   8   2  12         97.85         89.85         5.71 o                         
   9   2  12          3.14         -4.97         5.28 o                         
 -14   3  12         22.63         17.47         4.17 o                         
 -13   3  12          0.15          3.25         3.48 o                         
 -12   3  12         13.18          7.26         3.28 o                         
 -11   3  12         42.15         43.27         3.57 o                         
 -10   3  12         18.94         20.45         1.81 o                         
  -9   3  12         10.22         11.76         2.04 o                         
  -8   3  12          1.80          1.73         1.83 o                         
  -7   3  12        463.83        455.11         7.62 o                         
  -6   3  12         89.72         82.07         3.28 o                         
  -5   3  12         91.38        101.27         3.45 o                         
  -4   3  12        240.96        226.46         5.20 o                         
  -3   3  12          4.17          2.30         1.33 o                         
  -2   3  12         96.19         98.86         3.57 o                         
  -1   3  12         10.53         10.92         1.77 o                         
   0   3  12         79.15         71.42         3.74 o                         
   1   3  12          1.13          0.44         1.74 o                         
   2   3  12         61.24         62.73         3.42 o                         
   3   3  12         11.19         -2.30         2.80 o                         
   4   3  12        125.56        125.85         4.34 o                         
   5   3  12        357.85        339.18         7.93 o                         
   6   3  12        124.32        108.33         5.67 o                         
   7   3  12         11.78         14.11         3.90 o                         
   8   3  12          1.26         -1.71         5.47 o                         
 -13   4  12          0.96          0.58         5.01 o                         
 -12   4  12         30.20         19.32         4.29 o                         
 -11   4  12         35.44         37.62         3.82 o                         
 -10   4  12         36.16         32.90         3.53 o                         
  -9   4  12         26.40         19.99         3.05 o                         
  -8   4  12        146.50        142.65         4.92 o                         
  -7   4  12        499.12        477.29         8.13 o                         
  -6   4  12        152.94        169.61         7.10 o                         
  -5   4  12        112.00        102.65         4.38 o                         
  -4   4  12          2.07          6.42         2.25 o                         
  -3   4  12         15.86         11.07         1.85 o                         
  -2   4  12          2.69          2.42         2.35 o                         
  -1   4  12        409.73        434.01         8.03 o                         
   0   4  12          0.76         -2.57         3.02 o                         
   1   4  12          4.02         -1.34         2.76 o                         
   2   4  12        180.93        187.67         7.06 o                         
   3   4  12        141.55        158.92         8.24 o                         
   4   4  12          2.35          1.88         2.64 o                         
   5   4  12         37.72         41.23         5.15 o                         
   6   4  12        301.61        312.37        11.69 o                         
   7   4  12          0.30         -0.94         6.62 o                         
 -10   5  12         33.09         39.65         5.58 o                         
  -9   5  12         17.92         17.20         4.53 o                         
  -8   5  12        237.70        246.50         8.39 o                         
  -7   5  12          2.51          9.14         4.29 o                         
  -6   5  12         13.11         13.06         4.39 o                         
  -5   5  12         96.93         99.75         5.78 o                         
  -4   5  12         84.13         78.34         5.32 o                         
  -3   5  12          0.71          1.65         2.47 o                         
  -2   5  12        110.28        127.61         7.70 o                         
  -1   5  12         39.07         41.47         4.78 o                         
   0   5  12        195.43        216.87        12.21 o                         
   1   5  12         48.66         47.12         5.95 o                         
   2   5  12         79.55         73.88         7.21 o                         
   3   5  12          0.01         -2.53         5.73 o                         
   4   5  12        357.29        319.54        18.66 o                         
  -5   6  12        518.86        549.37        19.37 o                         
  -4   6  12         12.37         15.34         6.30 o                         
  -3   6  12         38.05         43.77         7.71 o                         
  -2   6  12         19.41         16.32         7.16 o                         
  -1   6  12         98.38        111.16         8.86 o                         
 -15   0  13          6.16         10.48         5.45 o                         
 -13   0  13        139.87        134.74        10.28 o                         
 -11   0  13         43.95         41.26         4.02 o                         
  -9   0  13        146.56        151.08         4.52 o                         
  -7   0  13        112.60        130.46         4.16 o                         
  -5   0  13        105.25         88.89         3.08 o                         
  -3   0  13         28.63         14.77         2.08 o                         
  -1   0  13       2091.82       2080.15        18.41 o                         
   1   0  13       2560.67       2469.26        23.47 o                         
   3   0  13        409.13        405.15         9.38 o                         
   5   0  13        558.24        542.63        16.29 o                         
   7   0  13        199.32        190.23        11.62 o                         
   9   0  13        122.24        130.35         9.53 o                         
 -15   1  13         17.18         15.35         3.83 o                         
 -14   1  13        427.62        448.55         7.59 o                         
 -13   1  13        107.92        114.99         4.23 o                         
 -12   1  13        420.41        433.87         8.16 o                         
 -11   1  13        362.09        368.38         6.74 o                         
 -10   1  13       1008.93       1025.35        14.32 o                         
  -9   1  13        383.38        394.23         6.63 o                         
  -8   1  13         20.87         21.38         1.35 o                         
  -7   1  13          3.44          6.64         1.32 o                         
  -6   1  13        714.61        705.82         6.52 o                         
  -5   1  13          0.05          0.35         0.74 o                         
  -4   1  13         27.91         27.72         1.41 o                         
  -3   1  13          6.11          5.47         1.06 o                         
  -2   1  13         90.59         86.37         2.85 o                         
  -1   1  13        445.14        427.44         5.27 o                         
   0   1  13          4.07          5.48         1.21 o                         
   1   1  13        780.22        790.00         7.81 o                         
   2   1  13         40.36         41.68         2.22 o                         
   3   1  13          8.29          5.08         1.98 o                         
   4   1  13         35.28         31.56         2.77 o                         
   5   1  13          9.75          8.99         2.49 o                         
   6   1  13        279.64        296.25         8.33 o                         
   7   1  13         78.39         73.58         4.68 o                         
   8   1  13         44.84         38.47         4.22 o                         
   9   1  13         27.08         19.10         5.87 o                         
 -15   2  13         47.29         43.77         6.27 o                         
 -14   2  13         69.64         59.80         3.68 o                         
 -13   2  13         34.17         27.16         3.20 o                         
 -12   2  13        217.45        209.79         4.79 o                         
 -11   2  13         93.73         84.58         3.28 o                         
 -10   2  13        740.28        729.87         8.60 o                         
  -9   2  13         75.61         76.41         2.57 o                         
  -8   2  13        185.96        185.35         4.86 o                         
  -7   2  13        126.53        134.96         3.53 o                         
  -6   2  13         40.36         47.81         2.51 o                         
  -5   2  13        387.55        387.50         4.75 o                         
  -4   2  13        155.37        144.81         2.73 o                         
  -3   2  13        138.46        141.11         2.96 o                         
  -2   2  13         12.12         12.51         1.26 o                         
  -1   2  13        363.57        350.86         5.39 o                         
   0   2  13       2739.82       2673.24        23.95 o                         
   1   2  13        541.15        507.85         7.27 o                         
   2   2  13          0.81          3.41         2.12 o                         
   3   2  13        121.76        109.70         4.05 o                         
   4   2  13        130.01        126.27         6.06 o                         
   5   2  13        358.46        342.72         7.42 o                         
   6   2  13          7.33          7.77         3.10 o                         
   7   2  13         30.53         24.17         4.05 o                         
   8   2  13         90.21        101.34         7.33 o                         
 -14   3  13          0.02         -0.23         4.53 o                         
 -13   3  13          4.94         -1.98         3.46 o                         
 -12   3  13         53.19         54.74         4.39 o                         
 -11   3  13         55.91         63.61         3.40 o                         
 -10   3  13        285.74        291.16         5.95 o                         
  -9   3  13         60.75         63.62         3.47 o                         
  -8   3  13        151.50        149.82         4.94 o                         
  -7   3  13         17.31         10.86         2.05 o                         
  -6   3  13          2.88          1.00         1.79 o                         
  -5   3  13         49.70         55.61         3.00 o                         
  -4   3  13         23.58         20.63         2.36 o                         
  -3   3  13         60.83         46.88         2.58 o                         
  -2   3  13        298.40        329.87         6.28 o                         
  -1   3  13         93.83        101.61         3.94 o                         
   0   3  13         32.98         29.59         2.94 o                         
   1   3  13          2.37          2.33         2.00 o                         
   2   3  13         37.39         40.93         3.09 o                         
   3   3  13         56.19         53.13         3.75 o                         
   4   3  13         22.30         18.72         2.95 o                         
   5   3  13         21.53         19.06         3.15 o                         
   6   3  13         18.13         15.75         3.54 o                         
   7   3  13         46.57         61.13         6.39 o                         
 -12   4  13          1.87         -0.33         4.06 o                         
 -11   4  13        141.58        138.81         6.50 o                         
 -10   4  13        121.93        112.59         5.66 o                         
  -9   4  13        424.29        442.18         8.53 o                         
  -8   4  13        456.99        455.89         7.46 o                         
  -7   4  13          1.76          2.44         3.28 o                         
  -6   4  13         10.70         11.14         3.42 o                         
  -5   4  13        235.70        225.91         6.65 o                         
  -4   4  13        274.18        280.20        13.72 o                         
  -3   4  13         95.81         96.97         4.52 o                         
  -2   4  13         21.54         24.46         2.54 o                         
  -1   4  13        485.15        470.93        10.34 o                         
   0   4  13         58.11         58.52         3.95 o                         
   1   4  13         22.55         16.10         4.10 o                         
   2   4  13          6.13          1.67         3.93 o                         
   3   4  13         86.15         84.84         6.96 o                         
   4   4  13         48.98         28.62         5.06 o                         
   5   4  13          2.83         -3.79         4.73 o                         
   6   4  13         15.07         12.15         5.42 o                         
 -10   5  13         38.75         35.07         8.06 o                         
  -9   5  13        457.33        456.15        17.92 o                         
  -8   5  13         53.72         65.83         6.09 o                         
  -7   5  13          8.61         18.33         4.68 o                         
  -6   5  13          0.55         -0.26         4.57 o                         
  -5   5  13          5.97         13.83         4.06 o                         
  -4   5  13         93.22        112.18         7.50 o                         
  -3   5  13        107.93        146.86         7.51 o                         
  -2   5  13          3.57          7.90         4.25 o                         
  -1   5  13         18.05         16.36         5.14 o                         
   0   5  13         24.67         24.39         4.98 o                         
   1   5  13         43.69         32.83         6.18 o                         
   2   5  13         47.55         28.09        10.60 o                         
   3   5  13         29.24         29.60         6.67 o                         
 -14   0  14        100.47        114.25         8.00 o                         
 -12   0  14          1.65          2.23         3.51 o                         
 -10   0  14        559.42        575.17         9.39 o                         
  -8   0  14        733.60        713.07        11.33 o                         
  -6   0  14        516.08        502.90         7.71 o                         
  -4   0  14       1490.75       1484.90        18.91 o                         
  -2   0  14       3467.09       3510.16        32.85 o                         
   0   0  14       3631.96       3581.75        31.05 o                         
   2   0  14         33.45         36.29         3.56 o                         
   4   0  14         89.97         89.03         6.16 o                         
   6   0  14        184.91        195.63        10.00 o                         
   8   0  14        393.23        402.79        15.84 o                         
 -15   1  14         16.37          8.24         3.72 o                         
 -14   1  14        191.13        182.85         5.20 o                         
 -13   1  14        262.56        254.69         5.43 o                         
 -12   1  14          0.26         -1.68         1.88 o                         
 -11   1  14         29.87         26.62         2.10 o                         
 -10   1  14         40.90         41.82         2.05 o                         
  -9   1  14        171.69        165.87         3.38 o                         
  -8   1  14         69.31         62.87         2.46 o                         
  -7   1  14          0.36          4.17         1.06 o                         
  -6   1  14         23.83         23.66         1.68 o                         
  -5   1  14        334.51        336.34         3.72 o                         
  -4   1  14         72.47         64.44         1.99 o                         
  -3   1  14        748.36        730.42         7.43 o                         
  -2   1  14        520.16        520.67         6.40 o                         
  -1   1  14        554.40        542.55         6.14 o                         
   0   1  14         87.72         86.28         2.83 o                         
   1   1  14         15.94         16.25         1.95 o                         
   2   1  14          1.46          0.83         1.57 o                         
   3   1  14        194.45        199.93         5.21 o                         
   4   1  14          1.69          0.52         2.31 o                         
   5   1  14        126.68        139.84         5.80 o                         
   6   1  14          4.24         -1.53         3.37 o                         
   7   1  14        124.89        128.19         6.46 o                         
   8   1  14          9.66          1.37         4.96 o                         
 -15   2  14          8.92          8.12         7.48 o                         
 -14   2  14          3.41         -3.51         3.51 o                         
 -13   2  14         14.74         18.30         3.07 o                         
 -12   2  14         21.10         17.63         3.12 o                         
 -11   2  14        187.73        205.67         5.46 o                         
 -10   2  14        227.37        232.29         4.11 o                         
  -9   2  14        202.45        192.45         3.73 o                         
  -8   2  14        107.80        123.84         3.99 o                         
  -7   2  14        982.00        942.32        10.72 o                         
  -6   2  14         99.75         95.24         2.54 o                         
  -5   2  14        279.23        271.12         4.34 o                         
  -4   2  14        214.36        198.39         3.53 o                         
  -3   2  14        947.57        896.43         8.58 o                         
  -2   2  14         55.68         58.84         2.48 o                         
  -1   2  14          8.73         16.33         2.21 o                         
   0   2  14         41.52         38.80         3.35 o                         
   1   2  14         14.95         10.65         2.20 o                         
   2   2  14        646.24        643.57        11.14 o                         
   3   2  14          0.85         -1.79         1.79 o                         
   4   2  14         37.22         33.10         3.41 o                         
   5   2  14        137.52        145.09         5.59 o                         
   6   2  14        335.52        334.06        10.45 o                         
   7   2  14          0.02         -0.82         4.50 o                         
   8   2  14         42.25         42.29         7.29 o                         
 -13   3  14         32.51         23.59         4.28 o                         
 -12   3  14         33.19         40.15         3.90 o                         
 -11   3  14          1.19          1.60         1.97 o                         
 -10   3  14         43.53         33.48         2.73 o                         
  -9   3  14         96.41        102.44         5.10 o                         
  -8   3  14        137.91        143.69         4.77 o                         
  -7   3  14          7.56          4.29         1.95 o                         
  -6   3  14         22.36         14.66         2.32 o                         
  -5   3  14         86.13         88.97         3.17 o                         
  -4   3  14         14.90         25.10         2.62 o                         
  -3   3  14         46.60         40.92         2.55 o                         
  -2   3  14         26.60         19.96         2.24 o                         
  -1   3  14        334.33        303.06         7.90 o                         
   0   3  14         12.50          9.75         2.81 o                         
   1   3  14         43.77         45.63         3.19 o                         
   2   3  14         73.74         74.08         4.05 o                         
   3   3  14         94.13         98.31         7.95 o                         
   4   3  14        145.59        149.53         6.96 o                         
   5   3  14         39.88         43.19         5.03 o                         
   6   3  14         37.76         23.27         5.92 o                         
   7   3  14        278.32        274.59        14.47 o                         
 -12   4  14         62.62         56.92         5.18 o                         
 -11   4  14         81.18         90.06         7.83 o                         
 -10   4  14         84.68         78.98         6.68 o                         
  -9   4  14         59.06         54.16         3.62 o                         
  -8   4  14         86.43         74.05         3.81 o                         
  -7   4  14         28.42         27.47         4.38 o                         
  -6   4  14         50.76         56.51         3.70 o                         
  -5   4  14         23.39         27.80         3.77 o                         
  -4   4  14         36.79         40.35         3.99 o                         
  -3   4  14        148.82        146.22         4.31 o                         
  -2   4  14          1.53          5.26         2.59 o                         
  -1   4  14        140.84        144.16         9.16 o                         
   0   4  14         25.87         37.39         4.57 o                         
   1   4  14        317.52        285.93        11.71 o                         
   2   4  14         57.25         65.06         6.16 o                         
   3   4  14        161.21        157.61         9.05 o                         
   4   4  14         13.73         11.51         6.10 o                         
   5   4  14         85.25         74.99         7.65 o                         
  -9   5  14          0.27          1.19         4.32 o                         
  -8   5  14          9.89          9.16         5.36 o                         
  -7   5  14        100.41         93.68         8.25 o                         
  -6   5  14         48.02         60.95         4.98 o                         
  -5   5  14          8.11         12.40         5.21 o                         
  -4   5  14        211.16        259.58         9.67 o                         
  -3   5  14        113.80        101.96         6.67 o                         
  -2   5  14          2.44         -0.36         4.36 o                         
  -1   5  14         61.08         69.93         7.18 o                         
   0   5  14         73.57         94.16        10.15 o                         
   1   5  14         26.10         29.79         7.07 o                         
   2   5  14        184.41        174.13        13.99 o                         
 -15   0  15        412.62        406.74        15.64 o                         
 -13   0  15        159.53        166.92         9.91 o                         
 -11   0  15        288.25        282.09         7.12 o                         
  -9   0  15       2218.48       2232.57        34.30 o                         
  -7   0  15         91.67         90.69         4.75 o                         
  -5   0  15        737.63        749.41        12.00 o                         
  -3   0  15       2476.43       2443.23        34.04 o                         
  -1   0  15        217.79        212.15         4.96 o                         
   1   0  15         33.32         32.51         3.02 o                         
   3   0  15         87.37         87.85         6.82 o                         
   5   0  15         56.49         74.70         8.74 o                         
   7   0  15        218.65        256.89        11.78 o                         
 -15   1  15         89.35         98.39         6.28 o                         
 -14   1  15        187.50        189.84         6.44 o                         
 -13   1  15         85.43         75.54         4.08 o                         
 -12   1  15         17.66         19.04         2.52 o                         
 -11   1  15         19.68         18.09         2.01 o                         
 -10   1  15         29.33         32.41         1.95 o                         
  -9   1  15        262.69        251.61         4.50 o                         
  -8   1  15        242.46        235.87         4.14 o                         
  -7   1  15          4.07          4.49         1.23 o                         
  -6   1  15        438.02        452.60         5.79 o                         
  -5   1  15        122.78        131.55         3.24 o                         
  -4   1  15        402.29        376.58         4.56 o                         
  -3   1  15        221.39        215.93         3.78 o                         
  -2   1  15        204.83        208.96         3.89 o                         
  -1   1  15        149.24        147.97         3.70 o                         
   0   1  15          0.68          0.43         1.62 o                         
   1   1  15         18.25         19.51         1.53 o                         
   2   1  15        633.22        619.45         8.62 o                         
   3   1  15         10.56          8.44         2.38 o                         
   4   1  15         33.87         38.70         3.60 o                         
   5   1  15         14.43         16.28         3.52 o                         
   6   1  15         60.36         65.46         6.38 o                         
   7   1  15          0.17          3.82         5.12 o                         
 -14   2  15          8.25         13.14         4.35 o                         
 -13   2  15        196.79        188.53         7.88 o                         
 -12   2  15          3.78          6.38         2.58 o                         
 -11   2  15          7.39          5.71         2.27 o                         
 -10   2  15        436.61        440.08         6.87 o                         
  -9   2  15         80.68         75.95         2.56 o                         
  -8   2  15          0.01         -1.34         1.42 o                         
  -7   2  15         21.40         13.23         1.44 o                         
  -6   2  15         34.01         32.14         2.18 o                         
  -5   2  15         20.80         29.31         1.83 o                         
  -4   2  15          3.77          7.53         1.57 o                         
  -3   2  15         15.00         17.45         1.65 o                         
  -2   2  15        221.96        219.86         4.80 o                         
  -1   2  15        786.26        807.08        13.56 o                         
   0   2  15         11.18         12.22         2.45 o                         
   1   2  15         24.14         16.51         2.49 o                         
   2   2  15         16.32         11.30         2.60 o                         
   3   2  15        247.57        275.94         6.79 o                         
   4   2  15         58.83         59.11         4.03 o                         
   5   2  15         12.41         21.67         4.11 o                         
   6   2  15        119.77         98.63         7.25 o                         
   7   2  15         83.58         95.86        13.52 o                         
 -13   3  15          6.35          9.47         4.38 o                         
 -12   3  15         54.01         61.89         4.73 o                         
 -11   3  15        197.04        201.09         4.83 o                         
 -10   3  15          0.03          2.52         2.68 o                         
  -9   3  15         12.15         13.67         3.51 o                         
  -8   3  15          9.52          4.42         2.42 o                         
  -7   3  15          0.05          3.73         2.36 o                         
  -6   3  15         20.75         18.91         3.82 o                         
  -5   3  15         15.36         13.30         1.96 o                         
  -4   3  15         24.62         28.96         2.64 o                         
  -3   3  15        105.80        120.84         5.53 o                         
  -2   3  15        246.60        237.34         5.92 o                         
  -1   3  15        196.42        205.36         5.67 o                         
   0   3  15       1186.28       1148.66        14.19 o                         
   1   3  15        675.87        657.44        11.35 o                         
   2   3  15        312.26        301.42         9.80 o                         
   3   3  15          0.01          2.39         3.37 o                         
   4   3  15         53.44         43.83         4.81 o                         
   5   3  15         98.90         89.17         8.21 o                         
   6   3  15         62.87         43.51         6.61 o                         
 -11   4  15         90.97         82.67         7.17 o                         
 -10   4  15          1.93          4.96         4.12 o                         
  -9   4  15         34.74         20.62         3.91 o                         
  -8   4  15        168.90        157.73         4.59 o                         
  -7   4  15          3.99          8.75         3.88 o                         
  -6   4  15         62.34         58.63         5.69 o                         
  -5   4  15          1.38          2.83         5.44 o                         
  -4   4  15        134.16        136.08         6.81 o                         
  -3   4  15          6.59          9.54         2.36 o                         
  -2   4  15         58.18         67.63         7.33 o                         
  -1   4  15        242.36        252.02         9.14 o                         
   0   4  15        382.48        404.94        12.16 o                         
   1   4  15         23.06         20.95         5.04 o                         
   2   4  15          0.13          3.11         5.23 o                         
   3   4  15         53.07         45.22         6.81 o                         
   4   4  15        134.03        151.33        13.14 o                         
  -8   5  15        170.31        163.47        10.57 o                         
  -7   5  15        199.91        218.62        11.31 o                         
  -6   5  15         43.15         42.89         7.37 o                         
  -5   5  15          9.82          2.65         7.45 o                         
  -4   5  15         20.61         26.99         9.04 o                         
  -3   5  15          8.80          8.99         6.45 o                         
  -2   5  15         24.00         17.05         5.68 o                         
  -1   5  15         32.41         26.15         6.01 o                         
   0   5  15          2.20         12.36         6.10 o                         
 -14   0  16         47.51         46.53         5.64 o                         
 -12   0  16        327.03        341.10        16.83 o                         
 -10   0  16          0.04          1.40         2.67 o                         
  -8   0  16          0.12          0.34         2.23 o                         
  -6   0  16         16.83         23.77         2.77 o                         
  -4   0  16         16.24         15.98         2.59 o                         
  -2   0  16        225.23        223.09         6.88 o                         
   0   0  16        109.60        113.32         4.25 o                         
   2   0  16          0.85         -4.94         4.94 o                         
   4   0  16        884.03        930.88        20.86 o                         
   6   0  16         79.73         66.55         9.43 o                         
 -14   1  16         12.78          9.28         3.66 o                         
 -13   1  16         12.40         10.01         2.81 o                         
 -12   1  16         11.14          8.59         2.38 o                         
 -11   1  16         32.02         33.28         2.43 o                         
 -10   1  16         80.49         85.99         2.87 o                         
  -9   1  16         12.87          9.50         1.53 o                         
  -8   1  16        172.51        163.74         3.49 o                         
  -7   1  16        356.99        375.54         5.58 o                         
  -6   1  16        250.50        233.58         4.34 o                         
  -5   1  16        431.70        433.25         6.51 o                         
  -4   1  16         82.36         75.86         2.27 o                         
  -3   1  16        328.67        319.12         5.28 o                         
  -2   1  16        204.03        208.29         4.43 o                         
  -1   1  16        629.09        623.39         8.40 o                         
   0   1  16         11.45         11.88         2.47 o                         
   1   1  16        278.12        294.07         5.99 o                         
   2   1  16        158.02        162.99         4.46 o                         
   3   1  16        312.90        308.95         8.34 o                         
   4   1  16         15.42         10.12         4.06 o                         
   5   1  16          2.30          0.98         4.89 o                         
   6   1  16        161.91        161.20         9.45 o                         
 -14   2  16         18.29         24.31         4.56 o                         
 -13   2  16        129.83        141.92         7.72 o                         
 -12   2  16        253.82        245.74         9.32 o                         
 -11   2  16          0.01          4.84         2.80 o                         
 -10   2  16          0.01          1.06         2.02 o                         
  -9   2  16          1.58          3.33         1.75 o                         
  -8   2  16        118.41        124.07         3.00 o                         
  -7   2  16        116.03        112.52         3.29 o                         
  -6   2  16         36.80         35.75         2.48 o                         
  -5   2  16         57.16         56.17         2.82 o                         
  -4   2  16        178.89        200.59         4.62 o                         
  -3   2  16          2.88          1.15         1.77 o                         
  -2   2  16        100.24         95.85         3.61 o                         
  -1   2  16        663.45        658.97         9.64 o                         
   0   2  16         90.63         93.66         6.14 o                         
   1   2  16          8.93          9.89         2.64 o                         
   2   2  16         28.96         34.06         3.72 o                         
   3   2  16         19.31         12.20         3.59 o                         
   4   2  16        178.92        175.50         8.60 o                         
   5   2  16         47.18         54.72         7.04 o                         
   6   2  16        237.50        284.07        10.11 o                         
 -12   3  16         16.64         14.46         3.13 o                         
 -11   3  16          5.38          5.15         2.29 o                         
 -10   3  16          0.11          2.97         2.93 o                         
  -9   3  16        109.07        105.75         4.90 o                         
  -8   3  16          0.51          2.64         3.10 o                         
  -7   3  16        533.62        525.38         7.97 o                         
  -6   3  16        441.64        430.85         9.13 o                         
  -5   3  16        334.21        314.26         7.58 o                         
  -4   3  16         17.50         11.51         2.96 o                         
  -3   3  16        144.21        135.18         4.73 o                         
  -2   3  16        463.85        455.47         9.06 o                         
  -1   3  16        368.12        334.97        12.80 o                         
   0   3  16         39.42         43.75         3.68 o                         
   1   3  16         57.34         61.46         4.66 o                         
   2   3  16        185.45        187.36        10.43 o                         
   3   3  16        140.95        149.06         6.93 o                         
   4   3  16        140.84        164.80        10.49 o                         
   5   3  16         17.97         10.21         6.83 o                         
 -10   4  16          1.10         -3.83         4.37 o                         
  -9   4  16          6.65         11.37         4.40 o                         
  -8   4  16        119.55        117.94         7.01 o                         
  -7   4  16        131.39        162.34         5.90 o                         
  -6   4  16          6.94          5.17         3.44 o                         
  -5   4  16         21.16         28.84         3.92 o                         
  -4   4  16         22.09         26.36         4.25 o                         
  -3   4  16        302.49        293.88         9.90 o                         
  -2   4  16         11.80         12.23         4.31 o                         
  -1   4  16         11.64          4.71         5.06 o                         
   0   4  16         39.78         24.48         5.46 o                         
   1   4  16         59.76         59.50         8.88 o                         
   2   4  16          1.50          4.27         6.52 o                         
  -6   5  16         51.15         43.57        20.44 o                         
  -5   5  16         23.93         17.41         6.38 o                         
  -4   5  16          8.03          8.09         5.77 o                         
  -3   5  16          0.89         -3.18         7.67 o                         
  -2   5  16        165.33        176.66        10.65 o                         
 -13   0  17          2.92          4.10         4.06 o                         
 -11   0  17         87.07         95.60         9.15 o                         
  -9   0  17       1251.15       1239.40        18.06 o                         
  -7   0  17        186.30        179.92         7.58 o                         
  -5   0  17        233.18        232.50         8.80 o                         
  -3   0  17        112.66        118.82         5.83 o                         
  -1   0  17        155.36        161.42         7.14 o                         
   1   0  17        222.54        238.23         9.32 o                         
   3   0  17        309.07        323.93         9.30 o                         
   5   0  17        307.62        380.68        37.82 o                         
 -14   1  17         11.01          4.18         5.22 o                         
 -13   1  17         24.64         27.80         3.41 o                         
 -12   1  17         19.98         17.20         3.91 o                         
 -11   1  17        185.73        182.62         3.98 o                         
 -10   1  17        164.82        161.95         4.50 o                         
  -9   1  17          4.01          7.20         1.64 o                         
  -8   1  17        691.11        676.69         7.97 o                         
  -7   1  17        143.69        138.84         3.66 o                         
  -6   1  17        770.21        769.97        10.43 o                         
  -5   1  17         10.94          7.00         1.91 o                         
  -4   1  17        279.12        302.00         6.36 o                         
  -3   1  17         28.49         30.48         2.18 o                         
  -2   1  17        295.70        293.08         5.54 o                         
  -1   1  17        254.38        260.63         5.95 o                         
   0   1  17        505.03        523.78         8.44 o                         
   1   1  17          4.28          2.30         2.31 o                         
   2   1  17        244.91        254.78         7.80 o                         
   3   1  17          6.01         11.16         2.96 o                         
   4   1  17        126.44        148.66        10.17 o                         
   5   1  17          0.81         -1.91         4.71 o                         
 -13   2  17         12.83          6.86         3.79 o                         
 -12   2  17          0.01          1.14         2.86 o                         
 -11   2  17         55.31         58.98         3.91 o                         
 -10   2  17         57.43         58.73         3.19 o                         
  -9   2  17        173.50        173.74         4.46 o                         
  -8   2  17          0.15          2.08         1.90 o                         
  -7   2  17          0.26          2.56         2.44 o                         
  -6   2  17         13.80         20.74         2.32 o                         
  -5   2  17        457.12        433.58         7.32 o                         
  -4   2  17          0.01          0.09         1.66 o                         
  -3   2  17        184.50        185.66         4.65 o                         
  -2   2  17         73.37         73.57         3.76 o                         
  -1   2  17        144.21        139.00         7.27 o                         
   0   2  17        352.60        370.57         9.48 o                         
   1   2  17         49.84         55.07         4.23 o                         
   2   2  17         35.15         27.88         4.24 o                         
   3   2  17        168.72        194.97         7.43 o                         
   4   2  17         18.68         16.14         5.96 o                         
   5   2  17         96.54        104.42         9.15 o                         
 -12   3  17          0.24          0.93         3.54 o                         
 -11   3  17          8.04          3.52         2.88 o                         
 -10   3  17        229.06        224.81         9.93 o                         
  -9   3  17        141.91        130.36         4.41 o                         
  -8   3  17         10.54         14.96         2.64 o                         
  -7   3  17        114.91         97.08         5.72 o                         
  -6   3  17         47.36         43.27         3.34 o                         
  -5   3  17         58.33         59.81         3.87 o                         
  -4   3  17        196.65        193.38         4.86 o                         
  -3   3  17         55.26         50.39         3.71 o                         
  -2   3  17         17.75         13.89         3.98 o                         
  -1   3  17        210.63        214.31         8.41 o                         
   0   3  17        350.14        380.67         9.30 o                         
   1   3  17        225.63        226.60        10.86 o                         
   2   3  17         37.17         36.88         5.35 o                         
   3   3  17         51.39         52.74         5.60 o                         
  -9   4  17        152.24        158.33        11.00 o                         
  -8   4  17         36.68         33.20         7.34 o                         
  -7   4  17          8.75          8.18         4.45 o                         
  -6   4  17        119.35        134.60        14.06 o                         
  -5   4  17         33.51         28.20         4.70 o                         
  -4   4  17          0.16          2.13         3.97 o                         
  -3   4  17          5.18          1.61         4.68 o                         
  -2   4  17        185.75        180.13        10.91 o                         
  -1   4  17         14.14         16.19         8.60 o                         
   0   4  17         94.17        101.79         8.71 o                         
   1   4  17        102.70         84.98         8.53 o                         
 -12   0  18        530.70        541.26        13.32 o                         
 -10   0  18          5.28          3.85         4.36 o                         
  -8   0  18         95.54         75.88         4.80 o                         
  -6   0  18          2.23          1.07         3.10 o                         
  -4   0  18        127.91        123.81         6.42 o                         
  -2   0  18         72.88         91.96         6.24 o                         
   0   0  18        114.49        114.97         4.45 o                         
   2   0  18         46.06         50.74         6.60 o                         
   4   0  18          9.84          5.04         7.62 o                         
 -13   1  18          4.94          6.98         3.57 o                         
 -12   1  18         31.21         31.34         4.50 o                         
 -11   1  18        136.32        134.55         6.03 o                         
 -10   1  18         66.18         69.79         4.42 o                         
  -9   1  18        352.24        349.47         5.68 o                         
  -8   1  18        180.16        179.45         4.36 o                         
  -7   1  18         52.17         65.98         3.20 o                         
  -6   1  18         52.08         55.36         3.44 o                         
  -5   1  18         42.51         53.56         3.11 o                         
  -4   1  18         77.45         87.76         4.47 o                         
  -3   1  18        300.52        293.51         6.45 o                         
  -2   1  18         23.65         16.75         2.26 o                         
  -1   1  18        148.32        145.87         4.87 o                         
   0   1  18        209.01        215.21         7.26 o                         
   1   1  18        247.31        263.15        12.32 o                         
   2   1  18         51.90         50.01         5.22 o                         
   3   1  18         64.91         53.82         8.54 o                         
   4   1  18          2.79         -0.22         5.88 o                         
 -12   2  18        108.01        125.78         6.54 o                         
 -11   2  18          9.72          9.74         3.10 o                         
 -10   2  18         17.82         16.74         2.95 o                         
  -9   2  18        178.24        188.05         5.78 o                         
  -8   2  18        543.05        518.83         8.94 o                         
  -7   2  18        266.29        263.53         7.17 o                         
  -6   2  18        194.28        184.38         4.70 o                         
  -5   2  18        188.39        187.40         4.95 o                         
  -4   2  18        400.54        404.11         6.28 o                         
  -3   2  18         16.52         15.13         2.79 o                         
  -2   2  18          5.03          4.18         2.48 o                         
  -1   2  18         17.34         17.44         3.62 o                         
   0   2  18        103.49        112.66         5.83 o                         
   1   2  18        344.06        374.49        10.41 o                         
   2   2  18        132.33        130.98         8.40 o                         
   3   2  18         48.30         40.53         6.39 o                         
   4   2  18        181.16        218.82        13.38 o                         
 -11   3  18         42.47         51.71         4.69 o                         
 -10   3  18        117.99        118.34         9.05 o                         
  -9   3  18         44.22         43.95         3.51 o                         
  -8   3  18         15.70         16.79         3.10 o                         
  -7   3  18        182.62        175.08         6.01 o                         
  -6   3  18        153.86        149.56         5.76 o                         
  -5   3  18          2.39          0.38         4.23 o                         
  -4   3  18         19.62         18.72         2.86 o                         
  -3   3  18        251.48        267.97         8.12 o                         
  -2   3  18         75.54         67.12         5.62 o                         
  -1   3  18         39.89         38.67         5.36 o                         
   0   3  18         88.21         68.35         6.28 o                         
   1   3  18         53.17         49.19         6.58 o                         
   2   3  18        187.63        235.65        16.78 o                         
  -8   4  18         35.57         29.99         7.92 o                         
  -7   4  18         14.34         14.50         7.09 o                         
  -6   4  18         39.48         24.68         6.70 o                         
  -5   4  18        358.11        385.61        16.32 o                         
  -4   4  18        281.39        265.72        22.15 o                         
  -3   4  18         34.94         33.06         6.76 o                         
  -2   4  18         21.70         16.03         6.61 o                         
  -1   4  18         72.51         76.60         7.94 o                         
 -13   0  19        245.19        277.78        13.02 o                         
 -11   0  19         67.97         55.23         5.48 o                         
  -9   0  19        531.47        551.87        15.51 o                         
  -7   0  19        345.07        338.25        11.38 o                         
  -5   0  19          0.41          2.06         4.10 o                         
  -3   0  19        344.07        333.31        12.14 o                         
  -1   0  19         91.31         77.24         6.76 o                         
   1   0  19        247.15        234.37        10.12 o                         
   3   0  19         70.15         86.71         9.00 o                         
 -12   1  19         19.14         22.54         3.73 o                         
 -11   1  19         30.08         30.28         3.63 o                         
 -10   1  19         56.19         53.73         4.74 o                         
  -9   1  19         40.27         35.83         2.90 o                         
  -8   1  19        179.56        177.17         6.21 o                         
  -7   1  19        410.41        409.71         8.47 o                         
  -6   1  19         13.96         12.45         2.94 o                         
  -5   1  19         10.83         12.97         2.96 o                         
  -4   1  19        278.93        295.05         7.26 o                         
  -3   1  19         18.48         20.79         3.29 o                         
  -2   1  19        160.35        181.63         5.69 o                         
  -1   1  19         23.69         22.72         3.33 o                         
   0   1  19        651.81        695.98        13.59 o                         
   1   1  19         30.12         34.56         4.73 o                         
   2   1  19        226.04        124.55        20.23 o                         
   3   1  19         45.47         52.19         8.06 o                         
 -12   2  19          1.62          2.18         3.92 o                         
 -11   2  19        292.67        285.62         9.03 o                         
 -10   2  19         89.41         84.38         6.11 o                         
  -9   2  19         38.34         37.99         3.64 o                         
  -8   2  19          1.10          5.98         4.01 o                         
  -7   2  19        274.36        294.21         8.10 o                         
  -6   2  19         22.39         16.43         2.22 o                         
  -5   2  19         73.34         75.32         3.72 o                         
  -4   2  19          0.30          2.42         2.49 o                         
  -3   2  19         51.81         53.73         3.72 o                         
  -2   2  19        231.51        265.66         7.08 o                         
  -1   2  19        130.35        123.03         8.57 o                         
   0   2  19        202.35        200.97         9.98 o                         
   1   2  19        356.48        345.80        15.23 o                         
   2   2  19         35.14         23.92         5.57 o                         
 -10   3  19         18.18         21.72         3.84 o                         
  -9   3  19        205.65        216.24        10.14 o                         
  -8   3  19         30.86         20.13         5.22 o                         
  -7   3  19          5.85         -0.83         3.56 o                         
  -6   3  19         38.67         47.74         4.17 o                         
  -5   3  19          0.77          0.71         4.67 o                         
  -4   3  19          2.79          2.96         4.07 o                         
  -3   3  19         60.25         65.90         5.18 o                         
  -2   3  19         38.26         44.34         5.03 o                         
  -1   3  19        104.55         98.73        13.09 o                         
   0   3  19         45.60         35.92         7.26 o                         
 -12   0  20         63.44         53.73         5.69 o                         
 -10   0  20        185.17        195.88        15.66 o                         
  -8   0  20         44.54         38.06        10.85 o                         
  -6   0  20        281.80        284.53        12.26 o                         
  -4   0  20         30.13         27.14         5.31 o                         
  -2   0  20        248.50        272.45        13.58 o                         
   0   0  20          0.34         -0.54         5.33 o                         
   2   0  20          8.05         -7.14         9.33 o                         
 -11   1  20        364.73        379.94        11.76 o                         
 -10   1  20         16.81         16.84         2.89 o                         
  -9   1  20         39.53         34.20         4.54 o                         
  -8   1  20        126.14        127.27         5.93 o                         
  -7   1  20        153.80        157.38         7.30 o                         
  -6   1  20          0.84          0.01         3.09 o                         
  -5   1  20          5.23          2.54         3.22 o                         
  -4   1  20        116.41        114.56         6.03 o                         
  -3   1  20        421.07        453.23        10.12 o                         
  -2   1  20         20.13          9.41         4.79 o                         
  -1   1  20         35.82         37.97         3.38 o                         
   0   1  20         56.22         49.67         7.15 o                         
   1   1  20          1.53          2.52         4.35 o                         
   2   1  20          0.84          0.86         5.46 o                         
 -10   2  20         63.69         66.34         6.12 o                         
  -9   2  20          0.08         -2.38         3.82 o                         
  -8   2  20        422.31        392.00        11.49 o                         
  -7   2  20          0.59         -0.94         3.60 o                         
  -6   2  20        144.63        144.41         7.70 o                         
  -5   2  20        100.24        118.55         7.55 o                         
  -4   2  20          3.67          7.48         2.75 o                         
  -3   2  20         53.29         59.93         4.75 o                         
  -2   2  20        500.58        492.23        19.29 o                         
  -1   2  20        286.82        293.69        18.17 o                         
   0   2  20         99.81        107.27         9.57 o                         
   1   2  20          6.46         14.66         9.50 o                         
  -8   3  20        107.32         95.98         8.86 o                         
  -7   3  20          1.23         -2.04         5.14 o                         
  -6   3  20          0.05          1.89         4.06 o                         
  -5   3  20         51.81         45.64         6.28 o                         
  -4   3  20        202.24        208.89        10.07 o                         
  -3   3  20         50.30         53.61         7.17 o                         
  -2   3  20          0.94          5.49         4.77 o                         
 -11   0  21          7.72         -2.32         5.59 o                         
  -9   0  21        107.81        110.15         9.65 o                         
  -7   0  21         56.43         61.46         9.30 o                         
  -5   0  21        228.62        253.85        11.21 o                         
  -3   0  21        217.62        211.84        19.09 o                         
  -1   0  21        141.20        124.10        14.00 o                         
 -10   1  21         43.64         37.18         4.66 o                         
  -9   1  21        131.08        119.68        10.66 o                         
  -8   1  21          0.02          1.29         3.50 o                         
  -7   1  21          0.59         -1.14         3.41 o                         
  -6   1  21        113.83        116.35         6.13 o                         
  -5   1  21         29.83         26.53         4.08 o                         
  -4   1  21          2.17         11.20         4.56 o                         
  -3   1  21        130.73        147.07         9.48 o                         
  -2   1  21         15.09         10.80         4.91 o                         
  -1   1  21          0.70         -2.85         5.29 o                         
   0   1  21         10.15         16.16         6.15 o                         
  -9   2  21        178.47        160.20         9.60 o                         
  -8   2  21          2.43          4.93         5.19 o                         
  -7   2  21        126.23        125.00         8.78 o                         
  -6   2  21         35.40         21.95         5.76 o                         
  -5   2  21        165.24        167.04         8.69 o                         
  -4   2  21         25.19         24.03         5.03 o                         
  -3   2  21         41.68         28.14         5.87 o                         
  -2   2  21         14.74          7.77         5.52 o                         
  -8   0  22          2.38          8.02         6.64 o                         
  -6   0  22        487.41        512.54        25.48 o                         
  -4   0  22          0.21         -2.32         5.76 o                         
  -2   0  22        633.88        709.37        73.07 o                         
  -8   1  22          9.32          8.03         4.52 o                         
  -7   1  22          0.02         -2.27         6.09 o                         
  -6   1  22          0.17         -3.16         4.21 o                         
  -5   1  22        143.31        161.34         8.59 o                         
  -4   1  22        132.15        153.34        11.02 o                         
  -3   1  22          1.06         -0.49         4.99 o                         
                                                                                
